# Supplementary material for: Deubiquitylase YOD1 regulates CDK1 stability and drives triple-negative breast cancer tumorigenesis
Source: J Exp Clin Cancer Res. 2023 Sep 4;42:228. doi: 10.1186/s13046-023-02781-3 (PMC10478497; doi:10.1186/s13046-023-02781-3)
Supplement: Supplementary file 16 — Supplementary Material 16: Peptides of LC-MS [file 13046_2023_2781_MOESM16_ESM.xlsx]

## Sheet: Sheet1
Sequence	# PSMs	# Proteins	# Protein Groups	Protein Group Accessions	Modifications	MH+ [Da]	q-Value	PEP	IonScore R2020000875_P_YOD1	IonScore R2020000875_PM	# Missed Cleavages
GGGGGGYGSGGSSYGSGGGSYGSGGGGGGGR	4	7	1	H6VRF8		2383.95	0	4.967e-07	156.99	133.92	0
DTDAAVGDNIGYITFVLFPR	1	3	1	O15144		2184.1	0	1.082e-05	156.24		0
LQLQEQLQAETELCAEAEELR	1	4	1	P35579	C14(Carbamidomethyl)	2501.22	0	2.194e-07	148.45		0
GGGGSFGYSYGGGSGGGFSASSLGGGFGGGSR	3	1	1	P35527		2705.16	0	3.521e-06	147.7	145.26	0
FSSCGGGGGSFGAGGGFGSR	5	6	1	H6VRF8	C4(Carbamidomethyl)	1765.73	0	2.144e-05	146.33	131.56	0
SPEVLLGSAR	1	7	1	E5RIU6		1028.57	0	3.993e-05	141.2		0
VGVQDFVLLENFTSEAAFIENLR	3	7	1	B7Z3E5		2611.34	0	2.958e-06	140.33	66.16	0
KMEEEILLLEDQNSK	2	1	1	P35580		1818.91	0	2.17e-05	139.62	45.05	1
RQEEEAGALEAGEEAR	2	4	1	Q7Z406		1744.81	0	1.25e-06	139.11		1
DAASLESQLQDTQELLQEETR	3	1	1	P35580		2404.15	0	1.427e-05	136.63	112.3	0
KIQVLQQQADDAEER	3	10	1	A0A0S2Z4G4		1770.9	0	1.513e-05	136.58	60.63	1
IVGLDQVTGMTETAFGSAYK	1	2	1	P35580		2088.03	0	5.416e-05	133.82		0
LQNELDNVSTLLEEAEK	3	1	1	P35580		1944.97	0	4.745e-06	131.99	131.12	0
KTTLQVDTLNAELAAER	4	1	1	P35580		1873	0	2.248e-06	129.01	79.26	1
YCVQLSQIQAQISALEEQLQQIR	1	1	1	P13645	C2(Carbamidomethyl)	2746.41	0	1.463e-05	128.86		0
KVDDDLGTIESLEEAK	5	1	1	P35580		1761.88	0	2.065e-05	125.33	124.02	1
TELEDTLDSTAAQQELR	4	3	1	P35579		1919.92	0	0.0003872	124.86	132.84	0
GELEDTLDSTNAQQELR	1	2	1	Q7Z406		1918.9	0	7.131e-06	124.57		0
KLEGDSTDLSDQIAELQAQIAELK	4	4	1	P35579		2615.33	0	9.54347e-08	123.24	110.84	1
SVGDGEXVEFDVVEGEK	4	12	2	P67809;A0A0D9SEI8	X7(T)	1795.82	0	0.0008816	119.95	100.98	0
IVGLDQVTGMTETAFGSAYK	2	2	1	P35580	M10(Oxidation)	2104.02	0	0.0002305	119.57	88.85	0
YCGQLQMIQEQISNLEAQITDVR	2	2	1	P35527	C2(Carbamidomethyl); M7(Oxidation)	2753.32	0	8.961e-05	119.49	71.39	0
DLSEELEALKTELEDTLDTTAAQQELR	3	1	1	P35580		3061.5	0	2.503e-07	119.38	29.27	1
LQVELDNVTGLLSQSDSK	2	3	1	P35579		1946	0	4.418e-06	118.64	106.56	0
GGSGGSYGGGGSGGGYGGGSGSR	4	2	1	P35527		1791.74	0	0.0004056	117.65	96.26	0
GSGGGSSGGSIGGR	2	7	1	H6VRF8		1092.5	0	0.00697	116.73	116.87	0
AQAELENVSGALNEAESK	2	2	1	Q7Z406		1859.91	0	1.876e-05	116.05	64.31	0
TIGGGDDSFNTFFSETGAGK	2	23	3	B3KPS3;Q71U36;Q53GA7		2007.89	0	4.583e-05	115.35	108.01	0
QISNLQQSISDAEQR	4	7	1	H6VRF8		1716.86	0	8.686e-05	114.69	114.68	0
KEGPYDVVVLPGGNLGAQNLSESAAVK	2	2	1	Q99497		2712.42	0	1.029e-06	113.7		1
KLDGETTDLQDQIAELQAQIDELK	2	1	1	P35580		2714.37	0	8.476e-06	112.85		1
KQISNLQQSISDAEQR	4	7	1	H6VRF8		1844.94	0	0.0003477	112.82	129.81	1
GGSGGSHGGGSGFGGESGGSYGGGEEASGSGGGYGGGSGK	3	2	1	P35527		3223.27	0	2.146e-06	112.79	105.11	0
VWLDPNETNEIANANSR	1	5	1	Q8IWR8		1942.92	0	0.0002728	112.77		0
DLYANTVLSGGTTMYPGIADR	3	21	2	P60709;P63261		2215.07	0	3.332e-05	112.58	112.22	0
SVTDYAQQNPAAQIPAR	1	3	1	A0A0A0MRM8		1829.91	0	0.0006179	112.54		0
FDGALNVDLTEFQTNLVPYPR	4	20	3	B3KPS3;Q71U36;Q53GA7		2409.21	0	1.645e-06	112.47	109.05	0
XVLSGGTTMYPGIADR	2	1	1	A0A2R8YFE2	X1(T); M9(Oxidation)	1654.81	0	0.0005679	111.53	111.54	0
KLEEEQIILEDQNCK	3	4	1	P35579	C14(Carbamidomethyl)	1888.93	0	6.548e-05	110.14	75.04	1
TIDDLKNQILNLTTDNANILLQIDNAR	2	1	1	P13645		3052.62	0	1.821e-05	109.56	109.51	1
KQELEEILHDLESR	3	1	1	P35580		1738.89	0	0.0002757	108.83	67.87	1
NILAEQLQAETELFAEAEEMR	2	1	1	P35580		2435.17	0	4.334e-05	108.74		0
KGLIAAICAGPTALLAHEIGFGSK	6	3	1	Q99497	C8(Carbamidomethyl)	2395.31	0	1.988e-07	108.46	104.78	1
MSGDLSSNVTVSVTSSTISSNVASK	2	1	1	P35908	M1(Oxidation)	2474.19	0	0.003527	107.99		0
HSQAVEELAEQLEQTK	3	3	1	P35579		1839.91	0	5.404e-06	107.35	106.57	0
GQTGGDVNVEMDAAPGVDLSR	2	3	1	P08779	M11(Oxidation)	2103.96	0	0.01248	107.11	106.25	0
NASTFEDVTQVSSAYQK	1	6	1	A0A384MDY8		1874.87	0	0.0002572	106.47		0
MAVTFIGNSTAIQELFK	2	17	1	A0A384NYT8	M1(Oxidation)	1885.97	0	4.94e-05	106.12	126.12	0
LLEGEDAHLSSSQFSSGSQSSR	3	3	1	P02533		2309.06	0	2.875e-06	106.07	97.87	0
QLHLEGASLELSDDDTESK	2	1	1	P35580		2086.98	0	0.001092	105.93		0
IAAQDLLLAVATDFQNESAAALAAAATR	4	1	1	Q96P70		2786.47	0	2.089e-05	105.21	101.75	0
TELEDTLDTTAAQQELR	2	1	1	P35580		1933.93	0	1.636e-05	105.21		0
LQQELDDLTVDLDHQR	5	1	1	P35580		1937.95	0	3.544e-05	105.2		0
KQELEEICHDLEAR	6	3	1	P35579	C8(Carbamidomethyl)	1769.85	0	1.997e-05	103.57	81.4	1
LQQHIQELEAHLEAEEGAR	4	3	2	Q7Z406;M0QY43		2201.09	0	0.0001667	103.33		0
EIETYHNLLEGGQEDFESSGAGK	4	2	1	P35527		2510.13	0	9.354e-06	103.25	114.44	0
NFILDQTNVSAAAQR	2	16	1	B3KX72		1647.85	0	0.0003809	103.11	103.14	0
LCYVALDFEQEMATAASSSSLEK	5	22	2	P60709;P63261	C2(Carbamidomethyl)	2550.17	0	1.692e-05	103.1	29.19	0
TIAECLADELINAAK	2	5	1	M0QZN2	C5(Carbamidomethyl)	1631.83	0	0.0003966	103.06	103.25	0
IAQLEEELEEEQGNTELINDR	3	3	1	P35579		2472.17	0	3.958e-05	102.96	82.17	0
NMDPLNDNIATLLHQSSDK	3	4	1	P35579	M2(Oxidation)	2142.02	0	1.237e-05	102.76	76.72	0
TLVLSNLSYSATEETLQEVFEK	4	6	1	B3KM80		2501.26	0	0.0004128	101.87	92.75	0
SGPFGQIFRPDNFVFGQSGAGNNWAK	4	28	5	Q13885;Q9BVA1;P04350;P68371;A0A384NYT8		2798.34	0	5.406e-05	101.56	109.74	0
QSLEASLAETEGR	4	1	1	P13645		1390.68	0	0.001192	100.97	100.85	0
KKVEAQLQELQVK	4	3	1	P35579		1540.9	0	0.0001813	100.89	56.68	2
NFINNPLAQADWAAK	2	6	1	P35579		1672.84	0	0.000137	100.4	76.28	0
SPSDSSTASTPVAEQIER	1	5	1	Q16643		1861.88	0	1.105e-05	100.33		0
LVQDVANNTNEEAGDGTTTATVLAR	3	8	1	B3GQS7		2560.26	0	0.002804	100.04	86.14	0
HGVQELEIELQSQLSK	3	2	1	P35527		1837.96	0	1.384e-06	100	60.33	0
EVAAFAQFGSDLDAATQQLLSR	3	1	1	P25705		2338.17	0	0.000101	99.66	104.08	0
DLYANTVLSGGTTMYPGIADR	3	21	2	P60709;P63261	M14(Oxidation)	2231.06	0	2.769e-05	99.62	105.56	0
SYELPDGQVITIGNER	3	40	3	P60709;P63261;Q13707		1790.89	0	0.0006205	99.48	77.15	0
ANLQIDQINTDLNLER	1	3	1	P35579		1869.96	0	8.974e-05	99.07		0
AVTEQGAELSNEER	2	3	1	P27348		1532.72	0	0.0006261	98.54	79.02	0
TTPSVVAFTADGER	2	8	1	B7Z4V2		1450.72	0	0.007959	98.47	80.03	0
GLIAAICAGPTALLAHEIGFGSK	13	3	1	Q99497	C7(Carbamidomethyl)	2267.23	0	5.191e-05	98.37	86.84	0
LGANSLLDLVVFGR	1	7	1	B3KT34		1473.84	0	0.0001694	98.37		0
KANLQIDQINTDLNLER	2	3	1	P35579		1998.06	0	5.09e-06	98.2		1
TALLDAAGVASLLTTAEVVVTEIPKEEK	2	5	1	B3GQS7		2868.58	0	5.283e-06	98.03	82.77	1
ITDIIIFFQAVCR	2	1	1	P35580	C12(Carbamidomethyl)	1595.86	0	0.0001578	97.22	53.42	0
TQLEELEDELQATEDAK	3	10	2	P35579;P35580		1961.92	0	6.69e-05	97.16	100.21	0
FSGSGSGTAFTLR	53	1	1	A0A125QYY8		1287.63	0	0.004479	96.89	104.7	0
ELSSTEAQLHDAQELLQEETR	1	2	1	Q7Z406		2427.15	0	0.0002127	96.89		0
TSQNSELNNMQDLVEDYKK	3	1	1	P35908		2256.03	0	0.0004444	96.66	56.39	1
DFSALESQLQDTQELLQEENR	3	3	1	P35579		2493.17	0	0.000412	96.4	65.05	0
AEEGIAAGGVMDVNTALQEVLK	2	1	1	P25398	N-Term(Acetyl); M11(Oxidation)	2273.13	0	0.0001499	96.2	63.55	0
SMEAEMIQLQEELAAAER	2	3	1	P35579	M2(Oxidation); M6(Oxidation)	2080.94	0	0.00027	95.68	98.43	0
NQVAMNPTNTVFDAK	1	12	1	P11142	M5(Oxidation)	1665.79	0	0.0001459	95.25		0
NYSPYYNTIDDLKDQIVDLTVGNNK	3	1	1	P35527		2902.4	0	0.0001648	95.09	52.57	1
LAEFSSQAAEEEEKVK	2	2	1	Q7Z406		1794.88	0	0.001065	94.72		1
IINEPTAAAIAYGLDK	2	21	2	P11021;P11142		1659.89	0	0.0004144	94.7	100.65	0
KATDAEADVASLNR	3	16	5	A0A0K0K1I0;P07951;A7XZE4;V9HW25;B4E3P1		1460.73	0	0.0006234	94.57	69.13	1
MEDSVGCLETAEEVKR	1	2	1	P35579	C7(Carbamidomethyl)	1852.82	0	3.497e-05	94.41		1
MQQNIQELEEQLEEEESAR	1	4	1	P35579		2333.05	0	7.804e-05	93.58		0
LAASGEGGLQELSGHFENQK	3	3	1	Q16643		2072	0	2.145e-05	93.3	52.62	0
DKMMNGGHYTYSENR	2	2	1	Q99497	M3(Oxidation); M4(Oxidation)	1834.75	0	0.001861	92.91		1
EVASNSELVQSSR	2	3	1	P08779		1405.69	0	0.00451	92.43	63.35	0
DVVICPDASLEDAK	4	3	1	Q99497	C5(Carbamidomethyl)	1531.73	0	0.0009864	92.3	84.55	0
IANLQTDLSDGLR	1	6	1	Q60FE6		1415.75	0	0.002312	91.63		0
SISISVAGGGGGFGAAGGFGGR	2	1	1	P35908		1838.91	0	0.0001925	91.61	95.15	0
SLNVESNFITGVGILALIDALR	1	4	1	Q5HYL6		2315.3	0	4.306e-06	91.6		0
LQQLFNHTMFILEQEEYQR	3	9	2	P35579;P35580	M9(Oxidation)	2483.2	0	6.32e-05	91.53	72.32	0
GPVSGTEPEPVYSMEAADYR	1	7	1	A0A384MDY8		2154.96	0	0.000229	91.33		0
NLPIYSENIIEMYR	1	3	1	P35580		1754.87	0	9.557e-05	91.21		0
QELEEICHDLEAR	2	3	1	P35579	C7(Carbamidomethyl)	1641.75	0	0.001422	90.83		0
YLTESYGTGQDIDDR	2	15	1	A0A0A0MRM8		1732.76	0	0.0013	90.72	101.42	0
MMNGGHYTYSENR	3	2	1	Q99497	M1(Oxidation); M2(Oxidation)	1591.63	0	0.002085	90.66		0
VDNDENEHQLSLR	2	5	1	A0A140VJQ2		1568.73	0	0.0004237	90.57	74.37	0
KMEDSVGCLETAEEVKR	1	2	1	P35579	M2(Oxidation); C8(Carbamidomethyl)	1996.93	0	0.0006505	90.49		2
TTGIVMDSGDGVTHTVPIYEGYALPHAILR	3	29	3	P60709;P63261;Q562L9		3183.61	0	6.581e-05	90.35	59.51	0
AIGGGLSSVGGGSSTIK	2	8	1	B4DRR0		1447.78	0	0.0001231	90.21	95.73	0
ISGSILNELIGLVR	1	3	1	A8K8U1		1483.88	0	0.001881	90.15		0
TTLQVDTLNAELAAER	2	1	1	P35580		1744.9	0	8.394e-05	90.1	107.7	0
VDLLNQEIEFLK	2	1	1	P35908		1460.8	0	0.0009307	90.04	111.22	0
VDDDLGTIESLEEAK	1	1	1	P35580		1633.78	0	6.535e-05	89.72		0
KFGYVDFESAEDLEK	2	4	1	B3KM80		1776.83	0	0.0002022	89.4	73.57	1
QVLALQSQLADTK	2	1	1	P35580		1414.79	0	0.0009614	89.37	66.24	0
LEVEANNAFDQYR	2	7	1	B1AK87		1568.73	0	0.001638	89.27	75.47	0
ASITPGTILIILTGR	2	9	1	Q02878		1525.93	0	0.0002623	88.83	83.31	0
TEMEDLMSSKDDVGK	1	3	1	P35579	M3(Oxidation); M7(Oxidation)	1716.73	0	0.000591	88.77		1
LQQELDDLLVDLDHQR	4	2	1	P35579		1949.99	0	2.702e-05	88.73	86.57	0
LTEMETLQSQLMAEK	3	4	1	P35579	M4(Oxidation)	1767.84	0	0.0003002	88.52		0
IVEANPLLEAFGNAK	1	15	1	A0A0A0MRM8		1585.86	0	0.0002444	88.48		0
NTDQASMPDNTAAQK	1	8	1	P35579		1591.7	0	0.002392	88.29		0
GAEEMETVIPVDVMR	2	2	1	Q99497	M5(Oxidation)	1691.79	0	0.00108	87.97		0
DLGEELEALKTELEDTLDSTAAQQELR	4	3	1	P35579		3017.48	0	0.0003367	87.8	100.03	1
TTNFAGILSQGLR	1	3	1	P09874		1377.75	0	0.00071	87.72		0
AFLADPSAFVAAAPVAAATTAAPAAAAAPAK	3	9	1	A8K4Z4		2752.46	0	0.008546	87.32	72.81	0
SGGGGGGGGCGGGGGVSSLR	2	1	1	P13645	C10(Carbamidomethyl)	1549.68	0	0.00147	87.1	85.74	0
SSGPTSLFAVTVAPPGAR	2	8	1	B3KX72		1714.91	0	0.0009013	86.76	104.91	0
ADAASQVLLGSGLTILSQPLMYVK	3	3	1	Q53G34	N-Term(Acetyl); M21(Oxidation)	2533.36	0	0.0004907	86.75	54.71	0
NSLQEQQEEEEEAR	2	1	1	P35580		1718.74	0	0.0009433	86.61	89.37	0
DIQMTQSPSSLSVSVGDR	3	2	1	A0A5C2FWS8	M4(Oxidation)	1922.91	0	0.008254	86.55	70.53	0
MAVTFIGNSTAIQELFK	2	17	1	A0A384NYT8		1869.97	0	6.335e-05	86.41	59.5	0
KMEEEILLLEDQNSK	1	1	1	P35580	M2(Oxidation)	1834.91	0	0.0006349	86.26		1
VSLAGACGVGGYGSR	2	2	1	P13647	C7(Carbamidomethyl)	1410.68	0	0.000742	86.12	62.9	0
QDLQNALEESER	1	2	1	Q9P0K7		1431.67	0	0.003308	85.41		0
ADLEMQIESLTEELAYLK	4	1	1	P13645		2096.04	0	4.551e-05	85.4	78.73	0
IIGLDQVAGMSETALPGAFK	1	4	1	P35579		2018.06	0	1.021e-05	85.2		0
AVFVDLEPTVIDEVR	3	19	3	B3KPS3;Q71U36;Q53GA7		1701.9	0	0.001088	85.17	92.92	0
ITDVIIGFQACCR	1	4	1	P35579	C11(Carbamidomethyl); C12(Carbamidomethyl)	1552.76	0	0.001548	85.16		0
IQVHYYEDGNVQLVSHK	4	5	2	B4DE01;P52907		2029.01	0	0.001593	85.14	24.61	0
QAASSLQQASLK	2	6	1	B7Z4V2		1231.66	0	0.0006512	84.94	82.17	0
MQAHIQDLEEQLDEEEGAR	3	1	1	P35580		2241.01	0	1.533e-05	84.94	41.1	0
ELDDATEANEGLSR	4	1	1	P35580		1519.68	0	0.001357	84.88	85.52	0
LAQAEEQLEQETR	2	4	1	Q7Z406		1544.75	0	0.002803	84.8	90.16	0
SLEAEILQLQEELASSER	4	1	1	P35580		2045.04	0	7.529e-05	84.63	90.45	0
KVEAQLQELQVK	4	3	1	P35579		1412.81	0	0.002177	84.53	78.83	1
EPGVPASVSTVSYGELER	1	2	1	M0QY43		1876.92	0	0.000572	84.52		0
KAEAGAGSATEFQFR	4	3	1	P46783		1569.77	0	0.002053	84.37	91.27	1
VNSININQGSITFAGGPGR	1	4	1	B7Z3E5		1901.98	0	0.00187	84.2		0
LEEEQIILEDQNCK	3	4	1	P35579	C13(Carbamidomethyl)	1760.84	0	0.001239	84.15	57.26	0
NLSPYVSNELLEEAFSQFGPIER	2	4	1	Q9BSV4		2639.31	0	0.0002465	83.88	82.15	0
GSYGSGGSSYGSGGGSYGSGGGGGGHGSYGSGSSSGGYR	3	6	1	H6VRF8		3312.31	0	1.422e-06	83.82	78.16	0
LQQLFNHTMFILEQEEYQR	1	9	2	P35579;P35580		2467.2	0	4.739e-05	83.82		0
LEAAVAQSEQQGEAALSDAR	1	9	1	Q8N120		2043.99	0	0.02709	83.75		0
HSQAVEELAEQLEQTKR	3	3	1	P35579		1996.01	0	8.617e-05	83.73	67.78	1
HAEQERDELADEITNSASGK	3	1	1	P35580		2200.01	0	0.0002749	83.72		1
KDLYANTVLSGGTTMYPGIADR	3	21	2	P60709;P63261	M15(Oxidation)	2359.16	0	0.000572	83.61	77.85	1
GGSGGGGSISGGGYGSGGGSGGR	2	1	1	P35908		1741.74	0	0.0001896	83.57	86.32	0
EIFLSQPILLELEAPLK	1	20	1	P62140		1953.13	0	3.564e-05	83.47		0
KLDAQVQELHAK	4	1	1	P35580		1379.76	0	0.0002806	83.45	71.75	1
SGVEVLFNELEIPVEEYSFGR	1	2	1	E9PDF6		2413.19	0	8.634e-06	82.44		0
IQVLQQQADDAEER	2	10	1	A0A0S2Z4G4		1642.8	0	0.003005	82.41	96.83	0
GSLGGGFSSGGFSGGSFSR	5	1	1	P13645		1707.77	0	2.778e-05	82.37	119.7	0
GAEEMETVIPVDVMR	2	2	1	Q99497		1675.8	0	0.0002281	82.21		0
FSSSSGYGGGSSR	2	1	1	P35527		1235.53	0	0.004949	82.12	65.67	0
HTGPNSPDTANDGFVR	4	17	1	P31943		1684.76	0	0.0001223	82.05	64.35	0
SVTEQGAELSNEER	1	8	1	P63104		1548.71	0	0.000385	82.03		0
QKEEESQQQAVLEQER	4	7	1	A0A0A0MRM8		1958.94	0	7.526e-05	81.98	80.37	1
AELTALESLIEMGFPR	2	7	1	B4DU88	N-Term(Acetyl); M12(Oxidation)	1834.93	0	0.0008192	81.87	73.06	0
SLDLDSIIAEVK	3	6	1	H6VRF8		1302.71	0	0.002043	81.6	68.47	0
MSGECAPNVSVSVSTSHTTISGGGSR	2	7	1	H6VRF8	C5(Carbamidomethyl)	2565.16	0	1.834e-05	81.52	61.56	0
QEEELQAKDEELLK	3	1	1	P35580		1701.86	0	0.0007714	81.52	18.88	1
QEYDESGPSIVHR	6	23	5	P60709;P63261;P0CG38;P0CG39;A0A2R8YFE2		1516.7	0	0.0007317	81.41	77.24	0
AGELTEDEVER	1	1	1	P62269		1247.57	0	0.001248	81.29		0
APILIATDVASR	2	14	2	B4DN41;A0A1X7SBZ2		1226.71	0	0.0006318	81.25	74.17	0
VTVAGLAGKDPVQCSR	4	2	1	Q99497	C14(Carbamidomethyl)	1657.87	0	0.001901	81.07		1
FEELNADLFR	2	13	1	P11142		1253.61	0	0.006857	80.96	72.85	0
EIVHLQAGQCGNQIGAK	8	38	5	P04350;P68371;Q13885;Q9BVA1;A0A384NYT8	C10(Carbamidomethyl)	1822.92	0	0.0001268	80.8	62.72	0
AFGPGLQGGSAGSPAR	2	5	1	Q60FE6		1429.7	0	0.004524	80.8		0
HLIPAANTGESK	2	4	1	P62258		1237.65	0	0.02235	80.75	35.8	0
TALLDAAGVASLLTTAEVVVTEIPK	4	5	1	B3GQS7		2482.4	0	0.0006958	80.68	71.44	0
DETVSDCSPHIANIGR	2	8	1	B1AK87	C7(Carbamidomethyl)	1770.81	0	0.0004271	80.43		0
LKYENEVALR	4	1	1	P13645		1234.68	0	0.05022	80.35	63.79	1
YEEIDNAPEER	2	2	1	P49411		1364.59	0	0.003255	80.19	80.17	0
NILAEQLQAETELFAEAEEMR	2	1	1	P35580	M20(Oxidation)	2451.17	0	0.0005898	80.01	80.93	0
NLPIYSEEIVEMYK	1	5	1	P35579		1727.85	0	0.001833	79.98		0
FSGSGSGTDFTLR	2	11	2	A0A5C2G7Q6;A0A5C2G1Z2		1331.62	0	0.003224	79.95	80.48	0
LNDLEDALQQAK	2	7	1	H6VRF8		1357.69	0	0.004197	79.91	81.38	0
TLVTQNSGVEALIHAILR	1	2	1	A0A024R1X8		1935.1	0	6.93e-05	79.91		0
HEMPPHIYAITDTAYR	4	4	1	P35579		1914.92	0	0.0003145	79.61		0
GQVGGDVNVEMDAAPGVDLSR	1	2	1	P02533	M11(Oxidation)	2101.98	0	0.01363	79.47		0
MMNGGHYTYSENR	2	2	1	Q99497		1559.64	0	0.0008584	79.22		0
SVLVDFLIGSGLK	2	3	1	Q9NPH2		1347.79	0	0.008159	79.13	61.25	0
RFDDAVVQSDMK	1	15	1	P11142	M11(Oxidation)	1426.66	0	0.00444	78.95		1
EQADFAVEALAK	3	6	1	P35580		1291.65	0	0.002211	78.87	47.68	0
LVEALCAEHQINLIK	3	1	1	P25398	C6(Carbamidomethyl)	1750.95	0	0.0007759	78.84	36.69	0
VIDPATATSVDLR	1	5	1	A8K3C3		1357.73	0	0.00614	78.79		0
KIDFSEFLSLLGDIATDYHK	1	1	1	P31151		2312.17	0	0.002566	78.74		1
GHYTEGAELVDSVLDVVR	3	28	5	Q13885;Q9BVA1;P68371;A0A384NYT8;Q2NKY5		1958.98	0	1.428e-05	78.73	94.02	0
TLESSIQGLR	2	2	1	Q53GB6		1103.61	0	0.04675	78.65	64.25	0
NLSDLIDLVPSLCEDLLSSVDQPLK	2	6	1	B1AK87	C13(Carbamidomethyl)	2783.43	0	0.0004336	78.59		0
SSSSGSVGESSSK	2	2	1	P13645		1185.52	0	0.01418	78.35	60.35	0
ILTFDQLALDSPK	2	6	1	G3V203		1460.8	0	0.001086	78.24	111.68	0
NQGGYGGSSSSSSYGSGR	2	9	1	F8W6I7		1694.7	0	0.0001061	78.23	92.4	0
NILLTNEQLESAR	2	5	1	Q9H9B4		1500.8	0	0.00233	78.23	77.92	0
NKQEVMISDLEER	3	1	1	P35580	M6(Oxidation)	1606.77	0	0.001646	78.22	42.77	1
WEESGPQFITNSEEVR	1	1	1	Q13257		1907.88	0	0.0008186	78.18		0
HEMPPHIYAITDTAYR	4	4	1	P35579	M3(Oxidation)	1930.91	0	1.604e-05	78.08	64.74	0
LAPDYDALDVANK	2	7	1	P62750		1404.7	0	0.007526	78.04	62.63	0
ADLNQGIGEPQSPSR	1	1	1	Q96C19		1568.77	0	0.02151	77.97		0
EEEIAALVIDNGSGMCK	1	8	1	P63261	N-Term(Acetyl); C16(Carbamidomethyl)	1877.86	0	0.0007873	77.97		0
INFDVTGYIVGANIETYLLEK	2	6	1	P35580		2372.25	0	6.47e-05	77.96	28.42	0
WELLQQVDTSTR	3	7	1	H6VRF8		1475.75	0	0.001755	77.68	77.65	0
IHFPLATYAPVISAEK	4	17	3	B3KPS3;Q71U36;Q53GA7		1756.96	0	0.0001111	77.63	95.47	0
SGSGTMNLGGSLTR	2	7	1	B1AK87	M6(Oxidation)	1353.64	0	0.05305	77.57	25.73	0
TAAENDFVTLK	1	1	1	P35908		1208.62	0	0.002185	77.48		0
KPPLLNNADSVQAK	3	3	1	P09874		1494.83	0	0.0002504	77.32	40.39	0
NKQEVMISDLEER	1	1	1	P35580		1590.78	0	0.001381	77.3		1
LPPLPLTLALGAFLNHR	1	1	1	O96008		1843.09	0	0.0004154	77.24		0
IALTDNALIAR	2	4	1	P18124		1170.69	0	0.005127	77.12	105.53	0
KWENPGLGAESHTDSLR	1	5	1	Q53GG0		1896.93	0	0.001082	76.93		1
AAADGDDSLYPIAVLIDELR	2	8	1	B4DDF7	N-Term(Acetyl)	2159.09	0	0.001728	76.93		0
TKPYIQVDIGGGQTK	2	2	1	P11021		1604.86	0	0.01765	76.39		0
AVVVNAAQLASYSQSK	1	2	1	Q02978		1635.87	0	0.0001186	76.24		0
MEDSVGCLETAEEVKR	1	2	1	P35579	M1(Oxidation); C7(Carbamidomethyl)	1868.84	0	0.0004618	76.14		1
ILSISADIETIGEILK	2	4	1	B4DUQ1		1714.99	0	0.0007674	75.97	75.74	0
IMNTFSVVPSPK	2	29	3	P04350;P68371;A0A384NYT8		1319.69	0	0.003335	75.97	50.56	0
QSVEADINGLR	2	7	1	P13645		1201.62	0	0.008626	75.96	57.38	0
YEELQITAGR	2	8	2	H6VRF8;P04259		1179.6	0	0.007105	75.93	75.9	0
LLGLGVTDFSR	1	3	2	Q7Z406;M0QY43		1177.66	0	0.00801	75.91		0
ELESQISELQEDLESER	2	4	1	P35579		2033.94	0	0.000158	75.82	97.17	0
NYIAWYQQKPGQSPK	8	7	1	A0A5C2FZT0		1807.91	0	0.000129	75.53	62.87	0
DYEEIGPSICR	1	6	1	P61158	C10(Carbamidomethyl)	1338.6	0	0.01285	75.45		0
AELSEEALLSVLPTIR	2	2	1	F5H571	N-Term(Acetyl)	1782.99	0	0.001179	75.4	69.65	0
QAQQERDELADEIANSSGK	4	3	1	P35579		2088.98	0	0.004018	75.38	77.3	1
SHFEQWGTLTDCVVMR	2	12	1	F8W6I7	C12(Carbamidomethyl); M15(Oxidation)	1981.89	0	0.01249	75.37	52.68	0
DELADEITNSASGK	3	1	1	P35580		1449.67	0	0.001767	75.31	83.62	0
AGPESDAQYQFTGIK	1	1	1	Q96IX5		1611.77	0	0.001689	75.28		0
YNYLSLDSAK	1	4	1	E9PDF6		1173.58	0	0.01083	75.22		0
NSLQEQQEEEEEARK	5	1	1	P35580		1846.84	0	0.0002395	75.21	73.2	1
LNQVCATHQHFESR	2	3	1	E9PDF6	C5(Carbamidomethyl)	1726.81	0	0.001561	75.15		0
DLEKPFLLPVEAVYSVPGR	2	2	1	P49411		2129.17	0	0.00075	75.03	49.56	0
QPYAVSELAGHQTSAESWGTGR	4	8	1	P36578		2332.1	0	0.005896	74.99	69.55	0
LELQLQEVQGR	1	2	1	Q7Z406		1312.72	0	0.008518	74.95		0
XVLSGGTTMYPGIADR	2	1	1	A0A2R8YFE2	N-Term(Acetyl); X1(T); M9(Oxidation)	1696.82	0	0.01547	74.89		0
SSSGSSSSYGQHGSGSR	2	1	1	Q86YZ3		1614.68	0	0.01364	74.87		0
VVSIIAELLSTK	1	5	1	Q7Z3N6		1272.77	0	0.00115	74.85		0
EAQAALAEAQEDLESER	3	2	1	Q7Z406		1859.85	0	0.001043	74.77	78.04	0
LCYVALDFEQEMATAASSSSLEK	3	22	2	P60709;P63261	C2(Carbamidomethyl); M12(Oxidation)	2566.17	0	3.53e-05	74.67	87.48	0
THINIVVIGHVDSGK	6	50	1	A0A4D5RAC7		1588.87	0	0.0004999	74.66	52.18	0
EDQTEYLEER	2	11	2	P07900;B4DMA2		1311.57	0	0.004351	74.59	69.86	0
IEGYEDQVLITEHGDLGNSR	2	2	1	P52907		2245.07	0	0.001637	74.58	51.86	0
ILMVGLDAAGK	1	16	3	B4E190;C9J1Z8;P18085		1087.62	0	0.01091	74.56		0
QAVTNPNNTFYATK	2	8	1	B7Z4V2		1568.77	0	0.002441	74.36	55.5	0
NMITGTSQADCAVLIVAAGVGEFEAGISK	2	40	1	A0A4D5RAC7	C11(Carbamidomethyl)	2909.44	0	0.0001794	74.23		0
AATASAGAGGIDGKPR	2	2	1	Q02978	N-Term(Acetyl)	1441.74	0	0.0002896	74.04	66.92	0
FTDEEVDELYR	2	4	1	P19105		1415.63	0	0.003863	74.03	73.58	0
LPSSPVYEDAASFK	1	8	1	A0A384MDY8		1510.74	0	0.0003607	73.93		0
FSNSSSSNEFSK	1	1	1	Q5D862		1320.57	0	0.006345	73.83		0
QLLQANPILESFGNAK	2	2	1	P35580		1742.94	0	0.0002453	73.63	76.63	0
LQQELDDATMDLEQQR	1	4	1	Q7Z406		1932.9	0	0.0006762	73.58		0
NVQDAIADAEQR	2	1	1	P35908		1329.63	0	0.003166	73.42	88.69	0
INFDVNGYIVGANIETYLLEK	1	3	1	P35579		2385.24	0	4.956e-05	73.39		0
VLEGNEQFINAAK	1	6	1	Q86W20		1432.74	0	0.005968	73.36		0
VEKDGLILTSR	4	3	1	Q99497		1230.7	0	0.03319	73.21		1
LDGETTDLQDQIAELQAQIDELK	1	1	1	P35580		2586.27	0	9.048e-06	73.16		0
XFDGALNVDLTEFQTNLVPYPR	2	1	1	V9GZ17	X1(G)	2466.23	0	0.0001036	73.15	79.9	0
TNAENEFVTIKK	2	7	1	H6VRF8		1393.73	0	0.003127	73.1		1
HQGVMVGMGQK	6	38	3	P60709;P63261;Q13707	M8(Oxidation)	1187.57	0	0.03361	73.06	61.59	0
HGGGGGGFGGGGFGSR	4	1	1	P35908		1320.58	0	2.251e-05	72.98	107.73	0
HGSSSGSSSSYGQHGSGSR	2	1	1	Q86YZ3		1808.75	0	7.88e-06	72.89	75.81	0
DKADFCIIHYAGK	3	5	2	P35579;P35580	C6(Carbamidomethyl)	1537.74	0	0.003492	72.81	32.5	1
IRELESQISELQEDLESER	1	4	1	P35579		2303.13	0	2.962e-05	72.77		1
QGAIVAVTGDGVNDSPALK	2	20	1	P05023		1811.95	0	0.01499	72.75	78.24	0
ESCDSALR	2	2	1	P52907	C3(Carbamidomethyl)	937.406	0	0.04508	72.63	47.81	0
IGNLQTDLSDGLR	1	2	1	O75369		1401.73	0	0.01266	72.63		0
NHKEEMSQLTGQNSGDVNVEINVAPGK	3	2	1	P35527		2895.38	0	7.135e-05	72.4	23.32	1
MMNGGHYTYSENR	7	2	1	Q99497	M2(Oxidation)	1575.63	0	0.00652	72.39		0
LPACVVDCGTGYTK	1	3	1	P61158	C4(Carbamidomethyl); C8(Carbamidomethyl)	1540.71	0	0.00153	72.34		0
LVILANNCPALR	2	3	1	E5RI99	C8(Carbamidomethyl)	1353.77	0	0.04505	72.29	65.8	0
NKLNDLEDALQQAK	3	7	1	H6VRF8		1599.83	0	0.001998	71.96	69.99	1
MSLLQLVEILQSK	1	6	1	B7Z3E5	M1(Oxidation)	1517.86	0	0.001373	71.95		0
IMGIPEEEQMGLLR	1	3	1	P35579		1615.81	0	0.001453	71.75		0
INVYYNEATGGK	2	6	1	P68371		1328.65	0	0.002652	71.66	71.74	0
MSGECAPNVSVSVSTSHTTISGGGSR	3	7	1	H6VRF8	M1(Oxidation); C5(Carbamidomethyl)	2581.16	0	0.003282	71.65	89.72	0
VISGVLQLGNIVFK	1	3	1	P35579		1486.9	0	0.0006491	71.62		0
YSQVLANGLDNK	1	2	1	P62269		1321.67	0	0.001742	71.57		0
LNDSILQATEQR	1	1	1	P15924		1387.72	0	0.004313	71.35		0
ILPEIIPILEEGLR	2	3	1	A0A024RBS1		1604.97	0	0.002143	71.24	83.58	0
ETAENYLGHTAK	2	6	1	B7Z4V2		1333.64	0	0.002447	71.23	34.2	0
SEDTAIYYCTR	2	1	1	A0A5C2GRG0	C9(Carbamidomethyl)	1378.59	0	0.01223	71.13	65.57	0
EAAENSLVAYK	2	5	1	P62258		1194.6	0	0.006639	71.01	78.97	0
VLDFEHFLPMLQTVAK	2	11	1	F8W1R7		1888	0	0.003979	71		0
SLLEGEGSSGGGGR	3	1	1	P13645		1262.6	0	0.01161	70.88	74.68	0
KLVIIESDLER	1	21	2	A0A0K0K1I0;F5H7S3		1314.76	0	0.001476	70.86		1
ENQELNAHNQELNNR	3	9	1	J3KSW8		1822.84	0	0.0004082	70.73	35.3	0
AGFAGDDAPR	5	45	5	P60709;P63261;P0CG38;P0CG39;Q13707		976.449	0	0.01577	70.7	70.77	0
ATENDIYNFFSPLNPVR	2	10	2	P31943;P52597		1996.97	0	0.0006774	70.65	95.04	0
YIYDSAFHPDTGEK	4	4	1	Q9H9B4		1642.74	0	0.0008465	70.61	72.06	0
FLEQQNQVLQTK	5	10	2	H6VRF8;P35908		1475.78	0	0.005115	70.55	70.37	0
GYGFVHFETQEAAER	2	11	1	A0A024R9E2		1740.79	0	0.007411	70.2		0
LASTLVHLGEYQAAVDGAR	1	3	1	Q00610		1971.04	0	0.001169	70.15		0
EGPYDVVVLPGGNLGAQNLSESAAVK	11	2	1	Q99497		2584.32	0	5.986e-06	70.14	69.63	0
AGTGVDNVDLEAATR	2	11	1	A0A286YF22		1488.72	0	0.0005673	70.11	64.77	0
DIVMTQSPATLSVSPGER	1	3	0		M4(Oxidation)	1903.94	0	0.003161	70.09		0
EVVMTQSPATLSVSPGER	1	19	1	A0A5C2GD37	M4(Oxidation)	1903.94	0	0.002441	70.09		0
VLIEGSINSVR	1	6	1	P59998		1186.68	0	0.01046	69.95		0
MEDSVGCLETAEEVK	2	2	1	P35579	M1(Oxidation); C7(Carbamidomethyl)	1712.74	0	0.0001723	69.93	61.37	0
IQALQQQADEAEDR	1	7	1	A0A2R8Y5V9		1614.77	0	0.002061	69.81		0
QSSGASSSSFSSSR	1	21	1	A0A2R8Y5G6		1361.6	0	0.003211	69.72		0
DIENQYETQITQIEHEVSSSGQEVQSSAK	2	2	1	P35527		3264.5	0	0.0009778	69.69	91.36	0
EEAENTLQSFR	2	5	1	P08670		1323.62	0	0.01227	69.58	59.69	0
ALEEALEAKEEFER	2	1	1	P35580		1663.81	0	0.003138	69.56		1
DVQDSLTVSNEAQTAK	3	2	1	P52907		1705.82	0	0.009116	69.46	73.74	0
LATQLTGPVMPVR	2	3	1	P26373	M10(Oxidation)	1398.78	0	0.01907	69.38	64.31	0
ATDAEADVASLNR	1	16	5	A0A0K0K1I0;P07951;A7XZE4;V9HW25;B4E3P1		1332.64	0	0.0005583	69.17		0
DVVICPDASLEDAKK	16	3	1	Q99497	C5(Carbamidomethyl)	1659.82	0	0.001234	69.15	44.07	1
QIATLHAQVADMK	4	3	1	P35579		1425.75	0	0.00758	69.12	39.25	0
VVTDTDETELAR	2	1	1	P05198		1348.65	0	0.001597	69.02	53.08	0
TGAAPIIDVVR	2	6	1	E9PJD9		1111.64	0	0.04228	68.97	63.27	0
SKDTCIVISGESGAGK	1	5	1	Q7Z3N6	C5(Carbamidomethyl)	1608.79	0	0.02035	68.89		1
NMDPLNDNIATLLHQSSDK	1	4	1	P35579		2126.01	0	0.0002587	68.82		0
TQSSASLAASYAAQQHPQAAASYR	1	3	1	Q96PK6		2465.18	0	0.00017	68.75		0
QSSSTNYTNELK	2	5	1	Q53GG0		1371.64	0	0.01444	68.73	76.8	0
VELQELNDR	1	14	1	P08670		1115.57	0	0.02648	68.72		0
ELAEDGYSGVEVR	2	11	1	P23396		1423.67	0	0.002435	68.7	69.84	0
LVESGGGLVQPGGSLR	2	39	1	A0A5C2GGC1		1525.83	0	0.006603	68.68	69.16	0
NNASTDYDLSDK	2	8	1	B3KS36		1342.57	0	0.00481	68.6	72.17	0
DLGEELEALRGELEDTLDSTNAQQELR	1	2	1	Q7Z406		3044.47	0	5.058e-06	68.6		1
LENEIQTYR	2	1	1	P13645		1165.59	0	0.02061	68.59	69.26	0
VVSSVLQFGNISFK	2	1	1	P35580		1524.84	0	0.003127	68.55	67.37	0
LLQFYAETCPAPER	1	7	1	B7Z3E5	C9(Carbamidomethyl)	1694.82	0	0.009206	68.37		0
HSGPNSADSANDGFVR	3	2	1	P52597		1630.72	0	0.003431	68.31	58.53	0
YFQFQEEGKEGENR	1	3	1	O15144		1760.79	0	0.0212	68.3		1
SLQEQADAAEER	2	12	1	F5H7S3		1346.61	0	0.002974	68.29	65.51	0
FLSNGHVTIPGQQDK	2	3	1	P35579		1640.84	0	0.002115	68.29		0
AEQINQAAGEASAVLAK	1	4	1	Q9UJZ1		1670.87	0	0.01702	68.28		0
LNDLEEALQQAK	2	1	1	P35908		1371.71	0	0.003902	68.21	67.91	0
DGLILTSR	13	3	1	Q99497		874.499	0	0.1094	68.08	43.78	0
VGYTPDWIFLLR	1	5	1	Q00610		1479.79	0	0.01445	68.03		0
TTPDVIFVFGFR	2	5	1	A0A2R8Y849		1398.74	0	0.004018	68	48.57	0
TAAFLLPILSQIYSDGPGEALR	2	19	1	A0A2R8Y5G6		2332.26	0	6.359e-05	67.97	61.65	0
FSGSGSGTDFTLK	2	240	25	A0A5C2G704;A0A5C2GGD1;A0A5C2GCW0;A0A5C2G8H2;A0A5C2G5U0;A0A5C2GFF8;A0A5C2FTG9;A0A5C2GJ49;A0A109PS54;A0A5C2GAM0;A0A5C2GUG4;A0A5C2G0L9;A0A5C2G1G8;A0A5C2FTM7;A0A5C2G2V6;A0A5C2G8X9;A0A5C2G1W6;A0A5C2G6N1;A0A5C2G5N4;A0A5C2GJI2;A0A5C2GUW2;A0A5C2GVL0;A0A5C2GKP9;A0A5C2GUY0;A0A5C2G1B6		1303.62	0	0.001003	67.91		0
NLDIERPTYTNLNR	6	21	3	B3KPS3;Q71U36;Q53GA7		1718.88	0	0.001711	67.85	57.92	0
LTFDTTFSPNTGK	2	6	1	B4DKM5		1428.7	0	0.02971	67.81	77.87	0
KYEEIDNAPEER	3	2	1	P49411		1492.69	0	0.02697	67.72	47.58	1
VIGTLLGTVDK	2	3	1	B4DMT5		1115.67	0	0.006176	67.71	68.73	0
LTEMETLQSQLMAEK	1	4	1	P35579		1751.84	0	0.0002693	67.62		0
QGSGSGQSPSR	3	1	1	Q86YZ3		1047.48	0	0.02974	67.58	66.38	0
IQLVEEELDR	1	51	7	A0A0K0K1I0;P07951;A0A2R8Y5V9;F5H7S3;A0A0S2Z4G4;A7XZE4;V9HW25		1243.66	0	0.0212	67.57		0
ASSEGGTAAGAGLDSLHK	2	4	1	A0A1W2PNV4		1628.79	0	0.002502	67.41		0
NLDLDSIIAEVK	2	19	5	P35908;P13647;B4DRR0;P04259;O95678		1329.72	0	0.005662	67.34	67.5	0
VEGELEEMER	1	1	1	P35580		1220.55	0	0.01088	67.34		0
IDYANLTGISVSSLSDSLFVLHVQR	1	4	1	B7Z3E5		2734.44	0	0.0002764	67.32		0
QDSAAVGFDYK	2	4	1	A0A384MDY8		1200.55	0	0.01513	67.29	52.38	0
ALEEANADLEVK	2	13	2	P08779;P02533		1301.66	0	0.003415	67.23	51.79	0
EQTFSGGTSQDTK	1	6	1	A0A3B3ITZ9		1385.62	0	0.001012	67.13		0
STAGDTHLGGEDFDNR	3	9	1	P11142		1691.72	0	0.0006471	67.11	40.19	0
GVDDLDFFIGDEAIEKPTYATK	1	4	1	P61158		2444.19	0	0.002442	67.1		0
AEDTAIYYCAR	4	40	1	A0A5C2GGJ1	C9(Carbamidomethyl)	1332.58	0	0.009718	67.03	67.07	0
EKAEGDVAALNR	4	6	1	A0A2R8Y5V9		1272.65	0	0.009112	66.93	45.53	1
SGGTALHVAAAK	1	6	1	A0A024RBF1		1082.6	0	0.01011	66.87		0
DFLAGGIAAAISK	2	2	1	P12236		1233.68	0	0.01061	66.83	67.61	0
IAQLEEQLDNETK	3	3	1	P35579		1530.76	0	0.002675	66.81	71.53	0
TFHIFYYLLSGAGEHLK	4	3	1	P35579		1996.03	0	6.23e-05	66.8	55.8	0
GVDLQENNPASR	2	2	1	K7EIP6		1299.63	0	0.02537	66.8	48.07	0
IIAATIENAQPILQIDNAR	2	3	1	P08779		2064.15	0	6.633e-05	66.75	97.31	0
ASSLSESSPPK	1	7	1	Q53GG0		1089.54	0	0.01734	66.73		0
DIQMTQSPSILSASIGDTVTLTCR	3	1	1	A0A5C2G031	M4(Oxidation); C23(Carbamidomethyl)	2610.25	0	0.03882	66.69	70.33	0
SEDTALYYCAR	4	10	1	A0A5C2GQN8	C9(Carbamidomethyl)	1348.58	0	0.01067	66.61	66.02	0
DLEAQIEAANK	2	1	1	P35580		1201.61	0	0.01616	66.6	44.95	0
FLTNGPSSSPGQER	1	2	2	Q7Z406;M0QY43		1476.71	0	0.004895	66.57		0
RHAEQERDELADEITNSASGK	4	1	1	P35580		2356.11	0	0.000612	66.54	40.03	2
EIFMQVEDER	1	1	1	P35580		1295.59	0	0.04101	66.46		0
TTPSYVAFTDTER	2	39	2	P11142;A0A1U9X7W4		1487.7	0	0.01235	66.43	70.82	0
EEASGSSVTAEEAK	1	2	1	P13010		1394.63	0	0.0007882	66.35		0
YYVTIIDAPGHR	4	35	1	A0A4D5RAC7		1404.73	0	0.03523	66.23	54.45	0
EMEAELEDER	1	3	1	P35579		1250.52	0	0.02105	66.23		0
EQLEEEEEAKHNLEK	6	3	1	P35579		1854.87	0	0.0009208	66.15	76.41	1
THNLEPYFESFINNLR	4	7	1	H6VRF8		1993.97	0	0.0001574	66.13	71.27	0
TLFATEDALEVR	1	5	1	B7Z3E5		1364.7	0	0.007947	66.08		0
AVIYNPATQADWTAK	2	4	1	P35580		1648.83	0	0.002793	66.04	34.7	0
LLEPVLLLGK	2	6	1	M0R210		1094.72	0	0.01168	66.02	69.26	0
YLAEVAAGDDKK	2	5	1	P63104		1279.65	0	0.00726	66	67.56	1
ELEDATETADAMNR	2	3	1	P35579	M12(Oxidation)	1581.67	0	0.000998	65.99	70.57	0
SEDTAMYYCAR	2	2	1	A0A5C2GDX6	C9(Carbamidomethyl)	1366.54	0	0.014	65.86	44.91	0
KFDQLLAEEK	3	14	3	Q7Z406;P35579;P35580		1220.65	0	0.01112	65.85	29.67	1
TGISDVFAK	2	4	1	B3KM80		937.498	0	0.03511	65.74	73.15	0
VTMQNLNDR	2	8	3	P13645;P08779;P02533		1090.53	0	0.04448	65.71	49.44	0
VIQYLAYVASSHK	4	5	1	P35579		1478.8	0	0.006957	65.66	52.89	0
NLPIYSENIIEMYR	1	3	1	P35580	M12(Oxidation)	1770.87	0	0.00106	65.66		0
NQLTSNPENTVFDAK	1	2	1	P11021		1677.8	0	0.001411	65.59		0
AELSSLQTAR	1	2	1	Q7Z406		1075.57	0	0.02934	65.53		0
LQLLEDDKENR	2	3	1	P09874		1372.71	0	0.01871	65.51	59.97	1
EIQTTTGNQQVLVR	1	2	1	A0A0S2Z575		1586.85	0	0.003056	65.47		0
TGNLGNVVHIER	1	3	1	C9JYQ9		1308.7	0	0.02057	65.38		0
QGLETDNKELACEVK	2	1	1	P35580	C12(Carbamidomethyl)	1733.84	0	0.0003163	65.38		1
RQLEEAEEEAQR	2	3	1	P35579		1487.71	0	0.01592	65.35	81.16	1
IQDALSTVLQYAEDVLSGK	2	5	1	B4DMT5		2050.07	0	0.03848	65.32	47.94	0
QVQSLTCEVDALK	1	5	1	P08670	C7(Carbamidomethyl)	1490.75	0	0.001127	65.27		0
KSDIDEIVLVGGSTR	1	1	1	P11021		1588.86	0	0.005487	65.24		1
FAEAFEAIPR	1	3	1	Q7Z759		1150.59	0	0.01399	65.22		0
ILEPGLNILIPVLDR	2	1	1	Q9UJZ1		1675.01	0	0.0022	65.21	46.96	0
HATALEELSEQLEQAK	3	1	1	P35580		1796.9	0	0.001269	65.2	71.86	0
ALEEALEAK	3	9	1	P35580		973.52	0	0.03398	65.14	52.75	0
HVLTTLGEK	1	1	1	P14649		997.567	0	0.05059	65.14		0
MSLLQLVEILQSK	1	6	1	B7Z3E5		1501.86	0	0.001692	64.94		0
ADLINNLGTIAK	2	12	2	P07900;B4DMA2		1242.7	0	0.004086	64.93	67.35	0
IGELVGVLVNHFK	1	5	1	Q7Z3N6		1424.83	0	0.004799	64.93		0
YLDGLTAER	2	1	1	P35908		1037.53	0	0.02273	64.89	65.25	0
SALLDEKR	1	1	1	P35580		931.522	0	0.04175	64.87		1
VNDTIQIDLETGK	2	3	1	Q96IR1		1445.75	0	0.005208	64.86	58.58	0
HVLVTLGEK	2	13	1	F8W1R7		995.588	0	0.01693	64.77	30.1	0
SSINDAAEFR	1	5	1	Q7Z3N6		1109.52	0.001	0.06762	64.76		0
LISQIVSSITASLR	3	16	2	B3KPS3;Q53GA7		1487.88	0	0.0003829	64.74	85.69	0
KGPGLAVQSGDK	2	2	1	Q96PK6		1156.64	0	0.01095	64.69	71.21	1
FADLSEAANR	2	5	1	P08670		1093.52	0	0.04739	64.64	66.38	0
KFYPLEIDYGQDEEAVKK	1	2	1	P09874		2172.08	0	0.00313	64.44		2
ESGVPDR	2	384	6	A0A5C2FW90;A0A5C2FX35;A0A5C2G0M0;A0A5C2FZT0;A0A5C2G561;A0A5C2GXD6		759.364	0	0.09175	64.4	64.36	0
SQYEQLAEQNRK	3	1	1	P13645		1493.73	0	0.003029	64.35	50.44	1
IQVIDISMILAEAIR	2	8	1	B1ALA9	M8(Oxidation)	1700.96	0	0.000455	64.33	87.65	0
NTSVVDSEPVR	1	4	1	Q0ZGT2		1202.6	0.001	0.09662	64.28		0
VEQATKPSFESGR	4	4	1	P38159		1435.71	0	0.03847	64.22	51.66	0
FGQGGAGPVGGQGPR	2	3	1	Q9BSV4		1341.66	0	0.004213	64.2	49.63	0
ATSNVFAMFDQSQIQEFK	1	9	1	P19105		2090.99	0	0.0001351	64.2		0
FTGSGSGTDFTLK	2	4	1	A0A5C2GLK2		1317.63	0	0.004345	64.09	79.03	0
ASTVVAVGLTIAAAGFAGR	2	3	1	G5E9V2	N-Term(Acetyl)	1773.99	0	3.568e-05	64.08	97.03	0
QIATLHAQVADMK	3	3	1	P35579	M12(Oxidation)	1441.75	0	0.004059	64.02	19.45	0
TPVEPEVAIHR	3	3	1	P60866		1247.67	0	0.003397	63.98	60.45	0
LKDVLLQVDDER	3	3	1	P35579		1442.78	0	0.01013	63.94	30.08	1
IDTIEIITDR	2	5	1	P22626		1188.65	0	0.01794	63.88	64.14	0
VHAELADVLTEAVVDSILAIK	2	5	1	B4DPJ8		2206.23	0	0.0009723	63.87	84.07	0
GYAFNHSADFETVR	4	5	1	B4DHK9		1613.73	0	0.002041	63.72	44.86	0
ALEEEQEAR	1	3	1	Q7Z406		1074.51	0	0.05502	63.72		0
ALAAAGYDVEK	2	9	3	A3R0T7;P16403;P16402		1107.57	0	0.01767	63.62	64.49	0
SSQSLLDSDGK	2	7	1	A0A5C2G1Z2		1136.54	0	0.0339	63.54	68.65	0
AEYLASIFGTEK	2	9	1	K7EJH3	N-Term(Acetyl)	1370.68	0	0.003955	63.27	63.27	0
VLNTNIDGR	1	3	1	P62269		1001.54	0	0.04214	63.22		0
LIALLEVLSQK	2	9	2	Q60FE6;O75369		1226.77	0	0.01642	63.12	63.29	0
FSGSGSGTAFTLK	2	3	1	A0A5C2GBX6		1259.63	0	0.003273	63.07	83	0
HEMPPHIYAISESAYR	2	3	1	P35580		1900.9	0	0.008205	63.06		0
NKDQGTYEDYVEGLR	4	11	1	F8W1R7		1786.83	0	0.003018	63.03	96.05	1
ALEESNYELEGK	4	1	1	P13645		1381.65	0	0.01111	62.91	72.8	0
CPEALFQPSFLGMESCGIHETTFNSIMK	2	20	2	P60709;P63261	C1(Carbamidomethyl); C16(Carbamidomethyl)	3231.46	0	5.236e-06	62.88		0
XALDIEIATYR	8	33	2	H6VRF8;B4DRW1	X1(L)	1277.71	0	0.005153	62.86	62.81	0
SFFSEIISSISDVK	1	11	1	Q9NZ48		1558.79	0	0.0008616	62.86		0
ELQAQIAELQEDFESEK	2	1	1	P35580		2006.95	0	0.0003103	62.79	55.75	0
LVLVGDGGTGK	2	6	1	P62826		1015.58	0	0.01943	62.74	56.83	0
VELDNMPLR	1	6	1	A8K525	M6(Oxidation)	1102.55	0.001	0.09213	62.73		0
AFVHWYVGEGMEEGEFSEAR	4	18	3	B3KPS3;Q71U36;Q53GA7	M11(Oxidation)	2346.01	0	0.0003171	62.71	70.81	0
QLLQANPILEAFGNAK	2	11	3	Q7Z406;P35579;M0QY43		1726.95	0	0.0004933	62.7	69.06	0
LFVGNLPADITEDEFK	1	4	1	Q9BSV4		1807.92	0	0.0003004	62.68		0
SGGGGGGGLGSGGSIR	2	1	1	P35527		1232.6	0	0.002954	62.64	60.36	0
AGITTIEAVK	1	10	1	A0A0S2Z4G4	N-Term(Acetyl)	1044.59	0	0.05729	62.55		0
DVLLQVDDER	2	3	1	P35579		1201.6	0	0.03873	62.54	75.68	0
TAVVVGTITDDVR	2	9	1	G3V203		1345.73	0	0.004286	62.5	38.3	0
ETQALILAPTR	2	1	1	P38919		1212.7	0	0.05623	62.46	63.11	0
VGLQVVAVK	1	6	1	B3GQS7		912.587	0	0.01472	62.43		0
AEAESLYQSK	4	7	1	H6VRF8		1125.54	0	0.02521	62.35	61.4	0
FNADEFEDMVAEK	2	6	1	F8W7C6	M9(Oxidation)	1560.65	0	0.002272	62.28	76.38	0
KEPGVPASVSTVSYGELER	2	2	1	M0QY43		2005.02	0	0.003734	62.28		1
ASGNYATVISHNPETK	4	4	1	E9PKZ0		1688.82	0	0.0146	62.24	65.84	0
IIGLDQVAGMSETALPGAFK	2	4	1	P35579	M10(Oxidation)	2034.06	0	9.796e-05	62.22	88.26	0
DLSEELEALK	2	1	1	P35580		1146.59	0	0.0488	62.22	51.44	0
RQLEEAEEEATR	2	1	1	P35580		1460.7	0	0.0001551	62.2		1
DDDIAALVVDNGSGMCK	1	13	1	P60709	N-Term(Acetyl); M15(Oxidation); C16(Carbamidomethyl)	1837.79	0	0.0009693	62.01		0
TIDDLEDEVYAQK	1	2	2	P07951;A7XZE4		1538.73	0	0.004795	61.96		0
EVQLVESGGGLVKPGGSLK	5	1	1	A0A5C2G7I4		1854.03	0	0.003912	61.94	66.18	0
EVQLVESGGGLVQPGGSLK	5	7	0			1854.03	0	0.03444	61.94	66.18	0
QEVISTSSK	2	10	1	P63244		978.511	0	0.04013	61.94	48.39	0
DQIVDLTVGNNK	2	1	1	P35527		1315.69	0	0.004995	61.89	62.31	0
AVSDWIDEQEK	2	14	1	F4ZW65		1319.62	0	0.01427	61.89	61.7	0
AVVIVDDR	2	8	2	Q9BSV4;A8K525		886.499	0.001	0.1245	61.87	61.62	0
IGGIGTVPVGR	2	39	1	A0A4D5RAC7		1025.61	0	0.008163	61.83	40.16	0
VFSGLVSTGLK	2	4	1	P13639		1107.64	0	0.01694	61.82	18.09	0
HEAMITDLEER	1	4	1	P35579	M4(Oxidation)	1359.62	0	0.003598	61.81		0
SAPEVTAPGAPAYR	1	12	1	A0A087WY00		1386.7	0	0.006144	61.81		0
QTLENERGELANEVK	2	3	1	P35579		1729.87	0	0.006305	61.8		1
VGVLAASMEAK	1	6	1	Q53GG0		1075.58	0	0.004764	61.73		0
XVLSGGTTMYPGIADR	2	1	1	A0A2R8YFE2	X1(T)	1638.81	0	0.004762	61.72	78.25	0
EIFMQVEDER	1	1	1	P35580	M4(Oxidation)	1311.59	0	0.01785	61.7		0
IVNSAQTGSFK	2	3	1	E9PN17		1151.61	0	0.01296	61.67	54.76	0
EAGAGGLAIAVEGPSK	2	10	1	Q60FE6		1426.75	0	0.006163	61.63	55.55	0
SSQSSSQQFSGIGR	2	6	1	A0A1X7SBZ2		1455.68	0	0.01921	61.58	76.29	0
SEDTATYYCAR	2	4	1	A0A075B7D0	C9(Carbamidomethyl)	1336.55	0	0.01511	61.57	66.53	0
YGLFPANYVELR	1	5	1	A0A384MDY8		1441.74	0	0.002799	61.56		0
GGPISFSSSR	2	1	1	P35580		994.495	0	0.05217	61.55	54.02	0
FVNWQVDGEYR	2	3	1	O96008		1412.66	0	0.0285	61.49	66.51	0
SHQTGIQASEDVK	1	2	1	F8VRG3	N-Term(Acetyl)	1441.69	0	0.01593	61.44		0
FDQLLAEEK	1	14	3	Q7Z406;P35579;P35580		1092.56	0	0.01497	61.43		0
EALLSSAVDHGSDEVK	3	3	1	F8VQ14		1656.81	0	0.001063	61.37	62.99	0
NIPGITLLNVSK	2	6	1	P36578		1268.76	0	0.01342	61.37	61.55	0
VGGTSDVEVNEK	2	5	1	B3GQS7		1233.6	0	0.002592	61.37	51.17	0
LTEMETLQSQLMAEK	4	4	1	P35579	M4(Oxidation); M12(Oxidation)	1783.85	0	0.003496	61.36	59.29	0
VQQTVQDLFGR	2	7	1	B7Z4V2		1290.68	0	0.01954	61.27	60.76	0
VQALEEANNDLENK	3	1	1	P35527		1586.77	0	0.0007903	61.16	82.43	0
TIDDLEETLASAK	1	2	1	V9HW25		1405.7	0	0.001809	61.1		0
ESTGAQVQVAGDMLPNSTER	4	13	2	Q15365;H3BRU6	M13(Oxidation)	2105.98	0	0.001066	61.07	59.09	0
ISGLIYEETR	1	3	1	P62805		1180.62	0	0.02166	61.03		0
MQAHIQDLEEQLDEEEGAR	2	1	1	P35580	M1(Oxidation)	2257	0	0.0004856	61.02	58.72	0
LSCAASGFTFNDYGMSWVR	3	1	1	A0A5C2GBS8	C3(Carbamidomethyl); M15(Oxidation)	2184.98	0	0.009989	61.01	56.86	0
ADHPPAEVTSHAASGAK	1	4	1	Q53GG0		1645.8	0	0.0008397	61		0
KLVILEGELER	3	17	5	P07951;A0A2R8Y5V9;A7XZE4;V9HW25;B4E3P1		1298.77	0	0.003273	60.99	34.39	1
AAAAAEQQQFYLLLGNLLSPDNVVR	1	16	1	C9J583	N-Term(Acetyl)	2743.44	0	0.0004573	60.99		0
GEDEEENNLEVR	2	6	1	Q96HX3		1432.62	0	0.01005	60.98	73.72	0
ELEDVTESAESMNR	1	4	1	Q7Z406	M12(Oxidation)	1625.7	0	0.001074	60.85		0
EAVLLLK	2	7	1	P36578		785.513	0.001	0.1251	60.84	66.21	0
NYSPYYNTIDDLK	2	1	1	P35527		1605.74	0	0.0008313	60.76	52.81	0
SANVNEFPVLK	1	5	1	P55060		1217.65	0	0.01187	60.71		0
FPGQLNADLR	8	55	6	Q13885;Q9BVA1;P04350;P68371;A0A384NYT8;Q2NKY5		1130.59	0	0.01678	60.67	58.36	0
YQAVTATLEEK	2	7	1	P40429		1252.64	0	0.007338	60.52	60.6	0
KEEELQAALAR	5	10	2	Q7Z406;P35579		1257.68	0	0.006141	60.44	58.84	1
DLEAHIDSANK	6	3	1	P35579		1212.59	0	0.00572	60.44	51.95	0
EQQIVIQSSGGLSK	2	6	1	B7Z4V2		1473.79	0	0.005006	60.43	50.91	0
RQVDQLTNDK	1	4	1	P08670		1216.63	0	0.01545	60.42		1
IIIAEVVNK	1	4	1	E9PDF6		998.623	0	0.04313	60.39		0
YSEKEDKYEEEIK	2	10	1	A0A2R8Y5V9		1689.79	0	0.006097	60.39		2
DELILEGNDIELVSNSAALIQQATTVK	2	5	1	D6RAN4		2884.52	0	7.869e-05	60.34	103.1	0
HLEINPDHSIIETLR	2	4	1	P07900		1786.94	0	0.01303	60.32	63.05	0
IAECSSQLAEEEEK	2	1	1	P35580	C4(Carbamidomethyl)	1622.72	0	0.0003473	60.28	52.29	0
LTQDQDVDVK	2	9	1	B4DDF7		1160.58	0	0.0255	60.21	68.89	0
NIVMTQSPATLSVSPGER	1	2	1	A0A5C2FT75	N-Term(Acetyl); M4(Oxidation)	1944.97	0	0.04498	60.18		0
VLENAEGAR	2	8	1	B7Z4V2		958.496	0	0.05207	60.17	65.86	0
EGAAHAFAQYNMDQFTPVK	2	1	1	P52907		2124.96	0	0.004302	60.14		0
LLADQAEAR	2	5	1	Q8IWR8		986.525	0	0.03943	60.11	57.15	0
IVLDNSVFSEHR	1	4	1	Q00610		1415.73	0	0.02189	60.1		0
SDAYYCTGDVTAWTK	2	3	1	P09874	C6(Carbamidomethyl)	1737.74	0	0.005596	60.09	46.55	0
IRLENEIQTYR	4	1	1	P13645		1434.77	0	0.009231	60.03	55.76	1
TGLEDPER	1	4	1	P35580		916.436	0.001	0.1039	59.98		0
NQSIIVSGESGAGK	1	15	1	A0A087WY00		1346.69	0	0.0008967	59.97		0
QSQQLEALQQQVK	1	2	1	Q9P0K7		1527.81	0	0.00844	59.71		0
QQVPSGESAILDR	2	3	1	P09874		1399.71	0	0.01659	59.61	49.51	0
DICNDVLSLLEK	2	4	1	P63104	C3(Carbamidomethyl)	1418.71	0	0.008173	59.55	43.95	0
SGSGTMNLGGSLTR	1	7	1	B1AK87		1337.65	0	0.003981	59.55		0
SNTENLSQHFR	2	5	1	Q53GG0		1332.63	0	0.01414	59.53		0
EDQSILCTGESGAGK	5	14	4	Q7Z406;P35579;P35580;M0QY43	C7(Carbamidomethyl)	1551.69	0	0.000656	59.51	54.43	0
VLDFEHFLPMLQTVAK	3	11	1	F8W1R7	M10(Oxidation)	1904	0	0.003823	59.49	34.57	0
EAATQAQQTLGSTIDK	2	12	1	A8K3A8		1661.83	0	0.000799	59.48	70.39	0
EHALLAYTLGVK	4	38	1	A0A4D5RAC7		1314.74	0	0.004397	59.46	55.56	0
QVVMTQSPATLSVSPGER	1	1	0		N-Term(Acetyl); M4(Oxidation)	1944.97	0	0.04608	59.45		0
VETGVLKPGMVVTFAPVNVTTEVK	1	34	1	A0A4D5RAC7	M10(Oxidation)	2531.39	0	0.0003959	59.36		0
ELAQQVQQVADDYGK	1	6	1	A0A1X7SBZ2		1691.82	0	0.003888	59.26		0
IGQLEEQLEQEAK	2	1	1	P35580		1514.77	0	0.003394	59.2	59.49	0
YFPTQALNFAFK	2	10	3	P05141;A8K787;P12236		1446.74	0	0.006565	59.18	59.14	0
TAVAPIER	1	9	3	P05141;A8K787;P12236		856.489	0	0.05356	59.18		0
NPQSYLYLVK	1	5	1	B7Z3E5		1224.66	0	0.02533	59.18		0
VEIIANDQGNR	4	43	3	P11021;P11142;A0A1U9X7W4		1228.63	0	0.009987	59.16	62.71	0
DAVEDLESVGK	2	1	1	P81605		1161.56	0	0.01245	59.16	57.48	0
LSANQQNILK	1	4	1	D6RAA6		1128.64	0	0.03012	59.12		0
LHFFMPGFAPLTSR	4	42	5	Q13885;Q9BVA1;P04350;P68371;A0A384NYT8	M5(Oxidation)	1636.83	0	0.009783	59.1	71.37	0
HQGVMVGMGQK	4	38	3	P60709;P63261;Q13707		1171.57	0	0.006037	59.06	68.75	0
TAVCDIPPR	12	38	5	Q13885;Q9BVA1;P04350;P68371;A0A384NYT8	C4(Carbamidomethyl)	1028.52	0	0.05369	59.02	57.8	0
MGGGGAMNMGDPYGSGGQK	1	5	1	Q9BSV4	M1(Oxidation); M7(Oxidation); M9(Oxidation)	1819.71	0	0.02315	59		0
TVGVEPAADGK	3	5	1	H0YLP6		1043.54	0	0.009031	58.95	59.13	0
GAPVGGHILSYLLEK	1	5	1	B7Z3E5		1553.87	0	0.01864	58.9		0
VDNSSLTGESEPQTR	2	20	1	P05023		1619.75	0	0.01389	58.79	59.27	0
KLVIIEGDLER	2	17	1	A0A0S2Z4G4		1284.75	0	0.001947	58.7		1
DDDIAALVVDNGSGMCK	1	13	1	P60709	N-Term(Acetyl); C16(Carbamidomethyl)	1821.79	0	0.002183	58.68		0
DFLAGGVAAAISK	2	2	1	P05141		1219.67	0	0.02757	58.63	58.84	0
VSHLLGINVTDFTR	2	3	1	P35579		1571.85	0	0.0134	58.58	63.85	0
VAPEEHPVLLTEAPLNPK	9	37	4	P60709;P63261;Q562L9;Q562Z4		1954.07	0	0.0005234	58.52	59.26	0
AGVLAQLEEER	1	3	2	Q7Z406;M0QY43		1214.63	0	0.00994	58.5		0
RGDLPFVVPR	3	3	1	P35579		1155.66	0	0.05604	58.43	54.6	1
QYTGINAISK	2	5	1	P61158		1094.59	0	0.006884	58.36	15.04	0
GIQLVEEELDR	1	1	1	B4E3P1		1300.67	0	0.05356	58.35		0
GAGTGGLGLAVEGPSEAK	1	6	1	Q60FE6		1570.81	0	0.0002915	58.35		0
KIEEIKDFLLTAR	1	4	1	P63173		1575.91	0	0.001197	58.32		2
LHFFMPGFAPLTSR	2	42	5	Q13885;Q9BVA1;P04350;P68371;A0A384NYT8		1620.83	0	0.004138	58.31	64.19	0
DTELAEELLQWFLQEEK	2	6	1	Q00610		2121.04	0	0.002283	58.31	63.59	0
ASITALEAK	2	3	1	P35579		903.514	0	0.0703	58.28	58.7	0
TGVAVNKPAEFTVDAK	2	5	1	Q60FE6		1646.88	0	0.003276	58.16	17.21	0
GDVVLQSDHVIETLTK	1	4	1	B7Z3E5		1753.93	0	0.001374	58.16		0
AALQELLSK	2	1	1	P62851		972.573	0	0.04911	58.14	57.6	0
HQGVMVGMGQK	4	38	3	P60709;P63261;Q13707	M5(Oxidation); M8(Oxidation)	1203.56	0	0.03221	58.06	49.34	0
SEDTAMYYCAR	3	2	1	A0A5C2GDX6	M6(Oxidation); C9(Carbamidomethyl)	1382.53	0	0.01585	58.05	61.81	0
VTMQNLNDR	2	8	3	P13645;P08779;P02533	M3(Oxidation)	1106.53	0	0.04702	57.99	63.21	0
NDLAVVDVR	2	4	1	B3KM80		1000.54	0	0.03033	57.89	62.26	0
KASGPPVSELITK	4	6	3	A3R0T7;P16403;P16402		1326.76	0	0.01941	57.87	75.7	1
ADLEMQIESLTEELAYLKK	2	1	1	P13645	M5(Oxidation)	2240.13	0	0.0005794	57.84		1
DVNAAIATIK	3	15	3	B3KPS3;Q71U36;Q53GA7		1015.58	0	0.01984	57.83	55.07	0
GLSEDTTEETLK	2	6	1	B3KM80		1322.63	0	0.01441	57.69	57.5	0
SLMASEEEYSTK	1	2	2	A7XZE4;V9HW25		1374.61	0	0.01133	57.61		0
LKEVVLQVEEER	1	4	1	Q7Z406		1470.82	0	0.01085	57.61		1
SKEEAEALYHSK	5	1	1	P35908		1391.68	0	0.009334	57.59	59.11	1
NSLESYAFNMK	1	14	1	P11142	M10(Oxidation)	1319.59	0	0.009919	57.58		0
AHQVVEDGYEFFAK	2	13	1	P62140		1639.77	0	0.000892	57.57		0
NIEIDSPYEISR	2	7	1	Q96HX3		1435.71	0	0.009231	57.45	21.2	0
SSQSLLYSDGK	2	4	1	A0A5C2GKP9		1184.58	0	0.03609	57.44	33.41	0
GDEVMVELAENGK	2	4	1	P35580	M5(Oxidation)	1406.65	0	0.009222	57.44	31.03	0
KVDVDEYDENK	1	3	1	B1ALC0		1353.61	0	0.02045	57.41		1
AQFEGIVTDLIR	2	8	1	B7Z4V2		1361.74	0	0.01149	57.38	56.77	0
AELEALLSSK	1	3	1	Q7Z406		1060.59	0	0.02173	57.29		0
RVLDELTLTK	2	1	1	P13645		1187.7	0	0.04007	57.26	46.51	1
VETGVLKPGMVVTFAPVNVTTEVK	2	34	1	A0A4D5RAC7		2515.39	0	0.0002665	57.18	57.61	0
DKPHVNVGTIGHVDHGK	6	3	1	P49411		1809.93	0	0.0006461	57.12	42.72	0
LVIIEGDLER	1	17	1	A0A0S2Z4G4		1156.66	0	0.02253	57.08		0
LTEGCSFR	1	5	1	P42677	C5(Carbamidomethyl)	969.447	0.001	0.0669	57.05		0
GAEAANVTGPGGVPVQGSK	1	4	1	P67809		1695.86	0	0.03827	57.04		0
DLTTAGAVTQCYR	1	8	1	M0R3D6	C11(Carbamidomethyl)	1455.69	0	0.004085	56.92		0
AQAAAPASVPAQAPK	1	4	1	A0A024R326		1377.75	0	0.001823	56.89		0
ISANENSLAVR	2	7	1	Q53GG0		1173.62	0	0.005179	56.87	88.72	0
TDAAVSFAK	2	1	1	P05141	N-Term(Acetyl)	951.478	0	0.01626	56.76	53.61	0
LAVNMVPFPR	2	49	6	Q13885;Q9BVA1;P04350;P68371;A0A384NYT8;Q2NKY5		1143.63	0	0.03418	56.63	57.22	0
GYSFTTTAER	6	18	2	P60709;P63261		1132.53	0	0.01763	56.57	48.96	0
HLEINPDHPIVETLR	2	5	1	B4DMA2		1782.95	0	0.0002653	56.43	45.66	0
NAEQYKDQADK	2	3	1	P35579		1309.6	0	0.01586	56.42	58.98	1
SAAQAAAQTNSNAAGK	1	5	1	Q5VU21		1460.71	0	0.004682	56.36		0
YSGVPDR	2	5	1	A0A5C2G1B6		793.384	0.005	0.2163	56.33	56.4	0
GTEDELDKYSEALKDAQEK	1	15	1	A0A0K0K1I0		2169.01	0	0.0025	56.25		2
EDLTEIR	2	17	1	A8K4Z4		875.448	0.002	0.1581	56.23	61.4	0
NDLVEALK	1	6	1	B1AK87		901.498	0.002	0.1418	56.21		0
LVIIESDLER	2	21	2	A0A0K0K1I0;F5H7S3		1186.67	0	0.01509	56.2	51.41	0
KQQQLSALK	1	1	1	P35580		1043.62	0	0.04801	56.13		1
ISSVLAGGSCR	1	3	2	P08779;P02533	C10(Carbamidomethyl)	1106.57	0	0.01595	56.1		0
EGGLGPLNIPLLADVTR	1	3	1	B4DF70		1734.97	0	0.0003553	56.09		0
GLPWSCSADEVQR	2	18	1	P31943	C6(Carbamidomethyl)	1504.69	0	0.004678	56.08	67.1	0
VIQYLAHVASSPK	2	3	2	Q7Z406;M0QY43		1412.79	0	0.007363	56.07		0
GSAASTCILTIESK	1	2	1	Q0ZGT2	C7(Carbamidomethyl)	1437.73	0	0.007231	55.93		0
IKFEMEQNLR	4	2	1	P35527		1307.68	0	0.02386	55.86	46.88	1
STESLQANVQR	2	3	1	P26373		1232.63	0	0.02643	55.82	41.63	0
XGDLEEELK	2	15	2	P07951;A0A2R8Y5V9	X1(C); X1(Carbamidomethyl)	1092.49	0	0.01232	55.75		0
VTVAGLAGK	14	2	1	Q99497		815.499	0	0.05827	55.74	51.13	0
MAPTPIPTR	1	5	1	Q16643		983.532	0.007	0.2524	55.68		0
EMEAELEDER	2	3	1	P35579	M2(Oxidation)	1266.52	0	0.01218	55.66	34.29	0
ALEQQVEEMR	2	1	1	P35580	M9(Oxidation)	1248.59	0	0.01918	55.56	52.74	0
IFVGGLSPDTPEEK	2	10	1	D6RAF8		1488.75	0	0.04375	55.55	53.86	0
QYLEELQSVQR	1	11	1	J3KSW8		1392.71	0	0.006998	55.44		0
LVQSPNSYFMDVK	3	5	1	P42677	M10(Oxidation)	1543.74	0	0.01158	55.42	43.31	0
ISDSEGFK	2	4	1	Q9BSV4		882.419	0.001	0.08639	55.38	42.84	0
QLEEEQQALQK	2	7	4	P07951;A7XZE4;V9HW25;B4E3P1		1343.68	0	0.01598	55.37	40.41	0
ADFCIIHYAGK	4	5	2	P35579;P35580	C4(Carbamidomethyl)	1294.62	0	0.008537	55.35	33.81	0
RAGELTEDEVER	2	1	1	P62269		1403.68	0	0.04208	55.26	36.1	1
ATISALEAK	2	1	1	P35580		903.514	0.001	0.1021	55.19	25.2	0
FDAGELITQR	2	9	1	C9JZ20		1149.59	0	0.00832	55.18	50.92	0
ALGLGVEQLPVVFEDVVLHQATILPK	2	2	1	A0A0U1RQF0		2785.58	0	0.009098	55.18	22.53	0
ALVILAK	10	2	1	Q99497		727.507	0.002	0.1543	55.15	55.2	0
SQIHDIVLVGGSTR	3	10	1	P11142		1481.81	0	0.01939	55.13	56	0
LLEEALLR	2	1	1	P78527		956.576	0.001	0.07772	55.06	48.72	0
ASGVPDR	2	218	17	A0A5C2G704;A0A5C2GGD1;A0A5C2GCW0;A0A5C2G8H2;A0A5C2G5U0;A0A5C2GFF8;A0A5C2FTG9;A0A5C2GJ49;A0A5C2GLK2;A0A5C2G2A9;A0A5C2GU97;A0A5C2G420;A0A5C2G3I6;A0A5C2GA26;A0A5C2FZR6;A0A5C2GVY2;A0A5C2GBX6		701.358	0.006	0.2065	55.02	55.25	0
EVATNSELVQSGK	2	6	2	P02533;Q04695		1361.69	0	0.002042	55.01	73.55	0
TVTNAVVTVPAYFNDSQR	2	12	1	P11142		1981.99	0	0.006502	54.83	19.23	0
EVFEDAAEIR	2	5	1	B3KM80		1178.57	0	0.01597	54.8	43.2	0
FVVDGDTPLIENGK	1	5	1	Q7Z3N6		1503.77	0	0.06201	54.8		0
VAEELALEQAK	1	5	1	A0A286YEX5		1200.65	0	0.004226	54.79		0
QEEEMMAKEEELVK	1	4	1	P35579	M5(Oxidation); M6(Oxidation)	1754.78	0	0.03924	54.79		1
VTSMSLAR	2	1	1	Q8NHP8	M4(Oxidation)	880.455	0	0.06008	54.76	44.58	0
ATGGGLSSVGGGSSTIK	2	2	1	P04259		1435.74	0	0.0007425	54.71	70.38	0
NKHEAMITDLEER	2	4	1	P35579		1585.76	0	0.00268	54.71		1
SLAGSSGPGASSGTSGDHGELVVR	1	15	1	E9PMW7		2185.05	0	8.092e-05	54.67		0
FGDPVVQSDMK	2	8	1	A0A1U9X7W4	M10(Oxidation)	1238.57	0	0.01373	54.61	29.1	0
MGPAMGPALGAGIER	2	8	1	A0A087X0X3	M1(Oxidation); M5(Oxidation)	1459.7	0	0.004246	54.6	74.86	0
IPDPEAVKPDDWDEDAPAK	2	3	1	D6RGY2		2107.97	0	0.001566	54.59	51.46	0
TQTPPVSPAPQPTEER	1	8	1	A0A384MDY8		1734.86	0	0.0503	54.41		0
TIYTPGSTVLYR	2	3	1	P01024		1370.73	0	0.01008	54.37	48.52	0
EATDAIGHLDR	2	6	1	F4ZW65		1197.59	0	0.01705	54.31	49.61	0
KMEDSVGCLETAEEVKR	1	2	1	P35579	C8(Carbamidomethyl)	1980.93	0	0.03582	54.29		2
NKHEAMITDLEER	4	4	1	P35579	M6(Oxidation)	1601.76	0	0.01841	54.26	52.79	1
HIYYITGETK	1	7	1	P07900		1224.63	0	0.01297	54.25		0
KVDDDLGTIESLEEAKK	1	1	1	P35580		1889.97	0	0.005077	54.24		2
NTDQASMPENTVAQK	2	1	1	P35580	M7(Oxidation)	1649.74	0	0.001582	54.22	61.12	0
IAEFTTNLTEEEEK	2	4	1	P35579		1653.78	0	0.00104	54.19		0
ISLPLPNFSSLNLR	1	3	1	P08670		1570.89	0	0.0009459	54.16		0
AILVDLEPGTMDSVR	2	21	3	Q13885;Q9BVA1;A0A384NYT8	M11(Oxidation)	1631.83	0	0.00104	54.15	52.25	0
SQGCSEQVLTVLK	1	1	1	P78527	C4(Carbamidomethyl)	1448.74	0	0.008363	54.13		0
FAQALGLTEAVK	2	9	1	X5D2J9		1247.7	0	0.008	54.12	56.58	0
KPTLDKPSPETFVK	1	5	1	B4DWS6		1586.88	0	0.05182	54.09		0
TAFQEALDAAGDK	2	1	1	P10599		1336.64	0	0.001671	54.03	71.64	0
DHQYQFLEDAVR	2	4	1	B2R8R5		1520.71	0	0.02047	54.03	53.43	0
SEISENTDASGK	2	5	1	Q53GG0		1237.55	0	0.01491	53.98	47.11	0
LVQEQGSHSK	5	1	1	P35580		1112.57	0	0.01682	53.96	57.47	0
SGGGFSSGSAGIINYQR	2	7	1	H6VRF8		1657.79	0	0.001612	53.95	72.16	0
EVSFQSTGESEWK	2	4	1	A8K651		1513.68	0	0.002115	53.83	46.92	0
FWEVISDEHGIDPTGTYHGDSDLQLDR	3	7	1	A0A384NYT8		3102.41	0	3.412e-06	53.82	42.46	0
ENEVEEVKEEGPK	2	5	1	Q5VU21		1515.72	0	0.002566	53.75	17.62	1
CCTESLVNR	2	12	1	F6KPG5	C1(Carbamidomethyl); C2(Carbamidomethyl)	1138.5	0	0.02632	53.73	38.4	0
ELEDATETADAMNR	2	3	1	P35579		1565.67	0	0.001385	53.72	64.41	0
NMQDMVEDYR	5	7	1	H6VRF8	M5(Oxidation)	1316.52	0	0.03191	53.72	58.55	0
MELITILEK	1	3	1	B2RBR9	N-Term(Acetyl)	1131.63	0	0.008267	53.65		0
KVPQVSTPTLVEVSR	3	13	1	F6KPG5		1639.94	0	0.01721	53.52	61.09	1
KLLEGEESR	1	21	1	P08670		1060.56	0.002	0.1597	53.52		1
QIGVEHVVVYVNK	2	2	1	P49411		1483.82	0	0.01301	53.44	39.27	0
IMNTFSVVPSPK	3	29	3	P04350;P68371;A0A384NYT8	M2(Oxidation)	1335.7	0	0.006244	53.42	71.29	0
QGLEWIGR	1	1	1	A0A5C2G9D0		958.508	0.001	0.1172	53.42		0
GPGTSFEFALAIVEALNGK	2	3	1	Q99497		1921	0	0.0003411	53.39		0
TEMEDLMSSKDDVGK	1	3	1	P35579	M7(Oxidation)	1700.74	0.002	0.1601	53.39		1
VIVLWTANTER	2	4	1	Q9NPH2		1301.73	0	0.02023	53.38	55.94	0
VTVLGQPK	3	14	1	B9A064		841.515	0	0.07321	53.34	53.26	0
FITHAPPGEFNEVFNDVR	1	2	1	P52907		2089.02	0	0.00168	53.33		0
TLLEGEESR	4	7	1	H6VRF8		1033.52	0	0.05837	53.26	60.71	0
SLQELFLAHILSPWGAEVK	1	3	1	P09874		2138.15	0	0.00356	53.23		0
QADVNLVNAK	2	8	1	A0A286YF22		1071.58	0	0.03707	53.13	61.71	0
TWNDPSVQQDIK	2	2	1	P11021		1430.69	0	0.01197	53.13	57.03	0
ELQAHGADELLK	1	4	1	O15144		1323.69	0	0.00752	53.12		0
LITEDVQGK	2	12	1	A8K4W0		1002.54	0	0.04266	53.1	31.85	0
HGFEAASIKEER	2	4	1	P35580		1373.68	0	0.003025	53.1		1
SVQANLDQSQR	1	1	1	Q27J81		1245.62	0	0.007315	53.04		0
IEVIEIMTDR	2	13	1	F8W6I7	M7(Oxidation)	1234.63	0	0.009912	53	72.93	0
EQADFALEALAK	2	6	3	Q7Z406;M0QY43;P35579		1305.67	0	0.008428	52.95		0
VLDELTLTK	3	1	1	P13645		1031.6	0	0.04897	52.84	52.51	0
ASRDEIFAQSK	1	1	1	P35580		1251.63	0	0.04784	52.82		1
LVTDLTK	2	12	1	F6KPG5		789.472	0.004	0.201	52.81	53.41	0
SLNNQFASFIDK	2	7	1	H6VRF8		1383.69	0	0.01243	52.78	66.71	0
KGDEVDGVDEVAK	2	6	1	P09874		1360.66	0	0.005185	52.7		1
KTAEAGGVTGK	1	4	1	P09874		1018.55	0.004	0.2021	52.69		1
TSTSQAVFR	2	5	1	D3DP78		996.508	0	0.04659	52.57	57.52	0
QLQQAQAAGAEQEVEK	2	3	1	F5H1Y3		1727.86	0	0.0005474	52.46	45.08	0
EAFNMIDQNR	2	9	1	P19105	M5(Oxidation)	1253.56	0	0.02623	52.46	42.11	0
SLTSDDTAVYYCAR	2	6	1	A0A5C2GAH8	C12(Carbamidomethyl)	1621.71	0	0.04098	52.38	48	0
WDQSTFIGR	4	9	1	Q9H9B4		1109.54	0	0.02163	52.34	56.96	0
RAEDGSVIDYELIDQDAR	1	11	1	P07355		2064.98	0	0.001962	52.33		1
ALELDPNLYR	2	4	1	P35580		1203.63	0	0.03748	52.26	51.14	0
LREDENAEPVGTTYQK	2	4	1	Q16643		1849.89	0	0.0224	52.22	33.46	1
DPVQCSR	2	3	1	Q99497	C5(Carbamidomethyl)	861.39	0.001	0.1213	52.21		0
LVVPATQCGSLIGK	3	1	1	Q15365	C8(Carbamidomethyl)	1442.8	0	0.008388	52.12	28.78	0
HALIIYDDLSK	1	1	1	P25705		1287.69	0	0.01444	52.11		0
NQGGGLSSSGAGEGQGPK	1	1	1	P07814		1587.73	0	0.04959	52.07		0
NTDQASMPDNTAAQK	2	8	1	P35579	M7(Oxidation)	1607.7	0	0.0008657	52.04	92.71	0
GTVVTGTLER	2	2	1	P49411		1032.57	0	0.06452	52.04	32.47	0
YQEVTNNLEFAK	1	5	1	E9PLA9		1455.71	0	0.007113	51.99		0
LSFISVGNK	1	14	1	A0A0A0MRM8		964.543	0.001	0.08242	51.96		0
CTGGEVGATSALAPK	2	3	1	P30050	C1(Carbamidomethyl)	1418.69	0.001	0.08266	51.94	29.89	0
QGVLGIK	1	6	1	P23396		714.451	0.002	0.1638	51.92		0
LQNELDNVSTLLEEAEKK	2	1	1	P35580		2073.07	0	0.0003882	51.9	64	1
FLDGIYVSEK	1	6	1	D6RAN4		1170.6	0	0.02818	51.89		0
VETFSGVYK	2	2	1	P62081		1029.53	0	0.04712	51.85	36.31	0
LSLDELHR	3	4	1	P05023		982.531	0	0.06074	51.83	65.72	0
AGAHLQGGAK	2	6	1	E7EUT5		909.489	0	0.05552	51.82	42.34	0
MNVLADALK	2	8	1	I3L3P7	M1(Oxidation)	990.527	0	0.0901	51.77	51.41	0
NHEEEMKDLR	1	1	1	P13645		1300.6	0.001	0.07041	51.72		1
IQTQPGYANTLR	2	6	1	A0A024RBE8		1361.72	0	0.00771	51.71	52.5	0
TDLLLEPYNK	3	3	1	P35579		1205.64	0	0.02811	51.71	30.79	0
DELADEIANSSGK	1	3	1	P35579		1348.62	0	0.001579	51.68		0
EELGFRPEYSASQLK	3	5	1	P09874		1753.88	0	0.00685	51.64	13.29	0
GDEVMVELAENGK	1	4	1	P35580		1390.65	0	0.005905	51.64		0
HYEVEILDAK	1	4	1	A0A384NL45		1216.62	0	0.008929	51.63		0
ETLLNSATTSLNSK	1	4	1	A8K3C3		1478.77	0	0.0008842	51.41		0
YKAEDEVQR	2	21	1	A0A1U9X7W4		1137.56	0	0.04338	51.4	57.3	1
SLEAQADK	1	4	1	P07951		861.433	0.001	0.1343	51.39		0
LLIYSASNR	2	1	1	A0A5C2GBT6		1036.58	0	0.07637	51.3	51.11	0
YLTVAAVFR	2	25	3	P04350;P68371;A0A384NYT8		1039.59	0	0.0374	51.14	52.3	0
DSTLIMQLLR	2	25	6	B5BU24;P62258;Q04917;B4DE78;P27348;P63104		1189.66	0	0.07911	51.09	63.62	0
QLASGLLLVTGPLVLNR	2	6	1	Q02878		1764.07	0	0.004199	50.99	53.8	0
ENAGEDPGLAR	2	1	1	P81605		1128.53	0	0.0181	50.94	51.07	0
SLYASSPGGVYATR	2	6	1	P08670		1428.71	0	0.062	50.94	49.15	0
ISVYYNEATGGK	3	8	1	A0A384NYT8		1301.64	0	0.006372	50.93	61.48	0
DIQMTQSPSSLSVSVGDR	1	2	1	A0A5C2FWS8		1906.92	0	0.01147	50.92		0
YSQKEDKYEEEIK	2	17	1	A0A0S2Z4G4		1688.8	0	0.01706	50.89		2
THNVHVEIEQR	1	7	1	J3KSW8		1361.69	0	0.006233	50.88		0
CNGVLEGIR	1	28	4	Q7Z406;P35579;P35580;M0QY43	C1(Carbamidomethyl)	1017.51	0.007	0.2549	50.86		0
IEDVTPIPSDSTR	2	2	1	A0A2R8Y811		1429.71	0	0.007443	50.84	68.68	0
VLQALEGLK	2	3	1	P39019		970.595	0	0.04222	50.84	57.29	0
ALELDSNLYR	2	4	1	P35579		1193.62	0	0.06188	50.82	50.17	0
LFIGGLNTETNEK	1	8	1	P38159		1435.73	0	0.02011	50.81		0
GPLQSVQVFGR	2	4	1	M0R210		1187.65	0	0.01774	50.76	60.31	0
EITALAPSTMK	2	32	4	P60709;P63261;Q13707;A0A2R8YFE2		1161.62	0	0.02221	50.65	51.12	0
KGESQTDIEITR	2	5	1	B4DUR8		1376.7	0	0.01094	50.57	73.54	1
DETNYGIPQR	2	16	1	P63244		1192.56	0	0.04861	50.54	47.57	0
GGGGNFGPGPGSNFR	2	3	1	P22626		1377.63	0	0.004913	50.46	53.04	0
SLGTADVHFER	4	2	1	Q86V81		1231.61	0	0.01443	50.42	46.77	0
VTDALNATR	2	5	1	B3GQS7		960.511	0	0.03037	50.41	50.89	0
KHQQLLEEK	1	1	1	P35580		1152.64	0.002	0.1684	50.36		1
LQIWDTAGQER	4	79	1	Q6FIG4		1316.66	0	0.02185	50.31		0
HEMPPHIYAISESAYR	3	3	1	P35580	M3(Oxidation)	1916.9	0	0.004297	50.3	35.94	0
TVYSHLFDHVVNR	2	14	1	A0A0A0MRM8		1586.81	0	0.01027	50.29		0
IAIYELLFK	2	7	1	P46783		1109.66	0	0.03449	50.16	50.29	0
SPDFTNENPLETR	2	2	1	P05023		1519.7	0	0.004327	50.16	32.15	0
WTLLQEQGTK	2	13	3	P13647;B4DRR0;P04259		1203.64	0	0.02078	50.15	62.84	0
SGFEPASLKEEVGEEAIVELVENGK	2	6	1	P35579		2660.33	0	0.001671	50.14		1
VLIYAASNLEDGVPSR	2	1	1	A0A5C2GC60		1703.89	0	0.02158	50.09	49.5	0
KGPAAIQK	2	1	1	P35527		812.499	0.002	0.1553	50.04	54.69	1
KEEELQGALAR	1	1	1	P35580		1243.66	0	0.01015	50.03		1
DNIQGITKPAIR	4	2	1	P62805		1325.75	0	0.07168	50.02	50.42	0
VEAQVYILSK	2	2	1	P49411		1149.65	0	0.03246	49.99	48.9	0
EDMAALEK	1	14	3	B3KPS3;Q71U36;Q53GA7		906.424	0.001	0.06998	49.96		0
YLAWYQEKPGK	4	1	1	A0A5C2G3V7		1382.71	0	0.02856	49.9	44.39	0
LWNTLGVCK	1	15	1	P63244	C8(Carbamidomethyl)	1090.57	0	0.03365	49.9		0
LDELYGTWR	2	6	1	P36578		1152.57	0	0.0232	49.88	58.85	0
EAMEDGEIDGNK	2	6	1	B3KM80	M3(Oxidation)	1323.54	0	0.01667	49.88	45.49	0
QTVEADVNGLR	2	1	1	P08779		1201.62	0	0.04989	49.84	53.35	0
CDVDIR	1	22	2	P60709;P63261	C1(Carbamidomethyl)	777.355	0.009	0.2907	49.79		0
LLEGEDAHLSSQQASGQSYSSR	6	2	1	P08779		2350.09	0	0.0009839	49.77	79.88	0
ELSGTIK	2	3	1	P30050		747.426	0.007	0.2529	49.75	41.21	0
QQQLTAMK	1	7	1	P35579		947.497	0.001	0.08352	49.68		0
GLCAIAQAESLR	1	7	1	P23396	C3(Carbamidomethyl)	1288.66	0	0.01563	49.65		0
SSGVPVDGFYTEEVR	2	2	1	Q9BSD7		1641.78	0	0.001111	49.62	85.3	0
FEMEQNLR	3	2	1	P35527	M3(Oxidation)	1082.49	0	0.06042	49.55	41.94	0
VDQSAVGFEYQGK	2	5	1	A0A384MDY8		1427.68	0	0.002183	49.53	38.56	0
QAVDVSPLR	1	5	1	M0QZN2		984.549	0	0.06614	49.51		0
DITYFIQQLLR	1	11	1	P61158		1409.77	0	0.02179	49.41		0
VQELQQQSAR	2	3	2	Q7Z406;M0QY43		1186.62	0	0.03751	49.4	43.33	0
ELAEQLGLSTGEK	1	6	1	B7Z1G0		1374.71	0	0.01613	49.34		0
TRLEQEIATYR	4	17	3	P08779;P02533;Q04695		1379.73	0	0.002474	49.32	53.02	1
ATITADK	1	1	1	A0A5C2GDI3		719.394	0.006	0.2401	49.32		0
IAGQVAAANK	2	3	1	P39019		942.538	0	0.04453	49.3	45.8	0
TIDDLEDKLK	3	11	1	A0A0S2Z4G4		1189.63	0	0.0447	49.29	10.6	1
YEWDVAEAR	2	4	1	P13639		1138.51	0	0.04631	49.24	32.66	0
YENEVALR	2	1	1	P13645		993.5	0	0.0388	49.19	43.51	0
DAGQISGLNVLR	1	6	1	B7Z4V2		1242.68	0	0.02207	49.19		0
ATQALVLAPTR	2	14	1	J3KTB5		1140.67	0	0.04968	49.17	49.64	0
DLSPSSAPAVASAAEPTLALSQVVAAASALAAAPGIGAAAAAAGFDSASAR	1	1	1	O14654		4520.33	0	0.003274	49.17		0
CPFTGNVSIR	2	2	1	M0QZC5	C1(Carbamidomethyl)	1150.57	0	0.0621	49.16	57.88	0
FSGSGSGTAFTLRISR	2	1	1	A0A125QYY8		1643.85	0	0.007535	49.14	43.98	1
FGYQFTQQGPR	2	4	1	Q5HYL6		1328.64	0	0.01205	49.13		0
LWDLTTGTTTR	2	13	1	P63244		1264.65	0	0.02929	49.09	37.51	0
GLEAEVLR	1	4	1	Q7Z406		886.497	0.008	0.2711	48.99		0
ESFDGSVR	2	6	1	B3KM80		896.41	0	0.0544	48.98	39.21	0
DIQDSLTVSNEVQTAK	1	3	1	B4DE01		1747.87	0	0.0007911	48.97		0
VVDRDSEEAEIIR	1	3	1	P09874		1530.78	0	0.01377	48.92		1
QAITQVVVSR	2	1	1	Q9H9B4		1100.64	0	0.02683	48.79	45.84	0
MILLEVNNR	1	4	1	O15144		1101.61	0.001	0.09866	48.79		0
IWHHTFYNELR	12	77	4	P60709;P63261;P0CG38;P0CG39		1515.75	0	0.05499	48.74	48.68	0
KKVDDDLGTIESLEEAK	2	1	1	P35580		1889.97	0	0.005102	48.74		2
KYEDEINKR	3	3	2	P35908;P12035		1194.61	0	0.08473	48.71	60.59	2
IYIDSNNNPER	2	2	1	Q00610		1334.63	0	0.02518	48.69	65.01	0
EVDEQMLNVQNK	2	31	4	Q13885;Q9BVA1;P68371;A0A384NYT8		1446.69	0	0.005486	48.65	49.42	0
AEDTAVYYCTR	2	7	1	A0A5C2GRP9	C9(Carbamidomethyl)	1348.58	0.001	0.09007	48.65	34.31	0
PGPTPSGTNVGSSGR	1	2	1	P60468		1370.67	0	0.06582	48.64		0
ATAGDTHLGGEDFDNR	1	28	1	A0A1U9X7W4		1675.73	0	0.004772	48.64		0
HLVGVCYTEDEAK	2	2	1	Q8TBT6	C6(Carbamidomethyl)	1520.71	0	0.008416	48.62	18.41	0
GYDVIAQAQSGTGK	1	21	1	J3KTB5		1394.69	0	0.009866	48.57		0
VAQGVSGAVQDK	2	2	1	H0Y4R1		1158.62	0	0.01608	48.55	58.11	0
TGVHHYSGNNIELGTACGK	1	3	1	E5RI99	C17(Carbamidomethyl)	2014.94	0	0.0004713	48.54		0
AGIKVTVAGLAGK	1	2	1	Q99497		1184.74	0.001	0.07726	48.51		1
SLQSVAEER	2	6	1	B4DLP4		1018.51	0.002	0.1546	48.39	31.85	0
QQQDEAYLASLR	1	1	1	Q96CS3		1421.71	0	0.01294	48.37		0
DSEEAEIIR	1	3	1	P09874		1061.51	0.008	0.2589	48.35		0
GGAAVDPDSGLEHSAHVLEK	3	3	1	P09874		1988.97	0	0.0001809	48.32	23.61	0
ADGQVAELLLR	1	3	1	Q9Y285	N-Term(Acetyl)	1226.67	0	0.02119	48.29		0
XLEWLGR	1	2	1	A2N0U5	X1(S)	860.461	0.005	0.2305	48.26		0
VMLTTAGGTK	1	14	1	A0A0A0MRM8	M2(Oxidation)	994.525	0	0.05968	48.23		0
ALSSQHQAR	1	1	1	P11021		997.515	0.001	0.09759	48.16		0
SSQSLLHSDGK	3	36	2	A0A5C2G5N4;A0A5C2GJP7		1158.57	0	0.02751	48.11	49.05	0
YHVPVVVVPEGSASDTHEQAILR	1	5	1	B2RE46		2503.29	0	0.003035	48.11		0
LVVPASQCGSLIGK	2	14	2	H3BRU6;H3BND9	C8(Carbamidomethyl)	1428.79	0	0.006258	48.07	50.22	0
CEGINISGNFYR	2	6	1	P40429	C1(Carbamidomethyl)	1429.65	0	0.05371	48.07	45.53	0
EITALAPSTMK	3	32	4	P60709;P63261;Q13707;A0A2R8YFE2	M10(Oxidation)	1177.61	0	0.009884	48.06	46.41	0
SLVNLGGSK	2	6	1	H6VRF8		874.497	0	0.05572	47.96	54.13	0
IQAEVEAQLAR	1	7	1	A0A0A0MRM8		1227.67	0	0.01562	47.94		0
ALEEAMEQK	2	3	1	P35579	M6(Oxidation)	1064.49	0.001	0.1036	47.92	18.4	0
TNSTFNQVVLK	2	8	1	G3V203		1250.67	0	0.02653	47.79	55.83	0
HNKPEVEVR	2	7	1	P59998		1107.59	0	0.03812	47.74		0
AVVGVVAGGGR	2	4	1	E9PKZ0		941.553	0	0.04752	47.73	41.69	0
IGPLGLSPK	2	4	1	P30050		881.545	0	0.02398	47.63	45.63	0
VEEIAASK	2	11	1	M0R3D6		846.459	0.001	0.1228	47.62	49.24	0
VLDELTLAR	2	17	3	P08779;P02533;Q04695		1029.6	0	0.05907	47.59	53.09	0
HTFYNELR	1	1	1	Q562Z4		1079.53	0.001	0.06716	47.44		0
NLPIYSEEIVEMYK	2	5	1	P35579	M12(Oxidation)	1743.85	0	0.001796	47.41	53.16	0
LIYLVSK	2	1	1	A0A5C2G2D7		835.529	0.003	0.1905	47.39	47.44	0
NKYEDEINKR	5	24	4	H6VRF8;P13647;B4DRR0;P04259		1308.65	0	0.05188	47.37	52.2	2
ALTVPELTQQVFDAK	3	14	1	A0A384NYT8		1659.89	0	0.002254	47.36	75.93	0
STMQELNSR	2	1	1	P35527		1065.5	0	0.0771	47.36	51.22	0
QTATQLLK	2	2	1	P62424		902.528	0	0.07595	47.35	41.51	0
LNGTDPEDVIR	1	9	1	P19105		1228.62	0	0.01697	47.35		0
LQELEGAVK	2	1	1	P35580		986.554	0	0.05313	47.25	30.02	0
NVQALEIELQSQLALK	4	1	1	P13645		1797.01	0	0.0002339	47.22	80.76	0
VINEPTAAALAYGLDK	1	6	1	B7Z4V2		1645.88	0	0.006706	47.22		0
FGVQSER	1	4	1	A0A384MDY8		822.411	0.005	0.2149	47.22		0
ENDIKPLTSFR	2	5	1	A0A494C1L1		1319.7	0	0.09705	47.21	47.14	0
KAPPPPISPTQLSDVSSPR	1	1	1	Q9P0K7		1974.07	0	0.00211	47.19		1
QLDSIVGER	2	12	2	P13647;B4DRR0		1016.54	0	0.05925	47.15	41.8	0
GGSGSHNWGTVK	1	5	1	Q5VU21		1186.56	0	0.04518	47.13		0
IQEENVIPR	2	2	1	B4DSR0		1097.6	0	0.1043	47.11	56.79	0
IANPVEGSTDR	1	7	1	H3BRU6		1158.58	0	0.006404	47.09		0
QGLETDNK	1	1	1	P35580		904.438	0.001	0.06866	46.95		0
YICENQDSISSK	2	12	1	F6KPG5	C3(Carbamidomethyl)	1443.64	0	0.003973	46.92	63.55	0
RKGDEVDGVDEVAK	1	6	1	P09874		1516.76	0	0.02298	46.89		2
AGLQFPVGR	2	23	1	Q96KK5		944.531	0	0.02235	46.85	78.37	0
DSYVGDEAQSK	7	37	2	P60709;P63261		1198.52	0	0.02102	46.85	43.92	0
ELLLQPVTISR	1	6	1	P59998		1268.75	0	0.02208	46.79		0
GGSDDSSKDPIDVNYEK	3	3	1	P09874		1825.8	0	0.003077	46.76	43.54	1
HGSGSGQSSSYSPYGSGSGWSSSR	2	1	1	Q86YZ3		2348.97	0	2.153e-05	46.72	66.7	0
TPLHEIALSIK	1	2	1	Q08211		1221.72	0	0.03876	46.72		0
ILFQEFR	1	3	2	Q7Z406;M0QY43		952.523	0.001	0.09097	46.71		0
SLYGLGGSK	2	11	2	B4DRR0;P04259		881.471	0.001	0.116	46.69	52.46	0
DAGTIAGLNVLR	2	15	1	P11142		1199.67	0	0.02003	46.65	49.44	0
TDYNASVSVPDSSGPER	2	5	1	B4DUQ1		1780.8	0	0.001394	46.64	75.65	0
LGSLVDEFK	2	6	1	B1AHC9		1007.54	0	0.04097	46.64	59.1	0
AELNEFLTR	2	13	1	P23396		1092.57	0	0.04721	46.63	57.13	0
TFHIFYQLLSGAGEHLK	4	1	1	P35580		1961.02	0	0.001232	46.62	42.12	0
QVASNLEK	1	1	1	P35580		888.479	0.001	0.07885	46.61		0
QTVAVGVIK	2	43	1	A0A4D5RAC7		914.567	0	0.05417	46.59	41.11	0
IVFQEFR	1	4	1	P35580		938.508	0.001	0.1207	46.56		0
YADEEIPR	1	4	1	O75369		992.468	0.001	0.07711	46.56		0
QTALVELVK	2	13	1	F6KPG5		1000.6	0	0.05591	46.52	45.6	0
VLLGETGK	1	3	1	M0QZC5		816.482	0.004	0.1963	46.52		0
SDPDHLAELVK	1	10	1	A0A0A0MRM8		1223.62	0	0.006998	46.49		0
TLGDFAAEYAK	2	5	1	P09874		1185.58	0	0.01988	46.43	39.92	0
SGIPIVTSPYQIHFTK	4	2	1	P01024		1787.97	0	0.002281	46.4	46.96	0
FDLMYAK	3	23	4	B3KPS3;Q71U36;Q53GA7;V9GZ17	M4(Oxidation)	903.428	0.001	0.1288	46.36	48.34	0
TLLDIDNTR	4	1	1	P35527		1060.56	0	0.04604	46.34	59.39	0
IKFEMEQNLR	7	2	1	P35527	M5(Oxidation)	1323.67	0	0.07258	46.32	47.78	1
QSGEAFVELGSEDDVK	2	2	1	P52597		1709.78	0	0.005984	46.3	41.94	0
ILYSQCGDVMR	2	10	2	P14649;F8W1R7	C6(Carbamidomethyl); M10(Oxidation)	1357.62	0	0.01126	46.3	41.16	0
WFEENASQSTVK	2	4	1	B4DY09		1425.66	0	0.003268	46.27	21.61	0
IDDIVSGHK	1	5	1	B4DUR8		983.517	0	0.05089	46.27		0
GVDNTFADELVELSTALEHQEYITFLEDLK	1	4	1	A8K651		3439.67	0	0.006513	46.21		0
GCGTVLLSGPR	2	6	1	G3V203	C2(Carbamidomethyl)	1116.58	0	0.03209	46.19	54.85	0
AMVNKDDIQK	2	4	1	P35580	M2(Oxidation)	1177.59	0	0.1009	46.18	51.69	1
SSEELLSALQK	2	9	1	A0A0A0MRM8		1204.64	0	0.02239	46.14	49.45	0
YEELQQTAGR	2	5	1	P13647		1194.57	0	0.007659	46.06	76.17	0
YAVPSAGLR	1	2	1	P78527		933.515	0.002	0.1454	46.05		0
QVHPDTGISSK	2	20	1	P06899		1168.6	0	0.02253	46.04	39.26	0
DLNYCFSGMSDHR	2	10	1	P31943	C5(Carbamidomethyl); M9(Oxidation)	1617.64	0	0.05499	46.01	54.26	0
GAEEMETVIPVDVMR	3	2	1	Q99497	M5(Oxidation); M14(Oxidation)	1707.79	0	0.05812	46.01	34.43	0
QLDNIVGER	1	1	1	P04259		1043.55	0.001	0.07491	45.87		0
YGVQADR	1	5	1	A0A384MDY8		808.396	0.009	0.2829	45.85		0
VIVQQPGER	1	5	1	Q7Z3N6		1025.57	0.004	0.2073	45.7		0
MTLDDFR	1	2	1	P35527	M1(Oxidation)	913.408	0.002	0.1451	45.69		0
ECLPLIIFLR	2	4	1	Q96IR1	C2(Carbamidomethyl)	1273.73	0	0.04524	45.68	49.39	0
VLTILEQIPGMVVVADK	1	1	1	Q8NHP8		1825.05	0	0.0004446	45.64		0
FMEQVIFK	1	6	1	P61158	M2(Oxidation)	1057.54	0.004	0.2012	45.59		0
AAPGAEFAPNKR	4	2	1	A8K525		1228.65	0	0.04236	45.55	44.06	1
EGNGTVMGAELR	2	15	1	F8W1R7	M7(Oxidation)	1249.58	0	0.01729	45.55		0
ASHTAPQVLFSHR	4	4	1	O15144		1450.76	0	0.01725	45.54	31.29	0
SEDTAMYYCVR	1	2	1	A0A087WYE8	M6(Oxidation); C9(Carbamidomethyl)	1410.57	0.002	0.1498	45.54		0
LCYVGYNIEQEQK	1	5	1	B4DHK9	C2(Carbamidomethyl)	1643.78	0	0.006945	45.47		0
INVYYNEATGGNYVPR	2	9	1	P04350		1829.88	0	0.006961	45.32	42.38	0
KLLEGEECR	2	21	5	P35908;P13647;B4DRR0;P04259;O95678	C8(Carbamidomethyl)	1133.56	0	0.02067	45.3	51.99	1
QQTLEAEEAK	1	4	1	Q16643		1146.56	0	0.0517	45.29		0
EVEERPAPTPWGSK	1	4	1	A0A1W2PNV4		1582.79	0	0.008213	45.29		0
INVYYNEATGNK	3	1	1	Q9BVA1		1385.67	0	0.005985	45.27	60.88	0
NHEAQIQDMR	2	1	1	P35580		1241.57	0	0.05012	45.25	32.81	0
GGSGGSYGR	2	2	1	P35527		797.353	0.002	0.1515	45.25	40.06	0
DDPSKPVHLTAFLGYK	3	8	1	B3KS36		1787.93	0	0.008368	45.23	42.53	0
DDPSQPVHLTAFLGYK	3	2	0			1787.93	0	0.03989	45.23	42.53	0
AIIIFVPVPQLK	2	2	1	P62081		1337.85	0	0.01301	45.22	43.08	0
KEAAENSLVAYK	2	5	1	P62258		1322.69	0	0.05661	45.21	67.2	1
GTAAAAAAAAAAAAAAAK	1	1	1	Q6IPH7		1370.73	0	0.0005745	45.14		0
EDAANNYAR	1	29	3	B3KPS3;Q71U36;Q53GA7		1023.45	0	0.05425	45.11		0
AEAESWYQTK	2	11	3	B4DRR0;P04259;O95678		1212.55	0	0.0282	45.08	34.61	0
LTPEEIER	4	4	1	P11021		986.516	0	0.08914	45.07	31.78	0
APIRPDIVNFVHTNLR	3	7	1	P36578		1862.04	0	0.0007667	44.94	46.14	0
NYLTWYQQKPGQPPK	3	12	1	A0A5C2FW90		1847.94	0	0.06097	44.89	30.52	0
NYQQNYQNSESGEK	2	7	1	P67809		1688.71	0	0.005624	44.88	56.01	0
LLQLVEDR	2	5	1	B4DN41		985.566	0	0.08163	44.86	61.4	0
FSGSGSGTHFTLK	2	5	1	A0A5C2GBU1		1325.66	0	0.06562	44.84	45.68	0
LGLQSLR	2	3	1	P18085		786.483	0.005	0.2018	44.84	53.46	0
EEILAQAK	2	3	1	P35579		901.499	0.003	0.1935	44.78	31.2	0
IGVLDEGK	2	5	1	P46781		830.461	0.001	0.122	44.76	23.63	0
LLETECPQYIR	1	1	1	P05109	C6(Carbamidomethyl)	1421.71	0.001	0.08487	44.76		0
IVYLYTK	1	1	1	P49207		899.521	0.007	0.2506	44.74		0
SEITELR	2	1	1	P13645		847.452	0.002	0.1707	44.7	47.57	0
IGIEIIK	1	5	1	B3GQS7		785.512	0.005	0.2319	44.65		0
QELEEILHDLESR	1	1	1	P35580		1610.8	0	0.01255	44.64		0
ELAVQIYEEAR	1	20	1	A0A2R8Y5G6		1320.68	0	0.009477	44.63		0
DREDYVPYTGEK	1	2	1	Q5HYL6		1471.67	0	0.006342	44.62		1
AQYEEIANR	2	5	1	P13647		1093.53	0	0.1042	44.52	36.48	0
YQLDPTASISAK	1	4	1	B4DKM5		1293.67	0	0.01574	44.51		0
AAPGAEFAPNK	2	2	1	A8K525		1072.55	0	0.03949	44.47	28.41	0
TEMEDLMSSK	2	4	1	P35579		1170.5	0	0.02528	44.45	32.69	0
YEELQVTAGR	2	10	2	B4DRR0;O95678		1165.59	0	0.0112	44.37	70.21	0
QFEEIWER	1	6	1	A0A0A0MRM8		1136.54	0	0.05413	44.36		0
VHIEIGPDGR	1	13	2	P31943;P52597		1092.58	0.002	0.1491	44.33		0
SIQFVDWCPTGFK	2	6	1	B3KPS3	C8(Carbamidomethyl)	1584.75	0	0.005442	44.25	47.24	0
SKEQEVNELLQK	1	3	1	Q9P0K7		1444.76	0	0.01476	44.17		1
VLCLAVAVGHVK	2	3	1	P62906	C3(Carbamidomethyl)	1265.74	0	0.007907	44.15	39.39	0
HIVLSGGSTMYPGLPSR	1	5	1	B4DHK9		1771.91	0.001	0.1027	44.1		0
GPAAIQK	1	1	1	P35527		684.404	0.008	0.2686	44.1		0
NYLAWYQQKPGQPPK	2	182	2	A0A5C2FW25;A0A5C2G561		1817.93	0	0.04194	44.08		0
NYLAWYKQKPGQPPK	1	2	0			1817.93	0.003	0.1862	44.08		1
GPVSGTEPEPVYSMEAADYR	1	7	1	A0A384MDY8	M14(Oxidation)	2170.95	0	0.02469	44.05		0
VAQEQGGHPK	1	3	2	Q7Z406;M0QY43		1050.53	0.001	0.1274	43.99		0
GCTATLGNFAK	1	10	1	P15880	C2(Carbamidomethyl)	1139.55	0.005	0.2241	43.95		0
ENVFQEHQTLK	1	5	1	A0A384MDY8		1372.69	0	0.02111	43.94		0
NIDDGTSDRPYSHALVAGIDR	3	4	1	E4W6B6		2272.09	0	0.001442	43.93	33.85	0
GLFIIDDK	1	6	1	A0A0A0MSI0		920.506	0.002	0.1379	43.88		0
LAVNMVPFPR	3	49	6	Q13885;Q9BVA1;P04350;P68371;A0A384NYT8;Q2NKY5	M5(Oxidation)	1159.63	0	0.01372	43.85	79.76	0
INISEGNCPER	2	15	2	Q15365;H3BRU6	C8(Carbamidomethyl)	1288.59	0	0.009854	43.84	58.2	0
EDITQSAQHALR	1	7	1	F4ZW65		1368.68	0	0.01575	43.84		0
EEESAMSSDR	1	7	1	J3KSW8	M6(Oxidation)	1156.44	0	0.05399	43.82		0
VKPLLQVSR	4	4	1	P35579		1039.66	0	0.04808	43.78	41.82	0
ILSGVVTK	1	2	1	M0QZC5		816.519	0.006	0.2418	43.72		0
ISISTSGGSFR	2	2	1	P13647		1111.57	0	0.02388	43.7	65.07	0
DQVANSAFVER	2	6	1	P07900		1235.6	0	0.006908	43.68	60.51	0
LPLQLDDAVRPEAEGEEEGR	2	5	1	D3DP78		2223.09	0	0.008582	43.64	48.12	0
APSTYGGGLSVSSSR	1	1	1	P02533		1425.69	0	0.002056	43.62		0
RWEVADLQPQLK	1	4	1	H3BRG4		1482.8	0	0.03299	43.61		1
IVEIPFNSTNK	2	2	1	P05023		1261.68	0	0.007064	43.6	42.9	0
QACVLMIK	1	4	1	P35579	C3(Carbamidomethyl)	962.516	0.001	0.1057	43.52		0
SAVEDEGLK	2	15	1	A0A1U9X7W4		947.468	0	0.05464	43.51	44.13	0
NDLVEALKR	1	6	1	B1AK87		1057.6	0	0.04553	43.5		1
LDPHLVLDQLR	5	5	2	P35579;P35580		1318.75	0	0.008205	43.48	35.83	0
DPELGLK	2	2	1	P49411		771.426	0.005	0.2042	43.48	33.2	0
FWEVISDEHGIDPTGTYHGDSDLQLER	2	16	2	P04350;P68371		3116.42	0	8.238e-05	43.45	29.57	0
DGNASGTTLLEALDCILPPTRPTDKPLR	2	35	1	A0A4D5RAC7	C15(Carbamidomethyl)	3021.55	0	0.0003398	43.38	19.25	0
DIQMTQSPSSLSVSVGDR	1	2	1	A0A5C2FWS8	N-Term(Acetyl); M4(Oxidation)	1964.93	0.001	0.06798	43.38		0
APSTYGGGLSVSSR	2	1	1	P08779		1338.66	0	0.002821	43.36	55.86	0
SLVGLGGTK	2	1	1	P35908		831.494	0	0.1019	43.35	45.66	0
NMQDMVEDYR	2	7	1	H6VRF8	M2(Oxidation); M5(Oxidation)	1332.52	0	0.04645	43.34	57.76	0
SQYEQLAEQNR	2	1	1	P13645		1365.64	0	0.01996	43.29	61.65	0
NQSFCPTVNLDK	1	5	1	E9PJD9	C5(Carbamidomethyl)	1422.67	0	0.01217	43.29		0
VVLVLAGR	2	5	1	E4W6B6		826.549	0.001	0.08872	43.28	42.03	0
IPDWFLNR	2	2	1	P62269		1060.56	0	0.09653	43.24	41.28	0
ALELTGLK	2	4	1	B3KM80		844.513	0.001	0.132	43.24	50.93	0
GDVTITNDGATILK	2	4	1	A8K3C3		1417.76	0	0.05793	43.2	44.54	0
LVWVPSDK	3	6	1	P35579		943.523	0.001	0.1284	43.13	32.48	0
AVASEIFK	1	4	1	B7Z3E5		864.482	0.001	0.09545	43.12		0
VFLENVIR	1	3	1	P62805		989.576	0.002	0.1702	43.12		0
YVPYVGDSK	2	4	1	Q9NPH2		1027.51	0	0.04964	43.11	35.55	0
SLFPEGNPAK	1	2	1	E9PDF6		1059.55	0.001	0.07881	43.11		0
LEVTVQALK	1	2	1	Q7Z406		1000.6	0	0.04621	43.01		0
GTAAAAAAAAAAAAAK	2	1	1	A8K7N0		1228.66	0	0.0002044	42.98	47.91	0
AGVLAHLEEER	4	5	2	P35579;P35580		1223.64	0	0.003545	42.97	65.1	0
LLEGEESR	2	23	1	P08670		932.47	0.003	0.1872	42.95	24.39	0
DQTPDENDQVIVK	2	2	1	D3DTW3		1500.72	0	0.01716	42.81	31.05	0
VKPLLQVTR	2	7	3	Q7Z406;P35580;M0QY43		1053.68	0	0.06432	42.81		0
KLVWVPSDK	2	6	1	P35579		1071.62	0	0.03824	42.79	38.91	1
QLEDELVSLQK	1	7	1	A0A0K0K1I0		1301.69	0	0.01114	42.65		0
ERVEAVNMAEGIIHDTETK	1	6	1	B7Z4V2	M8(Oxidation)	2158.04	0	0.02126	42.65		1
QLQNQLAECK	1	2	1	Q9P0K7	C9(Carbamidomethyl)	1231.61	0	0.03805	42.63		0
AGPIWDLR	2	11	1	Q05CK9		927.503	0	0.1053	42.58	41.73	0
IFAPNHVVAK	3	10	1	M0R3D6		1095.63	0	0.02054	42.57	23.57	0
GMTLVTPLQLLLFASK	1	2	1	Q08211	M2(Oxidation)	1748	0	0.0169	42.56		0
FSGVPDR	3	73	7	A0A5C2GMG8;A0A5C2G6N1;A0A5C2GJP7;A0A5C2G5N4;A0A5C2GJI2;A0A5C2GRB4;A0A5C2GUW2		777.389	0.006	0.2421	42.53	42.64	0
EESGKPGAHVTVK	2	5	1	P22626		1338.7	0.001	0.07943	42.5	12.74	0
YEDEINKR	4	32	7	H6VRF8;P35908;P13647;B4DRR0;P04259;O95678;P12035		1066.52	0	0.1126	42.49	45.36	1
VVFQEFR	4	4	1	P35579		924.494	0.001	0.09481	42.45	20.58	0
ESTLHLVLR	2	36	1	F5H265		1067.62	0	0.06254	42.41	29	0
VTTHPLAK	5	3	1	Q99497		866.51	0.002	0.1488	42.39		0
GMGPGTPAGYGR	1	3	1	Q9BSV4	M2(Oxidation)	1136.51	0	0.01825	42.36		0
STFVLDEFKR	3	2	1	P26641		1241.65	0	0.05918	42.35	44.28	1
NVDILKDPETVK	2	4	1	O14980		1370.75	0	0.02594	42.33	33.53	1
LLIHQSLAGGIIGVK	1	6	1	B4DUQ1		1518.93	0	0.02805	42.24		0
MAPTPIPTR	2	5	1	Q16643	M1(Oxidation)	999.53	0.002	0.1704	42.24	45.62	0
DGQVINETSQHHDDLE	2	2	1	P08670		1836.8	0	0.009016	42.23		0
AENFFILR	1	5	1	P59998		1009.55	0.001	0.09232	42.23		0
LSEIDVSSEGVK	2	2	1	Q96C19		1262.65	0	0.004255	42.22	40.17	0
LPPQQIEK	1	7	1	B1AK87		952.547	0.001	0.07981	42.09		0
EDMAALEK	2	14	3	B3KPS3;Q71U36;Q53GA7	M3(Oxidation)	922.42	0.001	0.1287	42.05	36.17	0
FAGVDIR	1	7	1	M0R210		777.425	0.005	0.2338	42		0
LTVNDFVR	2	5	1	Q53GR7		963.525	0	0.09466	41.99	46.1	0
LLEGEECR	2	23	5	P35908;P13647;P04259;B4DRR0;O95678	C7(Carbamidomethyl)	1005.47	0	0.09226	41.96	52.48	0
VATWFNQPAR	2	5	1	P26373		1189.61	0	0.06484	41.95	33.5	0
HLGYKPEEYK	3	5	1	B7Z3E5		1263.64	0	0.0131	41.95	16.68	0
IELLGSYDPQK	1	2	1	P24666		1262.66	0	0.01593	41.84		0
GTEDELDKYSEALK	1	15	1	A0A0K0K1I0		1597.76	0	0.01152	41.81		1
KDHNIPGELER	4	1	1	P35580		1307.67	0	0.02271	41.79		1
NDNDTFTVK	1	6	1	Q60FE6		1053.48	0	0.03997	41.78		0
STTSVSEEDVSSR	1	1	1	Q96IZ0		1383.63	0	0.03196	41.77		0
GNVFSSPTAAGTPNK	1	10	1	Q5HY93		1447.71	0.001	0.1008	41.75		0
SLYYYIQQDTK	2	4	1	P07355		1421.69	0	0.01888	41.61	28.15	0
LPLQDVYK	3	40	1	A0A4D5RAC7		975.549	0	0.09331	41.6	51.32	0
CTVSVETR	1	4	1	Q7Z3N6	C1(Carbamidomethyl)	951.455	0.001	0.103	41.58		0
KGQSEEIQK	1	3	1	C9JXB8		1046.55	0.006	0.2403	41.57		1
YSVDIPLDK	2	4	1	E4W6B6		1049.55	0	0.0459	41.54	42.12	0
NTDQATMPDNTAAQK	1	3	2	Q7Z406;M0QY43		1605.71	0	0.01838	41.45		0
TLFNELR	1	3	1	D6RAA6		892.489	0.001	0.1332	41.45		0
KADIDLTK	1	1	1	P62269		903.517	0.008	0.2597	41.45		1
LYDIDVAK	2	6	1	P62750		936.502	0	0.1181	41.4	33.8	0
ALEEETKNHEAQIQDMR	1	1	1	P35580	M16(Oxidation)	2057.96	0	0.03924	41.34		1
VGEFSGANK	1	1	1	P10599		908.448	0.001	0.08234	41.33		0
FLEQQNQVLETK	4	6	1	Q14CN4		1476.77	0	0.00483	41.27	68.96	0
TIVFVETK	1	8	1	B4DN41		936.54	0.002	0.1514	41.25		0
FLVGFTNK	2	7	1	C9J3L8		925.513	0.001	0.1072	41.22	37.31	0
GIEQAVQSHAVAEEEAR	2	8	1	H7C463		1823.89	0	0.006505	41.21		0
NTLYLQMSSLR	2	18	1	A0A5C2G805	M7(Oxidation)	1341.68	0	0.008937	41.16		0
IEISELNR	3	8	2	H6VRF8;P35908		973.531	0	0.1174	41.14	41.95	0
DGFIDKEDLHDMLASLGK	1	8	1	P19105		2003.97	0	0.0008662	41.04		1
KVEPPTPQEPGPAK	1	5	1	J3KSW8		1474.78	0.002	0.1652	40.99		1
GALQYLVPILTQTLTK	1	3	1	B2RBR9		1759.04	0	0.0007756	40.98		0
QQQLSALK	1	1	1	P35580		915.525	0.005	0.2338	40.95		0
GLEDSYEGR	3	1	1	Q8NHP8		1025.46	0	0.07606	40.93	58.29	0
NTNPNFVR	2	5	2	P35579;P35580		961.485	0.001	0.1219	40.93	40.94	0
EAFQLFDR	2	7	1	F8W1R7		1025.51	0	0.07556	40.87	44.8	0
HWELTAEGEEIAR	1	4	1	Q9Y285		1540.74	0	0.02538	40.86		0
SHTILLVQPTK	1	2	1	G3V279	N-Term(Acetyl)	1278.74	0	0.006369	40.78		0
SLTNDWEDHLAVK	3	10	2	P07900;B4DMA2		1527.74	0	0.008289	40.77	71.41	0
KIEDLQR	1	10	1	J3KSW8		901.511	0.005	0.2304	40.76		1
GNVGFVFTK	1	15	1	A8K4Z4		968.518	0.001	0.09863	40.74		0
YYADSVK	1	273	4	A0A5C2GGJ1;A0A5C2GGC1;A0A5C2GP93;A0A5C2G805		845.405	0.008	0.2642	40.7		0
LKDVLLQVDDERR	4	3	1	P35579		1598.89	0	0.05233	40.69	27.34	2
LNISFPATGCQK	1	3	1	P62753	C10(Carbamidomethyl)	1335.67	0	0.06062	40.69		0
DILIQYDR	1	2	1	M0R210		1035.55	0.007	0.2564	40.69		0
AEPVEVVAPR	2	3	1	P09874		1066.59	0	0.03437	40.67	39.29	0
TLTLVDTGIGMTK	6	11	2	B4DMA2;P07900	M11(Oxidation)	1365.72	0	0.009768	40.66	52.69	0
DVESYIHR	1	1	1	Q9NR30		1018.49	0.002	0.1656	40.65		0
QGVDADINGLR	1	2	1	P35527		1157.59	0	0.02721	40.63		0
EDTEEYNLR	2	4	1	B4E3E6		1168.51	0	0.03241	40.62	41.09	0
IVAEEFLK	2	4	1	P59998		948.536	0	0.06212	40.62	39.96	0
HQQLLEEK	2	1	1	P35580		1024.54	0	0.04256	40.58	31.75	0
EASDPQPEEADGGLK	3	2	1	P52907		1542.69	0	0.02968	40.55	49.49	0
VAPAPAVVK	2	2	1	P62424		851.532	0	0.0484	40.54	50.64	0
QIFLGGVDKR	2	2	1	P05141		1132.65	0	0.04231	40.53	36.58	1
RHEMPPHIYAITDTAYR	2	4	1	P35579	M4(Oxidation)	2087.01	0	0.01635	40.5		1
VFDPQNDKPSK	2	3	1	B2R4D5		1274.64	0	0.03211	40.47		0
NLLSVAYK	2	33	6	B5BU24;P62258;Q04917;B4DE78;P27348;P63104		907.524	0.002	0.1383	40.46	28.65	0
DLTQEQTEK	2	2	1	Q96CS3		1091.52	0.001	0.08806	40.45	27	0
FEALDIEK	1	7	1	J3KSW8		964.499	0.001	0.1	40.45		0
XTELLIR	2	15	1	P68431	X1(S)	831.493	0.005	0.2228	40.44		0
LFEGNALLR	2	5	1	P46781		1032.58	0	0.05571	40.43	50.4	0
VVNPLFEK	2	2	1	P62424		945.543	0.001	0.1431	40.4	40.93	0
ELEAELEDERK	4	1	1	P35580		1360.66	0	0.03072	40.31	33.6	1
AAYFGVYDTAK	2	7	2	A8K787;P12236		1205.59	0	0.03613	40.28	28.2	0
AQGPQQQPGSEGPSYAK	2	10	1	M0QXC3		1729.81	0	0.008163	40.27	61.86	0
ETPHSPGVEDAPIAK	1	6	1	Q53GG0		1547.77	0	0.002585	40.23		0
AIPQLQGYLR	2	5	1	Q02878		1158.66	0	0.0807	40.2	40.8	0
YPIEHGIITNWDDMEK	5	14	1	Q13707		1960.91	0	0.01093	40.19	29.64	0
DHNIPGELER	4	1	1	P35580		1179.58	0	0.06397	40.17	28.79	0
XLVDLEPGTMDSVR	2	1	1	K7EK43	N-Term(Acetyl); X1(K); M10(Oxidation)	1617.81	0	0.09939	40.14	37.56	1
AVLVDLEPGTMDSVR	1	18	2	P04350;P68371	M11(Oxidation)	1617.82	0	0.05932	40.14		0
AEIIADK	1	1	1	Q13151		759.424	0.006	0.2446	40.11		0
KDVDNAYMIK	2	1	1	P35908	M8(Oxidation)	1212.59	0	0.09248	40.1	40.13	1
SISLYYTGEK	2	6	1	B3KM80		1160.58	0	0.05642	40.08	57.17	0
MAKPEEVLVVENDQGEVVR	2	4	1	O14980	M1(Oxidation)	2157.09	0	0.03797	40.08	44.28	0
TNQELQEINR	2	17	1	P07355		1244.62	0	0.02743	40.07	25.79	0
QLIVGVNK	2	37	1	A0A4D5RAC7		870.539	0.001	0.1225	40.03	47.93	0
FAQPGSFEYEYAMR	3	4	1	A8K525	M13(Oxidation)	1711.74	0	0.04516	39.99	44.6	0
LRSEIDNVKK	2	7	1	H6VRF8		1201.69	0	0.1066	39.94	41.89	2
QLLAGGIAGAVSR	1	4	1	B4E290		1212.71	0	0.05856	39.89		0
AFVDFLSDEIK	1	2	1	A8K651		1283.65	0	0.03906	39.89		0
ELISNSSDALDK	2	6	1	P07900		1291.63	0	0.008856	39.86	79.57	0
SQISSVNSDVEALR	2	9	1	J3KSW8		1504.76	0	0.0383	39.84	65.29	0
YPIEHGIITNWDDMEK	7	14	1	Q13707	M14(Oxidation)	1976.91	0	0.0122	39.84	26.96	0
MNVLADALK	1	8	1	I3L3P7		974.532	0.001	0.07873	39.84		0
EFSIDVGYER	2	5	1	P61158		1214.57	0	0.03545	39.83	19.86	0
IDFSEFLSLLGDIATDYHK	2	1	1	P31151		2184.08	0	0.09668	39.81	42.7	0
SESEVEEAAAIIAQRPDNPR	1	6	1	Q16643		2182.07	0	0.001829	39.8		0
FSGSGSGK	2	5	1	A0A5C2GG94		726.341	0	0.05355	39.75	64.76	0
NAYVWTLK	1	7	1	A0A1W2PNV4		994.534	0.002	0.1346	39.75		0
TIVITSHPGQIVK	2	3	1	P31689		1392.82	0	0.06468	39.74		0
GEATVSFDDPPSAK	2	11	1	Q59H57		1420.66	0	0.01188	39.66	38.38	0
TEMEDLMSSK	2	4	1	P35579	M3(Oxidation); M7(Oxidation)	1202.49	0	0.03497	39.64	38.17	0
LEVNLQAMK	1	3	1	P35579	M8(Oxidation)	1061.57	0	0.06676	39.63		0
NREELGFRPEYSASQLK	1	5	1	P09874		2024.02	0	0.0148	39.62		1
YYTGNYDQYVK	1	2	1	Q9UG63		1413.64	0	0.01679	39.59		0
GNLANVIR	2	11	3	P05141;A8K787;P12236		856.498	0.004	0.1777	39.56	38.34	0
EIAEAYLGK	2	15	1	P11142		993.525	0	0.04617	39.55	25.01	0
TCTTVAFTQVNSEDK	2	3	1	P62424	C2(Carbamidomethyl)	1700.77	0	0.01085	39.5	75.4	0
KDGNASGTTLLEALDCILPPTRPTDKPLR	1	34	1	A0A4D5RAC7	C16(Carbamidomethyl)	3149.68	0	0.003836	39.47		1
AGQVAYLEK	2	11	1	A0A087WY00		978.527	0.001	0.1012	39.43	22.71	0
LIIYWASTR	8	295	5	A0A5C2FX35;A0A5C2FW90;A0A5C2G0M0;A0A5C2FZT0;A0A5C2FW25		1122.63	0	0.04963	39.4	53.1	0
IGIFGQDEDVTSK	1	2	1	H7C5W9		1408.69	0	0.0228	39.39		0
LMDQNLK	1	14	1	A0A0S2Z4G4		861.45	0.004	0.2121	39.39		0
DLAGSIIGK	2	7	1	B4DUQ1		873.503	0	0.1129	39.32	34.38	0
LNIPVSQVNPR	1	14	1	P05023		1236.7	0	0.01818	39.32		0
DAVLLVFANK	1	8	2	B4E190;C9J1Z8		1089.63	0	0.05696	39.27		0
LTSSLTTK	2	7	1	H3BRG4		850.488	0.001	0.1228	39.27	39.82	0
AGVNTVTTLVENK	1	4	1	P62424		1345.73	0	0.01402	39.22		0
EKELETGPK	1	5	1	A0A384MDY8		1030.54	0.002	0.1477	39.22		1
DVLLQVDDERR	4	3	1	P35579		1357.71	0	0.1178	39.21	50.2	1
GEGGILINSQGER	1	8	1	B3KT34		1329.67	0	0.02837	39.15		0
EMDEQIR	1	12	1	A0A0S2Z4G4		920.413	0.002	0.1744	39.14		0
LEVNMQAMK	2	1	1	P35580		1063.53	0	0.08561	39.08	21.68	0
SSQSVLYSTNNK	2	1	1	A0A5C2G561		1327.65	0.001	0.1277	39.08	41.46	0
AAFLNNDYTK	1	1	1	D7RXV9		1156.56	0	0.02934	39.07		0
SPYTVTVGQACNPSACR	1	6	1	Q60FE6	C11(Carbamidomethyl); C16(Carbamidomethyl)	1867.84	0	0.01208	39.02		0
DNTINLIHTFR	2	3	1	O15144		1343.71	0	0.01815	39.01		0
LSSPVLHR	1	5	1	Q16643		908.531	0.004	0.2063	38.99		0
ISSLLEEQFQQGK	2	3	1	Q5JR95		1506.78	0	0.001397	38.95	61.39	0
RPAEDMEEEQAFK	2	7	1	B4DUQ1	M6(Oxidation)	1595.7	0	0.03896	38.95	27.37	0
THEAQIQEMR	3	3	1	P35579		1242.59	0	0.0204	38.92	39.67	0
ADEWLMK	1	5	2	P35579;P35580		892.422	0.004	0.2018	38.89		0
VLSIGDGIAR	2	6	1	P25705		1000.58	0	0.04511	38.86	29.61	0
YSLDPENPTK	1	10	1	A0A087WXM6		1163.56	0	0.02173	38.85		0
AQYEDIAQK	3	7	1	H6VRF8		1065.52	0	0.08976	38.82	39.62	0
QRYEILTPNSIPK	1	4	1	P35579		1558.86	0	0.06199	38.8		1
LGPEGELLIR	1	7	1	B4DE27		1096.63	0	0.02983	38.77		0
INEILSNALK	2	6	1	A0A087X0X3		1114.64	0	0.03316	38.76	32.9	0
EVHLVESGGGLVRPGGSLR	4	1	1	A0A5C2GAC2		1919.07	0	0.007735	38.72	33.13	0
STTTGHLIYK	5	49	1	A0A4D5RAC7		1120.6	0	0.05424	38.7	36.33	0
YIDQEELNK	1	11	2	P07900;B4DMA2		1151.56	0	0.03763	38.69		0
GIYAYGFEKPSAIQQR	2	28	2	P38919;J3KTB5		1827.93	0	0.007747	38.63	33.99	0
ALEEANTELEVK	1	3	1	Q04695		1345.69	0	0.01671	38.58		0
IMSSPLSK	2	10	1	E5RHH1	M2(Oxidation)	878.467	0.002	0.1704	38.58	40.11	0
DQADFSVLHYAGK	1	3	2	Q7Z406;M0QY43		1450.69	0	0.03695	38.54		0
NLQYYDISAK	1	5	1	P62826		1214.6	0	0.03014	38.51		0
LAAIVAK	2	7	1	P40429		685.46	0.008	0.2243	38.49	43.69	0
AYAALAALEK	2	7	1	F4ZW65		1020.57	0	0.01895	38.46	47.93	0
EAPFVPVGIAGFAAIVAYGLYK	4	4	1	C9JAW5		2253.23	0	0.01536	38.46	38.96	0
GCWDSIHVVEVQEK	2	7	1	B1AK87	C2(Carbamidomethyl)	1685.8	0	0.005576	38.46	14.12	0
LGEEDAGAR	1	4	1	Q7Z406		917.434	0.003	0.1774	38.46		0
TFLVGER	1	2	1	P26641		821.453	0.008	0.261	38.43		0
QITVNDLPVGR	2	6	2	B4DF70;A0A0A0MSI0		1211.67	0	0.07525	38.41	40.04	0
LVWVPSELHGFEAAALR	1	4	2	Q7Z406;M0QY43		1895.01	0	0.005775	38.4		0
IVTNNLK	1	4	1	P07951		801.484	0.007	0.2519	38.37		0
DRAEAEAR	2	11	2	P35579;P35580		917.443	0.002	0.1558	38.29		1
DGEQHEDLNEVAK	3	3	1	O95831		1483.67	0	0.04425	38.27	41.67	0
SAVGFDYQGK	1	5	1	A0A384MDY8		1071.51	0.001	0.0808	38.24		0
AAGVNVEPFWPGLFAK	2	4	1	Q7Z612		1702.89	0	0.0008513	38.23	57.35	0
TITLEVEPSDTIENVK	2	36	1	F5H265		1787.93	0	0.0002767	38.21	64.61	0
LLGWIQNK	2	9	2	Q60FE6;O75369		971.567	0	0.1016	38.2	47.52	0
GNFNYIEFTR	2	4	1	P19105		1260.6	0	0.04167	38.2	37.27	0
LEVNLQAMK	2	3	1	P35579		1045.57	0	0.08322	38.18	43.09	0
AGITTIEAVKR	1	10	1	A0A0S2Z4G4	N-Term(Acetyl)	1200.69	0	0.05677	38.18		1
YDGIILPGK	1	3	1	Q5VVC8		975.549	0.008	0.2682	38.18		0
IVQMTEAEVR	1	3	1	P62140	M4(Oxidation)	1191.6	0	0.05024	38.17		0
GDLGIEIPAEK	2	14	1	A0A024R609		1141.61	0	0.04567	38.13	34.04	0
KEEEEEEEEYDEGSNLKK	2	1	1	Q14165		2213.95	0	0.02123	38.1	54.43	2
FAAATGATPIAGR	2	6	1	F8WD59		1203.65	0	0.04025	38.09	46.07	0
ACGVLETIR	1	11	1	A0A087WY00	C2(Carbamidomethyl)	1018.53	0.002	0.1496	38.09		0
STHSELLEDYYQSGR	1	4	1	B4DZ22		1784.81	0	0.0231	38.01		0
ADEWLMK	4	5	2	P35579;P35580	M6(Oxidation)	908.418	0.004	0.1986	38	37.61	0
SYCAEIAHNVSSK	2	3	1	D3YTB1	C3(Carbamidomethyl)	1465.67	0	0.03002	37.99	59.11	0
LLIYWTSAR	1	1	0			1122.63	0.006	0.2416	37.93		0
MEIQEIQLK	4	38	3	A0A0K0K1I0;F5H7S3;A0A0S2Z4G4		1131.61	0	0.03253	37.92		0
ATFDAISK	2	9	1	P15880		852.447	0	0.1035	37.9	41.52	0
YDEEFQR	2	4	1	P55060		986.421	0.001	0.124	37.85	39.3	0
EGSGSSGTGEQKEDQKEEK	1	6	1	B7Z4V2		2009.89	0	0.01013	37.84		2
MVNHFIAEFK	2	9	1	P11142		1235.62	0	0.03108	37.8		0
LYPPSAEYPDLR	1	8	1	C9JJX8		1420.7	0.001	0.1019	37.78		0
QACVLMIK	1	4	1	P35579	C3(Carbamidomethyl); M6(Oxidation)	978.507	0.001	0.1182	37.74		0
GDLPFVVPR	1	3	1	P35579		999.562	0.002	0.1376	37.73		0
DHAVDLIQK	2	11	1	Q9UNU2		1038.56	0	0.1067	37.71	28.59	0
DVDGAYMTK	3	7	1	H6VRF8	M7(Oxidation)	1015.44	0	0.097	37.69	37.24	0
GGGHVAQIYAIR	3	5	1	M0R210		1241.67	0	0.05356	37.66	60.46	0
AGEVFIHK	2	6	1	A8K525		900.493	0	0.101	37.64	56.93	0
KVVNPLFEK	2	2	1	P62424		1073.63	0	0.09426	37.61	35.63	1
TTGIVMDSGDGVTHTVPIYEGYALPHAILR	3	29	3	P60709;P63261;Q562L9	M6(Oxidation)	3199.61	0	2.387e-05	37.57	65.73	0
LEDLATLIQK	1	2	1	E9PDF6		1143.66	0	0.032	37.54		0
HWPFQVINDGDKPK	3	8	1	A0A1U9X7W4		1680.85	0	0.004224	37.5		0
IFVGGIKEDTEEYNLR	2	3	1	B4E3E6		1882.96	0	0.01468	37.47	43.98	1
YFQFQEEGK	1	3	1	O15144		1175.54	0	0.02035	37.46		0
DLTDYLMK	2	31	3	P60709;P63261;Q13707		998.484	0.002	0.1672	37.44	39.18	0
FKDLGEENFK	3	11	1	F6KPG5		1226.61	0	0.06383	37.41	50.85	1
RLDIAGR	1	5	1	B4DHK9		800.474	0.006	0.2471	37.37		1
YEELQVTVGR	2	1	1	P35908		1193.61	0	0.01374	37.32	55.72	0
GTGASGSFK	2	10	3	A3R0T7;P16403;P16402		811.395	0	0.1062	37.3	50.56	0
DYSSGFGGK	1	5	1	A0A384MDY8		917.4	0.004	0.1962	37.3		0
HSEAATAQR	2	5	1	D6RAF8		970.47	0.001	0.1243	37.28	38.52	0
SLTSEDAAVYYCAR	2	1	1	A0A5C2GFG5	C12(Carbamidomethyl)	1605.72	0	0.04403	37.27		0
LLQSNPVLEAFGNAK	1	6	1	B7Z3E5		1600.86	0	0.007741	37.25		0
DIDIHEVR	2	15	1	B3KX72		996.51	0.002	0.1356	37.24	28.94	0
TAAENDFVTLKK	2	1	1	P35908		1336.71	0	0.007388	37.2	59.71	1
LLIYGASSRAAGVPDR	1	1	1	A0A5C2FU34		1645.89	0.004	0.2074	37.2		1
GFSLLATEDKEALKK	1	6	1	P09874		1649.91	0	0.02346	37.06		2
YDGSHTYYADSVK	8	2	1	A0A5C2GC05		1505.65	0	0.06048	37.03	23.91	0
LQDAINILK	2	2	1	B4DSR0		1027.62	0	0.09215	37	42.75	0
EDSQRPGAHLTVK	4	12	1	F8W6I7		1437.75	0	0.05891	36.94	27.52	0
DFLLKPELLR	1	33	1	K7EN69		1243.74	0.002	0.1346	36.94		0
NMQDMVEDYR	1	7	1	H6VRF8		1300.53	0	0.04461	36.88		0
IDEYDYSKPIQGQQK	2	6	1	B3KT34		1811.88	0	0.01089	36.86	28.11	0
DVDNAYMIK	2	1	1	P35908	M7(Oxidation)	1084.5	0	0.09975	36.85	26.93	0
EQLEEEAAAR	1	4	1	Q7Z406		1145.54	0.001	0.07362	36.79		0
FDLMYAK	2	23	4	B3KPS3;Q71U36;Q53GA7;V9GZ17		887.43	0.005	0.2161	36.78	36.39	0
GVQYLNEIK	2	4	1	P13639		1063.58	0	0.1138	36.71	43.64	0
AVDSLVPIGR	2	5	1	P25705		1026.59	0	0.04482	36.68	40.98	0
DVTGAEALLER	1	6	1	Q9UG16		1173.61	0	0.05973	36.62		0
YVELFLNSTAGASGGAYEHR	1	3	1	P31943		2142	0	0.003023	36.59		0
LQEELAASDR	2	4	1	Q7Z406		1131.56	0	0.05466	36.53	39.62	0
AMVNKDDIQK	1	4	1	P35580		1161.59	0.002	0.1526	36.53		1
RHPDYSVVLLLR	1	11	1	F6KPG5		1467.84	0	0.008167	36.49		1
SGFSSISVSR	2	5	1	P04259		1026.52	0	0.03158	36.48	38.83	0
IADVVLLQK	1	2	1	A6H8K3		998.624	0	0.06282	36.48		0
KGNYAER	2	12	1	Q96KK5		837.422	0.002	0.1536	36.47		1
SGFSSVSVSR	1	5	1	B4DRR0		1012.5	0	0.02425	36.46		0
MELQEMQLK	2	15	5	P07951;A7XZE4;V9HW25;B4E3P1;A0A2R8Y5V9	M1(Oxidation); M6(Oxidation)	1181.55	0.001	0.08558	36.46		0
KLVWIPSER	1	4	1	P35580		1127.66	0.005	0.2171	36.42		1
LVLDAFALPLTNLFK	1	2	1	P55060		1674.98	0	0.002765	36.35		0
VTSEELHYFVQNHFTSAR	2	3	1	H3BRG4		2165.04	0	0.007277	36.35		0
ELACEVK	1	1	1	P35580	C4(Carbamidomethyl)	848.419	0.005	0.2315	36.33		0
KDLQNFLK	1	2	1	B2R4M6		1005.57	0.007	0.2556	36.31		1
VLATVTKPVGGDK	3	11	1	Q02878		1284.75	0	0.01364	36.26	42.51	0
LVLDQLR	1	3	2	Q7Z406;M0QY43		856.525	0.005	0.217	36.1		0
LTSDDTAVYFCAR	2	2	1	A0A5C2G6C8	C11(Carbamidomethyl)	1518.68	0	0.07849	36.07	36.02	0
LQEMEGTVK	1	3	1	P35579		1034.52	0.001	0.07692	35.93		0
GGNFGFGDSR	2	2	1	P22626		1013.44	0.001	0.1276	35.92	35.86	0
TFYNELR	2	1	1	Q562L9		942.468	0.002	0.1407	35.89	22.29	0
GFSLEELR	1	3	1	P26373		950.492	0.003	0.1811	35.88		0
LCTSATESEVAR	1	2	1	B4DUL5	C2(Carbamidomethyl)	1323.61	0.001	0.1321	35.84		0
VYGSFLVNPESGYNVSLLYDLENLPASK	1	2	1	O15144		3088.55	0	0.001207	35.82		0
MKLDYILGLK	2	5	1	P46781	M1(Oxidation)	1209.69	0	0.1075	35.79	48.19	1
ILLTEPPMNPTK	1	5	1	B4DHK9		1353.73	0	0.04369	35.79		0
LQGEIAHVK	3	1	1	P35908		994.57	0.001	0.1155	35.79	28.21	0
DYQELMNTK	3	7	1	H6VRF8	M6(Oxidation)	1157.51	0	0.06124	35.78	18.41	0
LDAQVQELHAK	3	1	1	P35580		1251.67	0	0.01118	35.73	39.68	0
ISEQFTAMFR	2	38	5	Q13885;Q9BVA1;P04350;P68371;A0A384NYT8		1229.6	0	0.01425	35.72	74.81	0
ADEGISFR	2	3	1	A0A0A0MSI0		894.432	0.001	0.1417	35.71	39.78	0
VFVGGDDFK	2	3	1	Q9NPH2		983.483	0	0.087	35.67	38.15	0
MDSTEPPYSQK	1	35	1	A0A4D5RAC7	M1(Oxidation)	1298.56	0	0.03456	35.67		0
LATATETYIKPISK	1	7	1	A0A087WY00		1535.87	0	0.01523	35.67		0
EMEAELEDERK	4	3	1	P35579	M2(Oxidation)	1394.61	0	0.07923	35.66	36.23	1
DNTIEHLLPLFLAQLK	1	6	1	B4DDF7		1865.07	0	0.02148	35.61		0
LRENVFQEHQTLK	2	5	1	A0A384MDY8		1641.87	0	0.006426	35.56		1
VDEIFGQLR	2	1	1	Q9NY12		1076.57	0	0.04756	35.53	34.91	0
LIDLHSPSEIVK	3	2	1	P60866		1350.76	0	0.09489	35.52	30.43	0
SDGGYTYDTSDLAAIK	2	2	1	B4DXW6		1676.76	0.002	0.148	35.49	22.2	0
MEEEILLLEDQNSK	1	1	1	P35580	M1(Oxidation)	1706.81	0	0.02056	35.48		0
DLMVGDEASELR	1	2	1	B4DHK9	M3(Oxidation)	1350.62	0	0.01792	35.45		0
MELQEIQLK	2	38	3	A0A0S2Z4G4;A0A0K0K1I0;F5H7S3	M1(Oxidation)	1147.6	0	0.05753	35.44		0
LSQNNFALGYK	2	1	1	Q9Y277		1254.65	0	0.03063	35.39	42.57	0
LMELHGEGSSSGK	2	7	1	A8K4W0	M2(Oxidation)	1347.62	0	0.003875	35.38	76.26	0
SPYQEFTDHLVK	2	10	1	P15880		1463.71	0	0.006789	35.34		0
FVSELWK	3	4	1	P35579		908.488	0.001	0.138	35.34	35.2	0
QMVETELK	1	5	1	P62258	M2(Oxidation)	993.492	0.002	0.176	35.32		0
GYSFVTTAER	1	11	1	Q13707		1130.55	0	0.04552	35.3		0
QVLDNLTMEK	1	2	1	P35527		1190.61	0	0.03516	35.26		0
NSSYFVEWIPNNVK	2	43	6	Q13885;Q9BVA1;P04350;P68371;A0A384NYT8;Q2NKY5		1696.83	0	0.002475	35.19	45.98	0
EQAEAEVASLNR	2	8	1	A0A0S2Z4G4		1316.64	0	0.02034	35.18	44.78	0
KYEAFLQR	1	6	1	B7Z3E5		1054.57	0.002	0.151	35.16		1
RHEMPPHIYAISESAYR	2	3	1	P35580	M4(Oxidation)	2073	0	0.01198	35.15		1
AEAELCAEAEETR	1	3	2	Q7Z406;M0QY43	C6(Carbamidomethyl)	1478.64	0.002	0.1479	35.04		0
ASGPPVSELITK	2	6	3	A3R0T7;P16403;P16402		1198.67	0	0.01734	35.01	41.65	0
DAEAWFNEK	3	4	1	P13645		1109.49	0	0.08052	34.95	37.92	0
FVEIHFNEK	2	15	1	A0A0A0MRM8		1162.59	0	0.02797	34.95		0
VFQFLNAK	1	3	1	C9JXB8		966.54	0.001	0.1031	34.93		0
LTVLGQPK	3	17	1	Q96JD0		855.53	0.001	0.132	34.87	34.96	0
EAIEGTYIDK	1	2	1	M0QZC5		1138.56	0	0.0314	34.86		0
HIVLSGGSTMYPGLPSR	1	5	1	B4DHK9	M10(Oxidation)	1787.91	0.002	0.1413	34.84		0
LLLPGELAK	2	22	1	P06899		953.602	0	0.1196	34.81	34.96	0
DNMALQR	1	9	1	B7Z4V2	M3(Oxidation)	863.406	0.006	0.2442	34.81		0
SKAEAESLYQSK	3	7	1	H6VRF8		1340.67	0	0.01454	34.8	65.68	1
FFVSSSQGR	1	8	1	A0A087WUV8		1014.5	0.001	0.06707	34.76		0
ALTVPELTQQMFDAK	2	17	3	P04350;P68371;Q2NKY5	M11(Oxidation)	1707.86	0	0.01036	34.69	37.21	0
NPDDITNEEYGEFYK	2	5	1	P07900		1833.78	0	0.001417	34.66	8	0
GFESPSDNSSAMLLQWHEK	1	2	1	B1ALC0	M12(Oxidation)	2178.98	0	0.05224	34.65		0
LDKENALDR	4	25	5	A0A0K0K1I0;P07951;A7XZE4;V9HW25;B4E3P1		1073.56	0.001	0.07851	34.64	16.91	1
VGIPVTDENGNR	1	1	1	Q9H9B4		1270.64	0	0.01829	34.63		0
DAVTYTEHAK	2	2	1	P62805		1134.54	0	0.05159	34.61	33.32	0
TVPVEAVTSK	1	6	1	A0A384MDY8		1030.58	0.001	0.1114	34.6		0
VDPEIQNVK	2	1	1	P35908		1041.56	0	0.06436	34.52	34.05	0
YQQLFEDIR	2	9	1	A4FS09		1211.61	0	0.06693	34.5	43.44	0
EILGTAQSVGCNVDGR	3	2	1	P30050	C11(Carbamidomethyl)	1675.81	0	0.0008829	34.47	78.96	0
EDVFVHQTAIK	2	11	2	P67809;A0A0D9SEI8		1286.67	0	0.01933	34.47	31.72	0
VAEQAANDLR	2	3	1	Q7Z406		1086.55	0	0.03247	34.46	35.17	0
DQGTYEDYVEGLR	1	12	1	F8W1R7		1544.67	0	0.009803	34.42		0
INVYYNEAAGNK	2	4	1	Q13885		1355.66	0	0.009242	34.38	46.3	0
YLYEIAR	1	10	1	F6KPG5		927.493	0.008	0.2626	34.36		0
LLIYGATSR	4	5	1	A0A5C2GX42		993.575	0	0.05503	34.34	38.75	0
LVQAFQFTDK	3	4	1	A0A0A0MSI0		1196.63	0	0.01704	34.32	50.34	0
LEVNMQAMK	2	1	1	P35580	M5(Oxidation); M8(Oxidation)	1095.52	0	0.08591	34.3	35.67	0
LESDYEILER	1	9	1	J3KR24		1266.62	0	0.04064	34.3		0
SLYNLGGSK	2	2	1	P13647		938.493	0.001	0.143	34.26	31.96	0
AADAEAEVASLNR	1	5	0			1316.65	0	0.04918	34.25		0
HVSPLIGR	2	2	1	Q9H9B4		878.521	0	0.1029	34.24	37.54	0
SFSLLQEAIIPYIPTLITQLTQK	2	6	1	P55060		2617.49	0	0.009265	34.22	25.11	0
EVEAQLEEVRK	1	1	1	Q9ULE4		1329.7	0.001	0.09838	34.22		1
ALEQQVEEMK	2	3	1	P35579	M9(Oxidation)	1220.58	0	0.0529	34.19	18.47	0
LIVENLSSR	2	18	2	B4DJK0;A0A590UJK4		1030.59	0	0.1121	34.15	40.83	0
AHAHLDTGR	1	8	1	B4DIW2		977.489	0.002	0.1415	34.13		0
HPGSFDVVHVK	2	7	1	Q96IR1		1221.64	0	0.04465	34.12	28.24	0
TLIQNCGASTIR	1	5	1	B4DUR8	C6(Carbamidomethyl)	1333.69	0.003	0.1793	34.06		0
ETITESAGR	1	4	1	J3KS45		963.475	0.002	0.1418	34.05		0
TSALSDETK	1	2	1	P78527		951.463	0.001	0.07944	34.03		0
YGEPGEVFINK	2	4	1	Q9BSV4		1252.62	0	0.02454	33.98	42.39	0
VGPVAATYPMLNK	1	4	1	Q9NPH2		1360.72	0.002	0.1437	33.98		0
TKYETELNLR	4	1	1	P02533		1266.67	0	0.05066	33.97	45.86	1
VVSEDFLQDVSASTK	1	3	1	P09874		1624.81	0	0.01289	33.95		0
TEQAISFAK	2	1	1	P12236	N-Term(Acetyl)	1036.53	0	0.07191	33.93	49.61	0
GIAYIEFK	2	6	1	B3KM80		940.513	0.005	0.229	33.93	33.92	0
SGNIVAGIANESK	1	3	1	B4DUT7		1259.66	0.003	0.1946	33.92		0
NFGIGQDIQPK	2	2	1	P62424		1216.63	0	0.01927	33.9	35.74	0
NQILQNEK	1	1	1	P35580		986.529	0.005	0.2267	33.89		0
SVQVSTLK	1	5	2	Q53GB6;A0A1W2PNV4		861.503	0.006	0.2444	33.85		0
CPEALFQPSFLGMESCGIHETTFNSIMK	2	20	2	P60709;P63261	C1(Carbamidomethyl); C16(Carbamidomethyl); M27(Oxidation)	3247.45	0	0.01509	33.84		0
HIAEEADR	1	25	2	A0A2R8Y5V9;A0A0S2Z4G4		940.449	0.005	0.2252	33.81		0
QVLEPSFR	1	1	1	P26641		975.527	0.001	0.09917	33.8		0
NLSSNEAISLEEIR	1	2	1	P78527		1574.8	0	0.005492	33.76		0
LQEEMLQR	1	5	1	P08670	M5(Oxidation)	1062.53	0.002	0.1734	33.72		0
EILKEQENR	2	3	1	Q99497		1158.61	0.002	0.1371	33.67		1
DSETGENIR	3	6	1	B7Z4V2		1020.46	0	0.1152	33.66	39.03	0
LCHLLGMNVMEFTR	1	1	1	P35580	C2(Carbamidomethyl); M7(Oxidation); M10(Oxidation)	1752.82	0	0.04613	33.66		0
VLNELTQLK	1	3	1	Q9P0K7		1057.62	0.003	0.1775	33.66		0
ADGYVLEGK	2	3	1	Q5JR95		951.48	0	0.05691	33.64	38.25	0
SISISVAR	1	7	1	H6VRF8		832.488	0.008	0.2579	33.64		0
SRLDQELK	1	6	1	P46781		988.542	0.008	0.2747	33.6		1
KESYSIYVYK	1	7	1	P06899		1279.66	0	0.04417	33.58		1
HLQVNVTNPVQCSLHGK	1	4	1	Q7Z3N6	C12(Carbamidomethyl)	1930.99	0	0.06373	33.54		0
YPPTVSMVEGQGEK	1	1	1	P27918	M7(Oxidation)	1537.72	0.004	0.1969	33.52		0
TEELKPQVEEK	2	3	1	A0A024RDB2		1329.69	0	0.104	33.49	39.06	0
FATHAAALSVR	2	4	1	Q9BSV4		1143.63	0	0.007332	33.46	43.36	0
GISHVIVDEIHER	2	3	1	Q08211		1503.79	0	0.002192	33.4	50.53	0
EIVHIQAGQCGNQIGTK	1	12	1	Q2NKY5	C10(Carbamidomethyl)	1852.93	0	0.02765	33.25		0
SEIDNVKK	1	7	1	H6VRF8		932.505	0.002	0.1705	33.22		1
ENISEWR	2	4	1	B1ALA9		933.441	0.001	0.1363	33.21	53.34	0
DVDGAYMTK	2	7	1	H6VRF8		999.445	0.001	0.1096	33.17	18.51	0
ELTAVVQK	2	11	1	P23396		887.519	0.004	0.2009	33.17	35.33	0
LLNDEDPVVVTK	1	7	1	A0A024R1X8		1341.72	0.004	0.1976	33.17		0
VITEEEK	1	5	1	P26373		847.442	0.005	0.2179	33.16		0
TEMEDLMSSK	1	4	1	P35579	M7(Oxidation)	1186.5	0	0.06013	33.13		0
IHGVGFK	1	7	1	H7C2W9		757.435	0.005	0.2252	33.08		0
TGTAEMSSILEER	1	3	1	P25705		1423.67	0.001	0.1303	33.02		0
ACYGVLR	1	6	1	P23396	C2(Carbamidomethyl)	838.425	0.006	0.2478	33		0
DTLYEAVR	2	1	1	P62906		966.485	0.004	0.2082	32.98	35.19	0
NIRDDEGFIIR	1	14	1	A0A0A0MRM8		1347.7	0.001	0.08126	32.95		1
LTGDLSHLAAIVILLLK	1	2	1	H7BYF7		1790.12	0	0.01727	32.89		0
FAEVYFAQSQQK	2	4	1	Q14165		1445.71	0	0.007894	32.8	28.63	0
VAFTGSTEVGHLIQK	1	2	1	A0A384MTJ7		1586.86	0	0.02294	32.8		0
TEELNR	1	12	2	P02533;Q04695		761.38	0.008	0.2802	32.8		0
TIDDLEDK	1	11	1	A0A0S2Z4G4		948.453	0.004	0.2036	32.79		0
EENVEIHQTLDQTLLELNNL	1	2	1	V9HW25		2365.18	0.001	0.07266	32.78		0
DLPLLLFR	2	11	1	A0A286YF22		986.602	0.008	0.2296	32.76	38.09	0
EQEVAELK	1	3	1	P35580		945.488	0.008	0.2696	32.76		0
VEAQLQELQVK	1	3	1	P35579		1284.71	0	0.018	32.75		0
CLSAAEEK	1	14	1	A0A0S2Z4G4	C1(Carbamidomethyl)	907.421	0.001	0.1173	32.67		0
HPFAQAVGR	1	5	1	A0A0D9SG66		982.523	0.001	0.07632	32.67		0
EVDEDFDGK	1	9	1	C9JTV4		1053.44	0.001	0.1123	32.66		0
VYEGERPLTK	2	1	1	P11021		1191.64	0.001	0.1128	32.58		0
YYPTEDVPR	1	8	1	Q02878		1139.53	0	0.05735	32.57		0
VVLLTEVDK	1	4	1	B4DKE6		1015.6	0.003	0.1898	32.57		0
VITIMQNPR	1	1	1	P62269		1071.6	0.001	0.1154	32.54		0
VAAYDKLEK	2	2	1	P35579		1036.57	0.002	0.1615	32.49		1
LLLQVQHASK	2	8	3	P05141;A8K787;P12236		1136.68	0	0.07402	32.47	28.74	0
KQMVIDVLHPGK	1	4	1	A0A2R8Y849	M3(Oxidation)	1380.77	0	0.02477	32.46		1
HFAGAVCYETTQFVEK	1	14	1	A0A0A0MRM8	C7(Carbamidomethyl)	1886.88	0	0.008899	32.43		0
DEILPTTPISEQK	2	7	1	P23396		1470.77	0	0.05957	32.42	46.4	0
LIGWGQIR	2	2	1	P41091		942.55	0.004	0.2033	32.42	31.09	0
TTYLVLDEADR	2	9	1	B4DN41		1295.65	0	0.0345	32.39	41.46	0
VDPVNFK	1	27	1	E9LUX2		818.439	0.008	0.2789	32.29		0
TGQEVVFVAEPDNK	1	3	1	B2RE46		1532.76	0	0.005074	32.28		0
VDIQTEDLEDGTCK	1	5	1	O75369	C13(Carbamidomethyl)	1622.72	0	0.03215	32.22		0
ALEQQVEEMK	2	3	1	P35579		1204.58	0	0.108	32.17	25.07	0
APAMFNIR	1	9	1	A8K4W0	M4(Oxidation)	935.476	0.006	0.2497	32.13		0
NIPIPTLK	1	5	1	Q5HYL6		895.56	0.003	0.1917	32.09		0
QLEEQLR	1	10	2	A0A0K0K1I0;F5H7S3		915.489	0.001	0.1332	32.08		0
NNRPSEGPLQTR	1	2	1	Q00610		1368.69	0.004	0.2098	32.08		0
LLLLGAGESGK	2	31	1	P08754		1057.62	0	0.03819	32.07		0
DYLHYIR	1	3	1	M0QZC5		979.502	0.004	0.2069	32.04		0
DIQMTQSPSFLSASLGDR	10	2	1	A0A5C2GBM0	M4(Oxidation)	1968.94	0	0.06377	32.03	32.36	0
GLDISNVK	2	20	1	A0A2R8Y5G6		845.472	0.002	0.1615	31.99	36.32	0
VMQEQGTHPK	1	3	1	P35579		1154.56	0	0.02509	31.98		0
EAFNMIDQNR	1	9	1	P19105		1237.56	0	0.05728	31.9		0
HQNVQLPR	1	6	1	A6NLN1		991.544	0.001	0.1085	31.87		0
GTGIVSAPVPK	2	10	1	P15880		1025.6	0	0.04312	31.86	37.66	0
AVDEAADALLK	1	10	1	H7C463		1115.59	0.001	0.08731	31.86		0
TPELNLDQFHDK	2	6	1	D6RGY2		1456.71	0	0.01296	31.8	30.81	0
TATQLAVNK	2	5	1	Q53HV2		945.537	0.001	0.07859	31.78	15.51	0
QVLDNLTMEK	2	2	1	P35527	M8(Oxidation)	1206.61	0	0.02011	31.76	47.45	0
TSQNSELNNMQDLVEDYKK	2	1	1	P35908	M10(Oxidation)	2272.04	0	0.001648	31.71	52.7	1
EAYPGDVFYLHSR	2	1	1	P25705		1553.74	0	0.003002	31.7	37.07	0
IQLQDAGR	1	11	1	K4DIB6		900.489	0.002	0.1392	31.7		0
ETANAIVSQQTPQR	1	4	1	B4DKE6		1542.79	0.001	0.1291	31.68		0
TKYEHELALR	2	1	1	P08779		1259.67	0	0.04591	31.66	31.06	1
DLTDYLMK	3	31	3	P60709;P63261;Q13707	M7(Oxidation)	1014.48	0.002	0.157	31.63	30.26	0
LEAVQYK	2	2	1	C9J0E4		850.467	0.004	0.177	31.63	33.93	0
ELAQQIQK	1	16	1	J3KTB5		957.537	0.004	0.1998	31.62		0
XVADGIFK	2	11	1	P23396	X1(F)	896.487	0.003	0.177	31.59		0
EILAELTGR	2	6	1	P08559		1001.56	0	0.1129	31.5	40.67	0
FYSVNVDYSK	2	1	1	O00483		1221.58	0	0.05184	31.44	10.01	0
YEAFLQR	1	6	1	B7Z3E5		926.474	0.001	0.1206	31.42		0
SAVGFEYQGK	1	6	1	A0A384MDY8		1085.53	0.001	0.08328	31.35		0
VASLTLHNK	1	2	1	Q9P0K7		982.568	0.001	0.0771	31.34		0
FDDGAGGDNEVQR	2	2	1	Q75L23		1379.58	0	0.009344	31.33	82.27	0
EQIVPKPEEEVAQK	4	7	1	A0A087WXM6		1623.86	0	0.04148	31.33	34.57	0
EVSTYIK	1	34	1	A0A4D5RAC7		839.451	0.008	0.2625	31.33		0
FQQAIDSR	2	2	1	A9UFC0		964.484	0.001	0.1218	31.29	32.26	0
IQDWYDKK	1	1	1	P35527		1095.55	0.002	0.1601	31.29		1
LQEMEGTVK	2	3	1	P35579	M4(Oxidation)	1050.51	0	0.05708	31.28	24.98	0
HRPQLLVER	1	13	1	A8K3A8		1147.67	0	0.05838	31.16		0
IPGGLSEAKPATPEIQEIVDK	1	2	1	C9J0E4		2192.18	0	0.002226	31.16		0
DAQPSFSAEDIAK	2	9	1	Q8NHX6		1378.65	0	0.07635	31.05	38.26	0
AFGYYGPLR	1	2	1	A0A087X2D0		1043.53	0.002	0.1666	31.04		0
TVGQLYK	1	11	4	Q7Z406;P35579;P35580;M0QY43		808.456	0.008	0.2759	31.03		0
VEPHATIAEIK	2	6	1	A0A384NL45		1207.67	0	0.03602	31.01	30	0
LTFEELER	1	7	1	Q0ZGT2		1036.53	0.001	0.1143	31.01		0
MDDREDLVYQAK	2	5	1	P62258	N-Term(Acetyl); M1(Oxidation)	1540.69	0	0.04523	30.98	32.17	1
HVVFIAQR	2	3	1	P62081		969.563	0.001	0.0988	30.97	29.48	0
AGVAPLQVK	1	6	1	Q60FE6		882.541	0	0.06614	30.9		0
HVGNQQYNVTYVVK	1	4	1	O75369		1648.84	0	0.03712	30.9		0
NLPLPPPPPPR	1	7	1	B4DUQ1		1194.7	0	0.04533	30.86		0
TLSDYNIQK	1	38	1	F5H265		1081.55	0.002	0.1403	30.86		0
LAEFSSQAAEEEEK	1	2	1	Q7Z406		1567.71	0	0.008368	30.82		0
APTADTQTQNVNQAK	2	3	1	Q8TEN0		1586.78	0.004	0.1762	30.82	31.44	0
DDETMYVESK	1	3	1	O15144	M5(Oxidation)	1232.5	0	0.04862	30.8		0
DYGNSPLHR	2	6	1	A6NLN1		1058.5	0.001	0.1329	30.79	35.7	0
AYLQQLR	1	4	1	B2R4D5		891.505	0.002	0.1648	30.79		0
GQHVTGSPFQFTVGPLGEGGAHK	1	5	1	O75369		2308.15	0	0.01585	30.68		0
TEAESWYQTK	2	5	1	P13647		1242.56	0	0.0301	30.67	21.87	0
EEIFSQNR	1	4	1	Q7Z406		1022.49	0.002	0.1504	30.67		0
EVGSIIGK	2	25	2	Q15365;H3BRU6		802.467	0	0.08658	30.66	43.33	0
EVDEQMLNVQNK	3	31	4	Q13885;Q9BVA1;P68371;A0A384NYT8	M6(Oxidation)	1462.69	0	0.01378	30.6	51.05	0
IDDVVNTR	2	5	1	A8K3C3		931.483	0	0.1149	30.6	26.41	0
VVSSIEQK	2	7	1	P63104		889.5	0.002	0.1486	30.59	30.58	0
KLDPGSEETQTLVR	4	2	1	P26641		1572.82	0	0.02425	30.58	30.14	1
STMQELNSR	2	1	1	P35527	M3(Oxidation)	1081.49	0	0.09725	30.54	45.05	0
TSFHALTSILK	2	2	1	Q02978		1217.69	0	0.0209	30.51	51.77	0
IAGPGLGSGVR	1	4	1	O75369		983.562	0.001	0.1093	30.49		0
AMEAEAAGLR	1	2	1	Q7Z406	M2(Oxidation)	1034.5	0.007	0.2558	30.49		0
EVCGFAPYER	2	2	1	J3QSB5	C3(Carbamidomethyl)	1227.54	0	0.07962	30.47	36.46	0
FAIGSQVSEHSIIK	1	6	1	B4DQ39		1515.82	0	0.009639	30.47		0
EMEAELEDERK	2	3	1	P35579		1378.61	0	0.06065	30.39		1
AQYEDIANR	1	5	1	O95678		1079.51	0.001	0.1183	30.38		0
QQYESVAAK	1	5	1	P08670		1023.51	0.002	0.1608	30.34		0
CAGNEDIITLR	3	4	1	B4DUA2	C1(Carbamidomethyl)	1261.62	0	0.01856	30.21	49.26	0
KVIQYLAYVASSHK	1	5	1	P35579		1606.9	0	0.02418	30.21		1
QIFHPEQLITGK	8	30	3	B3KPS3;Q53GA7;Q71U36		1410.77	0	0.02828	30.16	37.62	0
FDEVLIR	1	6	1	B7Z3E5		891.494	0.004	0.2004	30.15		0
TEWLDGK	2	13	1	B4DM82		848.415	0.006	0.2402	30.14	24.64	0
AFIPGGPSPGSR	2	1	1	Q8NHP8		1142.59	0	0.08934	30.12	33.54	0
LSPTDNLPR	1	4	1	B4DFN6		1012.54	0.001	0.1209	30.12		0
GDATVSYEDPPTAK	1	5	1	H7BY36		1450.67	0.003	0.1821	30.08		0
LVEDMENK	2	7	1	B1AK87		977.46	0	0.1054	30.03	38.29	0
VVSQYHELVVQAR	2	7	1	H7C463		1527.82	0	0.01883	30.01	42.66	0
GSCGIGGGIGGGSSR	1	3	2	P08779;P02533	C3(Carbamidomethyl)	1278.58	0.001	0.07079	29.88		0
FACFER	1	6	1	A0A024RBE8	C3(Carbamidomethyl)	829.366	0.009	0.2855	29.82		0
AGVSFSGHR	1	4	1	Q16643	N-Term(Acetyl)	959.469	0.001	0.08359	29.78		0
DYLLCDYNR	1	7	1	B1AK87	C5(Carbamidomethyl)	1231.54	0	0.06348	29.77		0
AGNFYVPAEPK	2	5	1	P18124		1192.6	0	0.06349	29.64	18.73	0
CQHLQAEK	1	3	1	P35579	C1(Carbamidomethyl)	1013.48	0.005	0.2129	29.64		0
QQEEEAER	1	8	1	A0A0A0MRM8		1018.45	0.001	0.1153	29.54		0
HDLDLICR	1	13	1	P62140	C7(Carbamidomethyl)	1041.51	0.001	0.1196	29.53		0
IDEPLEGSEDR	1	7	1	B4DUQ1		1259.57	0	0.02233	29.5		0
DKDNFWMTR	1	4	1	B4DHK9		1212.55	0.001	0.09993	29.42		1
RLELQLQEVQGR	1	2	1	Q7Z406		1468.81	0	0.0119	29.38		1
LKGDDLQAIK	1	20	1	G3V5V7		1100.63	0.002	0.1635	29.37		1
VTHAVVTVPAYFNDAQR	1	2	1	P11021		1887.96	0	0.06316	29.34		0
VLQSFTVDSSK	2	4	1	O75369		1210.63	0	0.02221	29.28	25.05	0
STDTGVSLPSYEEDQGSK	1	4	1	C9JAW5	N-Term(Acetyl)	1941.85	0	0.01686	29.24		0
IEDFLER	2	5	1	P46781		921.465	0.005	0.238	29.19	31.16	0
QSVEADINGLRR	3	6	1	P13645		1357.72	0.001	0.1055	29.11	26.99	1
HELIEFR	1	5	1	Q00610		943.497	0.003	0.1841	29.11		0
LAELEEALQK	2	4	1	P13647		1143.63	0	0.01541	29.09	46.05	0
RAPFDLFENK	1	4	1	B4DMA2		1236.64	0.008	0.2701	29.08		1
SLELLPIILTALATK	2	7	1	H3BQE2		1596	0	0.01486	29.07	30.93	0
ALAYDKLEK	3	1	1	P35580		1050.58	0	0.1041	29.02	38.44	1
GSSASLVLK	1	4	1	A0A024RBE8		861.505	0.002	0.1362	29.02		0
AAHIFNEALVCHQIR	1	2	1	E9PDF6	C11(Carbamidomethyl)	1778.91	0	0.01052	28.93		0
AAVEWFDGK	1	5	1	H7BY36		1022.49	0.001	0.09564	28.93		0
QKPVQTFTEEK	2	2	1	Q5HYL6		1334.7	0	0.0189	28.91	46.12	0
LNQTTFTATR	1	1	1	A0A059QFD5		1152.6	0.001	0.1124	28.89		0
SEVPLVDVTK	2	4	1	E9PDF6		1086.6	0	0.1152	28.88	14.8	0
HFDETVNR	1	7	1	Q96HX3		1017.47	0.001	0.124	28.84		0
HEVPPHVYAVTEGAYR	1	3	2	Q7Z406;M0QY43		1824.9	0	0.005683	28.82		0
DNETLAELK	2	4	1	Q5HYL6		1032.52	0	0.09581	28.79	24.15	0
TVPEELVKPEELSK	2	3	1	Q9UMS4		1597.87	0	0.006847	28.68	31.09	0
EQGVLSFWR	2	4	2	P05141;P12236		1121.57	0	0.07988	28.67	28.81	0
TVVTGIEMFHK	1	2	1	P49411	M8(Oxidation)	1277.66	0	0.03513	28.62		0
GYFEYIEENK	2	8	1	B3KX72		1291.58	0	0.0335	28.61	21.1	0
FQIEANFPR	1	1	1	Q96CS3		1121.57	0.001	0.08678	28.6		0
IFSGSSHQDLSQK	2	8	1	B1ALA9		1433.7	0	0.02585	28.49	45.54	0
KLDELYGTWR	3	6	1	P36578		1280.66	0.001	0.1358	28.49	39.7	1
STSSFSCLSR	2	1	1	P35908	C7(Carbamidomethyl)	1131.51	0	0.08198	28.48	17.26	0
FSGSLIGDK	6	7	1	A0A5C2G110		923.483	0	0.05653	28.27	59.34	0
ALVDGPCTQVR	2	7	2	Q6IPH7;A8K7N0	C7(Carbamidomethyl)	1215.61	0	0.04512	28.25	44.87	0
WPLTFGGGTK	1	2	1	A0A5C2G8K6		1063.56	0.003	0.177	28.23		0
LKGTEDEVEK	1	7	4	P07951;A7XZE4;V9HW25;B4E3P1		1147.59	0.001	0.1198	28.13		1
IAFAITAIK	1	3	1	P62269		947.591	0.002	0.1456	28.09		0
IWDVVEK	1	2	1	P01024		888.481	0.006	0.2419	28.08		0
FADEHVPGSPFTVK	1	5	1	O75369		1530.76	0	0.01186	28.07		0
VAPEEHPILLTEAPLNPK	5	26	2	P0CG38;P0CG39		1968.08	0	0.007212	28.06	4.59	0
GPSSVEDIK	2	7	1	A0A140VJQ2		931.472	0	0.09705	28.03	48.71	0
MELQEMQLK	2	15	5	P07951;A7XZE4;V9HW25;B4E3P1;A0A2R8Y5V9		1149.57	0	0.06064	28.03		0
YEILTPNAIPK	1	4	3	Q7Z406;P35580;M0QY43		1258.7	0.002	0.1526	28.01		0
ASGVAVSDGVIK	2	4	1	B4E112	N-Term(Acetyl)	1144.62	0	0.00856	28	63.22	0
TVVTGIEMFHK	1	2	1	P49411		1261.66	0	0.03188	27.93		0
DSIVHQAGMLK	1	2	1	O15144	M9(Oxidation)	1214.62	0	0.03472	27.9		0
VVSTHEQVLR	1	2	1	P02533		1167.65	0	0.04094	27.88		0
SVNELIYK	1	4	1	P18124		965.531	0.005	0.2175	27.88		0
AIFQTIQNR	1	3	1	B3KNG9		1090.6	0.002	0.1358	27.78		0
GDQPAASGDSDDDEPPPLPR	1	1	1	O00264		2035.89	0.006	0.2412	27.78		0
DYQELMNTK	2	7	1	H6VRF8		1141.52	0	0.09539	27.74	28.02	0
LNTIPLFVQLLYSSVENIQR	2	3	1	A0A024R1X8		2347.31	0	0.001279	27.7	51.02	0
QEEEMMAK	1	4	1	P35579	M5(Oxidation); M6(Oxidation)	1027.41	0.001	0.1288	27.69		0
VGPVAATYPMLNK	2	4	1	Q9NPH2	M10(Oxidation)	1376.72	0	0.0163	27.6	26.75	0
EVAAQVKAPLVLK	1	3	1	Q99497		1365.84	0	0.05528	27.6		1
YHTEIVFAR	2	4	1	P05023		1135.59	0	0.04328	27.59	29.59	0
IFTTGDVNK	1	5	1	B4E290		994.521	0.002	0.1461	27.56		0
EATDPRPCEVENAVESWR	1	6	1	B4DE01	C8(Carbamidomethyl)	2144.96	0	0.007428	27.52		0
ILKEEQELYQK	1	14	1	A0A0A0MRM8		1420.77	0	0.04163	27.5		1
GALQNIIPASTGAAK	2	6	1	E7EUT5		1411.79	0	0.03402	27.42	38.99	0
STTGPFDR	1	2	1	Q5HYL6		880.417	0.006	0.242	27.4		0
LLLEFK	3	11	1	P31689		762.475	0.009	0.2902	27.37		0
QWYESHYALPLGR	2	2	1	Q5JR95		1619.8	0	0.01051	27.35	38.78	0
FTITPPTAQVVGVLK	1	2	1	P52907		1570.92	0	0.01592	27.33		0
IICDLVEEK	1	5	1	B7Z3E5	C3(Carbamidomethyl)	1118.58	0.001	0.1101	27.25		0
DVVHTSEEAR	1	3	1	A8KA19		1142.54	0.001	0.06799	27.16		0
VMQEQGTHPK	1	3	1	P35579	M2(Oxidation)	1170.56	0.001	0.07473	27.16		0
YGEYFPGTGDLR	1	8	1	Q5TEE2		1374.63	0.001	0.08369	27.09		0
AAAAAAALQAK	2	5	1	P36578		956.551	0	0.008706	27.08	66.45	0
DILETHLR	1	1	1	P78527		996.546	0.004	0.1972	27.08		0
DVDAAYMNK	2	17	5	P13647;B4DRR0;P04259;Q14CN4;O95678	M7(Oxidation)	1042.45	0	0.09863	27.04	41.06	0
EGIPGLYR	1	3	1	B4E290		904.49	0.003	0.1835	27.03		0
DNLAEDIMR	1	4	1	P08670	M8(Oxidation)	1092.5	0.001	0.1029	26.97		0
YALYDATYETK	1	8	1	B4E112		1337.63	0	0.02455	26.93		0
HGSLGFLPR	2	7	1	B3KS36		983.541	0	0.01777	26.88	51.71	0
EFNKYDTDGSK	1	5	1	P61158		1303.58	0	0.03701	26.87		1
KLEGELEELK	1	3	1	Q7Z406		1187.65	0.002	0.1418	26.87		1
ALGQNPTNAEVLK	2	11	2	P14649;F8W1R7		1354.73	0	0.009545	26.82	51.55	0
SESPKEPEQLR	2	9	1	F8W6I7		1299.65	0	0.1199	26.82	32.93	1
RLDEELEDAEK	1	4	1	C9J7B7		1346.64	0.008	0.2641	26.8		1
VTIAQGGVLPNIQAVLLPK	2	15	1	Q96KK5		1931.17	0	0.003354	26.79	28.61	0
YPLTFGGGTK	2	2	1	A0A5C2FVF5		1040.54	0.002	0.1347	26.75	4.6	0
NTETEQR	3	6	1	A0A0A0MRM8		877.4	0.002	0.1602	26.75		0
TQIALSPNNHEVHIYK	1	6	2	Q53GB6;A0A1W2PNV4		1863.97	0	0.0396	26.73		0
VWNLANCK	1	13	1	P63244	C7(Carbamidomethyl)	1004.5	0.001	0.1098	26.72		0
LVESGGNLVQPGGSLR	2	2	1	A0A5C2GKP3		1582.86	0	0.06161	26.71	26.92	0
ATISNDGATILK	2	4	1	Q53HV2		1203.66	0	0.04322	26.67	24.49	0
ISEQFTAMFR	2	38	5	Q13885;Q9BVA1;P04350;P68371;A0A384NYT8	M8(Oxidation)	1245.59	0	0.03689	26.6	47.01	0
YMACCLLYR	2	16	3	B3KPS3;Q71U36;Q53GA7	M2(Oxidation); C4(Carbamidomethyl); C5(Carbamidomethyl)	1265.55	0	0.03044	26.57	46.15	0
KDAEAWFNEK	2	2	1	P13645		1237.58	0	0.01101	26.56	58.98	1
LGEHNIEVLEENEQFINAAK	1	1	1	Q86W19		2297.14	0	0.009461	26.55		0
ATAAPAGAPPQPQDLEFTK	1	5	1	H3BRG4		1909.95	0	0.03607	26.48		0
SYSPYDMLESIR	1	8	1	P07355	M7(Oxidation)	1476.66	0.002	0.1534	26.48		0
EIYTHFTCATDTK	1	7	1	P08754	C8(Carbamidomethyl)	1586.71	0	0.01715	26.39		0
EAFSLFDKDGDGTITTK	1	9	1	F8WBR5		1844.88	0.008	0.2796	26.27		1
NLYIISVK	2	6	1	C9JD32		949.569	0.002	0.1559	26.2	25.09	0
QEAELGEPDPEQK	2	6	1	J3KSW8		1469.67	0	0.01059	26.18	31.55	0
SEEAHAEDSVMDHHFR	1	5	1	Q5VU21	M11(Oxidation)	1912.79	0	0.05202	26.05		0
NEDEDSPNK	4	7	1	H7C2W9		1047.42	0	0.07963	25.98	47.9	0
NREPVQLETLSIR	1	3	1	J3QLI9		1554.86	0	0.01675	25.94		1
NALESYAFNMK	2	21	1	A0A1U9X7W4	M10(Oxidation)	1303.59	0	0.01715	25.93	54.86	0
EGLELPEDEEEK	2	14	2	P07900;B4DMA2		1416.63	0	0.01251	25.89	30.45	0
LVNHFVEEFK	2	14	1	A0A1U9X7W4		1261.65	0	0.03319	25.89		0
MTLDDFR	1	2	1	P35527		897.412	0.003	0.1806	25.86		0
QEEELQAK	1	1	1	P35580		974.481	0.002	0.1495	25.84		0
NELSGALTGLTR	1	6	1	B4DKZ9		1231.66	0.002	0.1511	25.83		0
DYDSNLNASR	1	3	1	A6H8K3		1154.51	0	0.05806	25.67		0
SCIENILR	1	4	1	Q9NPH2	C2(Carbamidomethyl)	1004.52	0.005	0.2258	25.45		0
NCFASVFEK	1	3	1	O15144	C2(Carbamidomethyl)	1101.5	0.001	0.1268	25.42		0
TDEGIAYR	1	2	1	B4DF70		924.443	0.002	0.1657	25.41		0
SDEMNVK	1	8	1	F8W1R7		822.367	0.008	0.2686	25.38		0
DLTEYLSR	2	3	1	B4DTA2		996.5	0.002	0.1664	25.37	30.08	0
VIQYLAHVASSHK	4	2	1	P35580		1452.79	0	0.02879	25.36	31.61	0
ILQDGGLQVVEK	2	12	1	A0A286YF22		1298.73	0	0.1161	25.32	49.58	0
SNLVDNTNQVEVLQR	1	13	1	H3BTB3		1728.86	0.001	0.09429	25.31		0
GLEWVARIK	2	2	1	A2J1N7		1071.63	0.005	0.203	25.28	24.95	1
QQQQSALR	1	3	2	Q7Z406;M0QY43		958.506	0.003	0.1802	25.17		0
VGINYQPPTVVPGGDLAK	3	22	4	B3KPS3;Q71U36;Q53GA7;V9GZ17		1824.98	0	0.001796	25.16	35.01	0
ELGITALHIK	4	4	1	A0A2R8Y811		1094.66	0	0.03518	25.05	26.31	0
EHNGQVTGIDWAPESNR	1	7	1	A0A1W2PNV4		1909.88	0.001	0.07101	24.99		0
GVTQYYAYVTER	1	2	1	B2R858		1449.7	0	0.05533	24.92		0
TTHFVEGGDAGNREDQINR	4	4	1	P18124		2115.98	0	0.03288	24.89	20.87	1
NAYVWSQK	1	6	2	Q53GB6;A0A1W2PNV4		995.495	0.002	0.1533	24.89		0
LVNHFVEEFKR	2	14	1	A0A1U9X7W4		1417.76	0.005	0.2327	24.88	9.24	1
AQPSVSLGAAYR	1	2	1	Q96PK6		1219.64	0	0.02797	24.87		0
TALIHDGLAR	2	1	1	P25398		1066.6	0.001	0.1338	24.85	31.42	0
KSESEVEEAAAIIAQRPDNPR	1	6	1	Q16643		2310.16	0	0.01899	24.76		1
GTLDPVEK	1	10	1	P11142		858.457	0.008	0.2765	24.74		0
LYTLVTYVPVTTFK	2	7	1	H7C2W9		1644.92	0	0.002395	24.7	64.58	0
EEETSIDVAGKPNEVTK	2	3	1	B4DKS0		1845.91	0	0.01346	24.65	25.3	0
ADMEDLMSSK	2	1	1	P35580	M3(Oxidation); M7(Oxidation)	1158.47	0	0.05947	24.62	32.94	0
QLEEAEEEAQR	3	3	1	P35579		1331.61	0	0.003949	24.61	93.81	0
IISSIEQK	2	7	1	P62258		917.527	0	0.1157	24.6	34.16	0
VGGVGPADTHEPLRPEAEPGELER	1	7	1	J3KSW8		2512.24	0	0.01922	24.6		0
ASQGNSNAVAWYQQK	1	1	1	S6AWD3		1651.81	0.002	0.1561	24.59		0
LSVQGEVSTFTGK	1	3	1	Q14165		1352.71	0	0.03387	24.44		0
QEVMISDLEER	1	1	1	P35580	M4(Oxidation)	1364.63	0	0.01526	24.41		0
DYFEQYGK	2	11	1	F8W6I7		1049.46	0.003	0.1809	24.38	18.25	0
HVFLTGPPGVGK	2	2	1	Q9BSD7		1208.68	0	0.04823	24.33	28.55	0
ELEVLSEQYSQK	1	11	1	J3KSW8		1452.72	0	0.005519	24.25		0
MELQEMQLK	2	15	5	P07951;A7XZE4;V9HW25;B4E3P1;A0A2R8Y5V9	M6(Oxidation)	1165.56	0.001	0.06811	24.23		0
FLVHNVK	1	4	1	D3YTB1		856.504	0.004	0.1984	24.17		0
QSSVSFR	1	5	1	P13647		810.41	0.003	0.1954	24.1		0
LPQPSDQHFTSAVHQK	1	14	1	A0A0A0MRM8		1819.91	0	0.02338	24.01		0
DQHDTFFLR	1	4	1	Q9Y285		1178.55	0.001	0.1326	23.95		0
KPAAATVTK	1	1	1	P16403		886.535	0.005	0.2324	23.92		0
LTDCVVMR	1	4	1	P22626	C4(Carbamidomethyl)	993.486	0.005	0.2156	23.92		0
TTLTAAITK	2	3	1	P49411		919.546	0.001	0.1456	23.87	23.97	0
NNAYLAQSPQLYK	1	3	1	D3DP78		1509.77	0.001	0.117	23.85		0
EIFMQVEDERR	4	1	1	P35580	M4(Oxidation)	1467.69	0	0.03133	23.84	21.08	1
TAITVEHLAIK	1	1	1	Q9NR30		1195.7	0	0.04436	23.83		0
ILEVHVDK	2	1	1	O60884		952.548	0.003	0.1814	23.82	13.78	0
SGAPWFK	1	4	1	Q0ZGT2		792.404	0.007	0.2509	23.81		0
NSLESYAFNMK	1	14	1	P11142		1303.6	0	0.06328	23.73		0
VYNYNHLMPTR	3	4	1	E4W6B6	M8(Oxidation)	1423.67	0.003	0.17	23.72	49.25	0
GQTHTLEDFQR	1	3	1	Q5H928		1331.64	0.002	0.1577	23.68		0
EQLEEEEEAK	2	3	1	P35579		1233.55	0	0.05129	23.6	37.92	0
QRYEILTPNAIPK	1	4	3	Q7Z406;P35580;M0QY43		1542.86	0	0.02669	23.57		1
DDIENMVK	1	7	1	B7Z4V2		963.444	0.001	0.1322	23.56		0
VFGPGIEGK	1	4	1	O75369		903.493	0.001	0.1058	23.54		0
AEQDITTLEQSISR	1	3	1	A0A1S5UZ17		1590.8	0	0.05348	23.36		0
TVSLGAGAK	2	5	1	A0A140VJQ2		803.462	0.001	0.1353	23.31	37.7	0
ILEVHIDK	2	3	1	P31689		966.561	0.002	0.1635	23.23	17.45	0
VEAEDVGVYYCMEGTHWHTFGQGTK	1	1	1	A0A5C2G1G8	C11(Carbamidomethyl); M12(Oxidation)	2917.23	0.001	0.08989	23.18		0
AQQLEQIR	2	1	1	Q9NPH2		985.543	0.005	0.2372	23.01	35.95	0
FVETPGQK	1	4	1	B5BUB5		905.472	0.002	0.1709	22.99		0
TICSHVQNMIK	2	8	1	D6RAN4	C3(Carbamidomethyl)	1330.66	0.001	0.0874	22.94		0
AEPAVPQAPQK	1	3	1	P14649		1135.61	0.002	0.1655	22.9		0
NMVPQQALVIR	1	22	1	P05023	M2(Oxidation)	1284.7	0	0.06071	22.86		0
YGVIILDEAHER	1	2	1	B4E0S6		1414.73	0	0.04816	22.86		0
NYDTTIHGK	1	5	1	Q7Z3N6		1048.51	0.004	0.2018	22.8		0
EYQDLLNVK	4	29	1	P08670		1121.58	0	0.1202	22.72	23.69	0
XYQDLLNVK	2	1	0		N-Term(Acetyl); X1(S)	1121.58	0	0.1202	22.72	23.69	0
EIAEAYLGYPVTNAVITVPAYFNDSQR	1	8	1	A0A1U9X7W4		3001.49	0	0.01829	22.72		0
IGHPAPNFK	3	4	1	A0A0A0MSI0		980.532	0.002	0.172	22.5	22.77	0
VDTILEFSQNMNTK	1	8	1	O14980	M11(Oxidation)	1655.8	0.003	0.1919	22.38		0
FYEAFSK	1	6	1	B4DMA2		891.424	0.005	0.2318	22.37		0
IPVGPETLGR	2	4	1	Q0QEN7		1038.59	0.001	0.0764	22.31	18.13	0
QAYEPPPPPAYR	1	3	1	Q68D94		1385.68	0.001	0.06812	22.19		0
AFLIEEQK	2	2	1	P49207		977.53	0.004	0.1995	22.04	26.91	0
CIIPNHEK	2	8	2	P35579;P35580	C1(Carbamidomethyl)	1010.51	0.008	0.2644	21.92		0
LGIHEDSQNR	2	6	1	P07900		1168.57	0	0.07432	21.89	21.99	0
LPNNHIGISFIPR	1	4	1	O75369		1477.82	0	0.03084	21.89		0
ILGPQGNTIK	2	4	1	B4E043		1040.61	0	0.04539	21.88	36.03	0
YYAVNYPLR	1	4	1	Q5TEE2		1158.59	0.004	0.1971	21.85		0
DREEALHQFR	1	23	1	A0A2R8Y5G6		1300.64	0.008	0.2587	21.74		1
APKPDGPGGGPGGSHMGGNYGDDR	3	7	1	Q59H57	M16(Oxidation)	2268.96	0	0.001958	21.67	54.85	0
LCTPLLPK	2	3	1	P27918	C2(Carbamidomethyl)	941.551	0	0.1117	21.66	25.29	0
FEKPLEEK	2	5	1	Q5VU21		1019.54	0	0.09631	21.57	19.31	0
LVWIPSER	1	4	1	P35580		999.56	0.005	0.2247	21.41		0
DPSQQELPR	1	3	1	A0A0U1RQF0		1069.53	0.002	0.163	21.32		0
DAGVIAGLNVLR	2	17	1	A0A1U9X7W4		1197.7	0	0.009445	21.26	51.39	0
EVGIPPEQSLETAK	1	12	1	P61158		1497.78	0.001	0.07367	21.26		0
ESTTSEQSAR	1	3	1	B4DL14		1095.5	0.005	0.2391	21.23		0
STMMTQEQIQK	1	9	1	A0A0A0MRM8		1324.62	0	0.03284	21.16		0
LHVXPENFR	9	36	1	Q5XTR9	X4(D)	1126.56	0.001	0.1509	21.16	31.56	0
GSTLDLSDLEAEK	1	2	1	O00767		1377.67	0.003	0.1802	21.14		0
TTAENEFVMLK	2	5	1	P13647	M9(Oxidation)	1298.63	0	0.02833	21	31.51	0
YQEAQEEIMK	1	2	1	Q9P0K7	M9(Oxidation)	1284.57	0.001	0.06888	20.94		0
TSDVNETQPPQSE	1	1	1	P35580		1431.62	0.004	0.2108	20.91		0
AVDIPHMDIEALK	2	2	1	P62906	M7(Oxidation)	1467.75	0	0.01892	20.66	25.31	0
QGANINEIR	1	1	1	Q15365		1014.53	0.001	0.09613	20.64		0
THSDQFLVAFK	1	3	1	B4DL14		1292.66	0.008	0.2679	20.6		0
EYQELMNTK	2	4	1	P13647	M6(Oxidation)	1171.53	0	0.1157	20.45	32.2	0
EYQELMNVK	1	14	2	B4DRR0;P04259		1153.55	0.001	0.1304	20.45		0
TSFTSVSR	2	4	1	P13647		884.446	0.003	0.1659	20.45	26.78	0
ILAHNNFVGR	2	3	2	D3DTW3;O00425		1140.63	0	0.09687	20.4	26.06	0
VFGPGVER	1	4	1	O75369		860.463	0.003	0.194	20.32		0
ETAEADVASLNR	2	10	1	F5H7S3		1275.62	0	0.00678	20.25	55.56	0
SEDTAVYYCVR	1	6	1	A0A5C2GP59	C9(Carbamidomethyl)	1362.6	0.004	0.2097	20.16		0
LGAPQTHLGLK	1	11	2	C9JTV4;Q96C19		1134.66	0.001	0.09784	20.09		0
ADDTATYYCAR	2	1	1	A0A5C2GAL3	C9(Carbamidomethyl)	1306.54	0	0.09553	20.04	22.69	0
TYCCDLK	1	3	1	Q53G34	C3(Carbamidomethyl); C4(Carbamidomethyl)	959.394	0.003	0.1853	19.89		0
ASQDISNYLAWYQQKPGK	2	2	1	A0A5C2FYL5		2097.04	0	0.02511	19.61		0
ASQTMSSWLAWYQQKPGK	1	1	0			2097.04	0	0.05927	19.61		0
NHEEEMNALR	1	7	2	P02533;Q04695		1242.56	0.005	0.2298	19.61		0
MMNGGHYTYSENRVEK	1	2	1	Q99497		1915.85	0.001	0.1097	19.58		1
NIVLSGGSTMFR	1	6	1	P61158	M10(Oxidation)	1297.66	0.007	0.2521	19.46		0
VTLDWAKPK	2	6	1	B3KM80		1057.6	0	0.05721	19.32	32.53	0
EHLLSYLEK	1	2	1	Q5HYL6		1131.6	0.001	0.1107	19.32		0
EYQELMNVK	2	14	2	B4DRR0;P04259	M6(Oxidation)	1169.55	0	0.09156	19.22	24.69	0
ELVYPPDYNPEGK	1	5	1	B1AHC9		1520.73	0.005	0.2165	19.21		0
SLGTRPPHVFAIADK	1	15	1	A0A0A0MRM8		1608.89	0	0.01284	19.18		0
EIWHHTFYNELR	5	1	1	Q562T9	N-Term(Acetyl)	1686.81	0	0.02585	19.03	30.02	0
ASENVYTNLAWYQQK	1	1	1	A0A5C2G071		1814.86	0	0.03167	19		0
IDIIPNPQER	2	6	1	B4DMA2		1194.65	0	0.1173	18.96	32.48	0
IGQGYLIK	2	9	1	B3KS36		891.531	0	0.1028	18.91	42.17	0
QSLPPGLAVK	2	1	1	P63173		1009.6	0	0.1152	18.87	14.15	0
FSGSGSGTYFTLK	1	6	1	A0A5C2FZR6		1351.63	0.005	0.2355	18.85		0
ACEPGVDYVYK	2	3	1	P01024	C2(Carbamidomethyl)	1300.59	0	0.04124	18.64	17.2	0
FYEQFSK	2	6	1	P07900		948.444	0.005	0.2339	18.51	33.21	0
NFGEDMDDER	2	13	1	A0A024R9E2	M6(Oxidation)	1243.45	0	0.05402	18.43	41.19	0
LWAEDSTEK	1	5	1	A0A024RBF1		1078.5	0.002	0.1489	18.18		0
SLHTLFGDK	3	9	1	F6KPG5		1017.54	0.001	0.1491	18.08	32.95	0
NIITNLSK	1	2	1	B9EG90		902.53	0.002	0.1749	18.06		0
LQDEIQNMK	1	5	1	P08670		1118.55	0.001	0.1227	18.04		0
NVPNLHVMK	2	9	1	P46783	M8(Oxidation)	1067.57	0.008	0.2749	18.01	17.45	0
NMMAACDPR	1	49	6	Q13885;Q9BVA1;P04350;P68371;A0A384NYT8;Q2NKY5	C6(Carbamidomethyl)	1065.43	0.003	0.1863	18		0
AQYEEIAQR	2	17	4	P35908;B4DRR0;P04259;B4DRW1		1107.54	0	0.08091	17.92	28.26	0
SLETEHK	1	6	1	Q96HX3		843.421	0.005	0.2216	17.87		0
DVDNAYMIK	1	1	1	P35908		1068.5	0.004	0.2049	17.68		0
LGHPDTLNQGEFK	2	2	1	B2R4M6		1455.72	0	0.03181	17.67	23.26	0
VEAEDVGVYYCMQATHFPRTFGQGTK	5	1	1	A0A5C2GMG8	C11(Carbamidomethyl)	2991.38	0	0.02474	17.63	13.6	1
IQEVADELQK	1	3	1	P18085		1172.62	0	0.06381	17.58		0
DYLAWYQQK	1	2	1	A0A5C2GXD6		1214.59	0.005	0.2151	17.57		0
NENEEILERPAQLANAR	1	6	1	Q53GG0		1967	0	0.01223	17.53		0
LGIHEDSTNR	2	5	1	B4DMA2		1141.56	0	0.01139	17.51	53.16	0
CIVPNHEK	1	3	2	Q7Z406;M0QY43	C1(Carbamidomethyl)	996.494	0.001	0.1136	17.43		0
DLLHPSPEEEK	2	1	1	P42677		1293.63	0	0.1188	17.4	9.96	0
VEAEDVGVYYCMQPLQTPPTFGQGTK	1	1	1	A0A5C2GJ49	C11(Carbamidomethyl); M12(Oxidation)	2931.37	0.001	0.1032	17.4		0
TIEELQQK	1	9	1	O76009		988.529	0.005	0.2163	17.28		0
ETNLDSLPLVDTHSK	1	2	1	P08670		1668.84	0	0.04434	17.21		0
LAGESESNLR	1	3	1	Q96IF9		1075.54	0.004	0.2127	17.09		0
NALESYAFNMK	1	21	1	A0A1U9X7W4		1287.6	0	0.04727	16.96		0
NEFIGLQLLDVLAR	1	1	1	Q27J81		1600.91	0.001	0.08139	16.95		0
EIFMQVEDERR	1	1	1	P35580		1451.69	0	0.04089	16.78		1
LQDEIQNMKEEMAR	1	5	1	P08670	M8(Oxidation); M12(Oxidation)	1766.8	0	0.06035	16.76		1
FQSSAVMALQEACEAYLVGLFEDTNLCAIHAK	1	1	1	P68431	M7(Oxidation); C13(Carbamidomethyl); C27(Carbamidomethyl)	3602.71	0	0.01653	16.72		0
AEAGAGSATEFQFR	1	3	1	P46783		1441.67	0	0.008671	16.57		0
DIVMTQTPPSSPVTLGQQASISCR	1	1	1	A0A5C2GCX9	N-Term(Acetyl); M4(Oxidation); C23(Carbamidomethyl)	2631.31	0.005	0.2157	16.48		0
LCYVALDFEQEMAMVASSSSLEK	2	1	1	P0CG39	C2(Carbamidomethyl)	2608.2	0	0.0216	16.43		0
YGGELVPHFPAR	1	4	1	O75369		1342.69	0.001	0.1295	16.37		0
AYHEQLTVAEITNACFEPANQMVK	2	6	1	Q53GA7	C15(Carbamidomethyl); M22(Oxidation)	2780.31	0	0.00817	16.33	13.47	0
ALEEAMEQK	2	3	1	P35579		1048.5	0.001	0.1235	16.16	33.56	0
VEGELEEMER	1	1	1	P35580	M8(Oxidation)	1236.54	0.002	0.1662	15.99		0
ELQHAALGGTATR	1	2	1	O14828		1324.7	0.001	0.1271	15.96		0
VIGFKPEEIQTVYK	1	5	1	Q7Z3N6		1650.91	0	0.05673	15.93		0
QLLDFSQK	2	9	1	O14980		978.524	0.003	0.1676	15.92	28.2	0
ALKDEEKMELQEIQLK	1	13	1	A0A0S2Z4G4	M8(Oxidation)	1961.04	0.002	0.1459	15.87		2
KEASDPQPEEADGGLK	1	2	1	P52907		1670.79	0.001	0.1244	15.62		1
ELSVEEQIK	1	6	1	Q53GG0		1074.57	0.002	0.1527	15.56		0
AMVEYEIDLQK	1	3	1	P09874	M2(Oxidation)	1354.65	0.001	0.08386	15.11		0
EDLYLKPIQR	2	4	1	P13639		1274.71	0	0.04617	15.08	20.12	0
GAVYSFDPVGSYQR	1	3	1	Q59GN1		1545.73	0.001	0.0953	14.98		0
YSVWVGGSILASLSTFQQMWISK	1	6	2	P0CG38;P0CG39	M19(Oxidation)	2604.34	0.002	0.1755	14.98		0
DEDTGFYYCVR	3	1	1	Q6MZV6	C9(Carbamidomethyl)	1424.58	0.001	0.1129	14.96		0
EDSVKPGAHLTVK	2	4	1	B4E3E6		1380.75	0	0.01177	14.94	30.86	0
VEAEDVGVYYCMQTLQTHWTFGQGTK	5	1	1	A0A5C2G2A9	C11(Carbamidomethyl); M12(Oxidation)	3064.39	0	0.02187	14.92	12.38	0
NITLNFGPQHPAAHGVLR	1	3	1	B7Z792		1942.05	0.001	0.09099	14.85		0
FDTGNLCMVTGGANLGR	1	3	1	Q96IR1	C7(Carbamidomethyl); M8(Oxidation)	1798.82	0.001	0.09252	14.79		0
ELLTLDEK	1	6	1	P46781		960.524	0.006	0.2426	14.58		0
VEAEDVGVYYCMQGTHWPPVYTFGQGTK	3	1	1	A0A5C2FYQ9	C11(Carbamidomethyl)	3219.43	0	0.04678	14.26	6.47	0
QWGWTQGR	2	11	1	A0A087WXM6		1018.49	0	0.0919	14.23	37.64	0
DKLESEMEDAYHEHQANLLR	2	4	1	Q9BSV4		2428.12	0	0.03837	14.17		1
VPEWVDTVK	2	5	1	P39019		1072.57	0	0.04167	14.16	25.47	0
DQNIEDQYK	1	3	1	B4DSG8		1152.52	0.004	0.202	13.28		0
SVFPEQANNNEWAR	1	8	1	B3KNN7		1661.78	0.008	0.2749	13.26		0
EHNGHITGIDWAPK	1	6	2	Q53GB6;A0A1W2PNV4		1574.77	0.004	0.2121	12.92		0
AAGSGELGVTMK	1	4	1	O75369	M11(Oxidation)	1136.56	0.001	0.07364	12.52		0
QLALQEEIQVK	1	3	1	B4E2M7		1298.73	0.005	0.2148	12.49		0
LCYVALDFEQEMAMAASSSSLEK	1	1	1	P0CG38	C2(Carbamidomethyl); M12(Oxidation)	2596.16	0.001	0.08959	12.1		0
VEAEDVGVYYCMQSLQIPPFTFGPGTK	5	1	1	A0A5C2G5U0	C11(Carbamidomethyl); M12(Oxidation)	3049.42	0	0.003454	11.87	22.47	0
LGEHNIEVLEGNEQFINAAK	2	17	1	Q45KI0		2225.1	0.002	0.1425	11.83	6.08	0
QQLAEEEAR	1	2	1	Q27J81		1073.53	0.001	0.1226	11.81		0
TTGIVMDSGDGVTHTVPIYDGNALPHAILR	1	1	1	Q562T7	M6(Oxidation)	3136.59	0	0.01189	11.79		0
IANPVEGSSGR	2	1	1	Q15365		1086.55	0.001	0.1199	11.79	18.65	0
GSNSLPLLR	1	4	1	D6RAA6		956.552	0.005	0.2345	11.74		0
LEWLSYISSSSSAIYYADSVK	1	1	1	A0A2U8J8W2		2369.19	0.006	0.248	11.59		0
NYYEQWGK	1	4	1	P22626		1087.48	0.004	0.2124	11.53		0
VEAEDVGVYYCMQGIHWPPYTFGQGTK	3	1	1	A0A5C2G3I6	C11(Carbamidomethyl); M12(Oxidation)	3148.42	0	0.02653	11.38	7.08	0
TYETTLEK	1	12	1	F6KPG5		984.49	0.005	0.2333	11.36		0
VEAEDVGIYYCMQSIQLPWTFGQGTK	1	1	1	A0A5C2G6N1	C11(Carbamidomethyl)	3020.44	0.001	0.1094	11.27		0
VINEEYK	1	8	1	C9JAJ9		894.459	0.008	0.2664	11.21		0
AEDKEWMPVTK	1	9	1	P15880	M7(Oxidation)	1349.64	0.008	0.2746	11.16		1
GSYVSIHSSGFR	1	33	1	K7EN69		1296.64	0.001	0.08811	11.08		0
DVVMTQSPLSLPVTLGQPASMSCR	2	1	1	A0A5C2G1G8	M4(Oxidation); C23(Carbamidomethyl)	2590.28	0.001	0.1519	10.97	9.74	0
VEAEDVGVYYCMQALQTLWTFGQGTK	1	1	1	A0A5C2FTG9	C11(Carbamidomethyl); M12(Oxidation)	3010.38	0	0.04544	10.8		0
MLEENTNILK	1	4	1	Q5HYL6	M1(Oxidation)	1220.61	0.001	0.08346	10.63		0
DYQELMNVK	2	5	2	P35908;P12035		1139.54	0.001	0.1329	10.57	38.77	0
VLGMDPLPSK	1	7	1	F4ZW65	M4(Oxidation)	1072.57	0.002	0.1482	10.57		0
VDDDLGTIESLEEAKK	1	1	1	P35580		1761.88	0	0.02912	10.5		1
QVQLVQSGAEVREPGASVK	1	2	1	A0A5C2GKJ0		1982.04	0.008	0.2708	9.96		1
VEAEDVGVYYCMQTLQTHWTFGQGTK	1	1	1	A0A5C2G2A9	C11(Carbamidomethyl)	3048.41	0.001	0.1001	9.75		0
LVEKPSPLTLAPHDFANIK	1	1	1	P53618		2090.15	0.001	0.06809	9.07		0
VEAEDVGVYYCMQGIHLWTFGQGTK	1	1	1	A0A5C2GJI2	C11(Carbamidomethyl)	2888.36	0	0.063	8.87		0
DYQELMNVK	2	5	2	P35908;P12035	M6(Oxidation)	1155.54	0	0.06091	8.63	38.92	0
EIVLTQSPGTLSSSPGER	1	5	1	A0A5C2FVR5		1857.95	0.003	0.1853	8.59		0
VEAEDVGVYYCMQALQTPQWTFGQGTK	2	1	1	A0A5C2GVY2	C11(Carbamidomethyl); M12(Oxidation)	3122.43	0	0.04059	8.58	22	0
EKLCYVALDFEQEMAMVASSSSLEK	1	1	1	P0CG39	C4(Carbamidomethyl)	2865.33	0.005	0.2288	8.51		1
LSCGASGFTFRSYAMSWVR	2	1	1	A0A5C2GSV0	C3(Carbamidomethyl); M15(Oxidation)	2199	0.004	0.1736	8.34	20.45	1
VEAEDVGVYYCMQATHFPRTFGQGTK	4	1	1	A0A5C2GMG8	C11(Carbamidomethyl); M12(Oxidation)	3007.39	0	0.05476	8.18	10.7	1
DIQMTQSPSSLSAAVGDRVTITCR	1	1	1	A0A5C2GAI0	M4(Oxidation); C23(Carbamidomethyl)	2609.25	0.004	0.2022	8.05		1
DNNQFASASLDR	2	3	1	D6R997		1337.61	0.003	0.1699	7.99	33.91	0
QDMPNAMPVSELTDK	1	2	1	C9J1Z8	M3(Oxidation); M7(Oxidation)	1707.77	0.003	0.189	7.68		0
MSQVDILEQIEVGSLDITGMQMFQVLWFQVAHWK	1	1	1	L8E7E1	N-Term(Acetyl); M1(Oxidation); M20(Oxidation); M22(Oxidation)	4096.99	0.004	0.201	7.56		0
DQDKDQCILITGESGAGK	1	6	1	E9PDF6	C7(Carbamidomethyl)	1934.91	0.002	0.17	7.51		1
VEAEDVGVYYCMQGTYRPYTFGQGTK	2	1	1	A0A5C2G1W6	C11(Carbamidomethyl)	3019.4	0	0.01411	7.39	7.63	0
VEAEDVGVYYCMQSIQVPYTFGQGTK	1	1	1	A0A5C2GVL0	C11(Carbamidomethyl); M12(Oxidation)	2985.32	0.002	0.1556	7.25		0
VEAEDVGVYYCMQTLQTPYTFGQGTK	1	1	1	A0A5C2GBU1	C11(Carbamidomethyl)	2985.32	0.002	0.1556	7.25		0
SVIAGEAVASVRTLDDK	1	1	1	Q08EI0	N-Term(Acetyl)	1772.97	0.001	0.1068	7.2		1
DGTIDFTPGSELLITK	1	4	1	B7Z3E5		1706.88	0.001	0.1275	7.13		0
NQTAEKEEFEHQQK	1	14	1	P11142		1745.81	0.001	0.06746	6.8		1
KFEEDLLLLEDQNSK	1	2	1	Q7Z406		1820.92	0.008	0.2658	6.7		1
TGDFQLHTNVNDGTEFGGSIYQK	2	4	1	B4DKM5		2528.17	0	0.1204	6.54	21.28	0
EGAAHAFAQYNMDQFTPVK	2	1	1	P52907	M12(Oxidation)	2140.99	0	0.04973	5.77	41.65	0
FSGSGSDTDFTLK	2	3	1	A0A5C2G420		1361.63	0.003	0.1781	5.45	6.94	0
NECFLQHK	2	9	1	F6KPG5	C3(Carbamidomethyl)	1075.5	0	0.1209	5.39	5.37	0
VEAEDVGIYYCTQTLQTPWTFGQGTK	1	1	1	A0A5C2GFF8	C11(Carbamidomethyl)	2992.39	0.002	0.1747	5.37		0
VEAEDVGVYYCMQGTYRPYTFGQGTK	2	1	1	A0A5C2G1W6	C11(Carbamidomethyl); M12(Oxidation)	3035.37	0	0.04388	5.34	3.21	0
MQQNIQELEEQLEEEESAR	1	4	1	P35579	M1(Oxidation)	2349.04	0.001	0.07341	5.22		0
VEAEDVGVYYCMQGTHWPLFTFGPGTK	1	1	1	A0A5C2FTM7	C11(Carbamidomethyl); M12(Oxidation)	3105.43	0.006	0.2425	4.9		0
VEAEDVGIYYCMQPLQTPWTFGQGTK	3	1	1	A0A5C2G7Q6	C11(Carbamidomethyl); M12(Oxidation)	3034.4	0	0.1036	4.85	9.46	0
AAAKAEMQLMSPLQISDPFGSFPHSPTMDNYPK	1	4	1	B4DNX4	N-Term(Acetyl); M7(Oxidation); M10(Oxidation); M28(Oxidation)	3696.71	0.008	0.27	4.45		1
VEAEDVGVYYCMQGTHWLQTFGQGTK	2	1	1	A0A5C2G2V6	C11(Carbamidomethyl); M12(Oxidation)	3020.36	0	0.00823	3.94	4.78	0
VEAEDVGVYYCMQALQTPSITFGQGTR	1	1	1	A0A5C2GCW0	C11(Carbamidomethyl)	3020.38	0.002	0.169	3.93		0
VDINTEDLEDGTCR	1	10	1	Q60FE6	C13(Carbamidomethyl)	1636.72	0.002	0.1492	3.68		0
VLSEAAISASLEK	1	5	1	B3KMA6		1317.72	0.002	0.1577	3.4		0
VEAEDVGIYYCMQGVQWPWTFGQGTK	1	1	1	A0A5C2GA41	C11(Carbamidomethyl); M12(Oxidation)	3065.42	0.001	0.06705	3.27		0
IQAVLEDHSQMRQMELEIRPLFLVPDTNGFIDHLASLAR	1	1	1	Q86US8	M11(Oxidation); M14(Oxidation)	4535.3	0.008	0.281	2.04		1
VEAEDVGVYYCMQGKQFPHTFGQGTK	2	1	1	A0A5C2GRB4	C11(Carbamidomethyl)	2976.36	0	0.08437	1.57	9.76	1
VEAEDVGVYYCMQSIQPLGGFTFGPGTK	2	1	1	A0A5C2GJP7	C11(Carbamidomethyl); M12(Oxidation)	3066.41	0	0.1049	0.9	0.56	0
VEADDVGIYYCMQALQTPPWTFGQGTK	3	1	1	A0A5C2GLK2	C11(Carbamidomethyl); M12(Oxidation)	3091.42	0	0.1119	0.77	10.01	0
VEAEDVGVYYCMQALQTLWTFGQGTK	3	1	1	A0A5C2FTG9	C11(Carbamidomethyl)	2994.37	0	0.1208	0.41	4.64	0
VEAEDVGVYYCMQGTHWPLTFGGGTK	1	1	1	A0A5C2GAM0	C11(Carbamidomethyl)	2902.35	0.003	0.1776	0.34		0
NQILNLTTDNANILLQIDNAR	1	1	1	P13645		2367.27	0	4.376e-06		137.24	0
NVSTGDVNVEMNAAPGVDLTQLLNNMR	1	1	1	P13645		2872.39	0	0.0001192		133.24	0
NMGGPYGGGNYGPGGSGGSGGYGGR	2	3	1	P22626	M2(Oxidation)	2205.9	0	1.476e-05		131.33	0
NVSTGDVNVEMNAAPGVDLTQLLNNMR	1	1	1	P13645	M11(Oxidation)	2888.38	0	0.000304		122.5	0
GSSSGGGYSSGSSSYGSGGR	1	1	1	P35908		1740.71	0	0.0001905		120.76	0
SSGSPYGGGYGSGGGSGGYGSR	1	7	1	B4E3E6		1910.79	0	0.0001591		117.63	0
ATSNVFAMFDQSQIQEFK	1	9	1	P19105	M8(Oxidation)	2106.98	0	0.0001796		113.73	0
ILTATVDNANVLLQIDNAR	1	1	1	P02533		2054.12	0	2.758e-05		111.32	0
AVCMLSNTTAIAEAWAR	1	17	3	B3KPS3;Q71U36;V9GZ17	C3(Carbamidomethyl); M4(Oxidation)	1880.89	0	0.0001818		106.9	0
LFIGGLSFETTDESLR	1	12	1	F8W6I7		1784.91	0	0.0001627		106.25	0
QCANLQAAIADAEQR	1	7	2	B4DRR0;P04259	C2(Carbamidomethyl)	1658.79	0	0.0004798		105.77	0
QCANLQNAIADAEQR	1	4	1	P13647	C2(Carbamidomethyl)	1701.8	0	0.0001991		102.99	0
LVAIVDVIDQNR	1	7	2	Q6IPH7;A8K7N0		1354.77	0	0.001439		100.43	0
YCMQLSQIQGLIGSVEEQLAQLR	2	3	1	P08779	C2(Carbamidomethyl); M3(Oxidation)	2680.34	0	0.000121		100.13	0
SGDAPLTVNELGTAYVSATTGAVATALGLNALTK	1	3	1	Q9H9B4		3247.71	0	8.393e-06		100.08	0
VVEGTPLIDGR	1	3	1	A0A494C1L1		1155.64	0	0.008909		89.87	0
EDGNEEDKENQGDETQGQQPPQR	2	4	1	P67809		2628.1	0	0.003608		89.55	1
LQGQLEQGDDTAAER	1	4	1	Q59F96		1630.77	0	0.0008031		88.77	0
ADTLTDEINFLR	1	8	2	B4DRR0;P04259		1407.71	0	0.005623		88.12	0
IAIPGLAGAGNSVLLVSNLNPER	1	4	1	A6NLN1		2275.27	0	0.0005448		87.57	0
GGSSSGGGYGSGGGGSSSVK	1	1	1	P35908		1588.69	0	0.000558		87.39	0
ASLEGNLAETENR	1	3	1	Q04695		1403.67	0	0.005775		87.12	0
VALTGLTVAEYFR	1	4	1	Q0QEN7		1439.78	0	0.001546		86.97	0
DINTDFLLVVLR	1	3	1	Q08211		1417.8	0	0.0037		86.23	0
KPEDVLDDDDAGSAPLK	2	6	1	A0A087WUV8		1784.86	0	0.002445		86.16	0
RPDQQLQGEGK	1	5	1	Q5VU21		1255.64	0	0.00143		85.74	0
KLEVEANNAFDQYR	1	7	1	B1AK87		1696.82	0	0.001973		84.91	1
MGQMAMGGAMGINNR	1	2	1	A8K525	M1(Oxidation); M4(Oxidation); M6(Oxidation); M10(Oxidation)	1602.64	0	0.05476		84.76	0
MTQIMFETFNTPAMYVAIQAVLSLYASGR	1	30	4	P60709;P63261;Q562Z4;Q562L9	M1(Oxidation); M5(Oxidation); M14(Oxidation)	3301.6	0	0.0001097		84.75	0
DISTTLNADEAVAR	1	12	1	D6RJ96		1475.73	0	0.005328		84.58	0
TGPAATTLPDGAAAESLVESSEVAVIGFFK	1	5	1	I3L3P5		2935.51	0	0.0004256		84.39	0
GFSSGSAVVSGGSR	2	1	1	P35908		1254.61	0	0.006956		84.11	0
LNLVEAFVEDAELR	1	17	1	Q0ZAJ1		1617.84	0	0.006816		83.83	0
LQMEQQQQLQQR	1	2	1	Q53GB0	M3(Oxidation)	1573.77	0	0.005341		83.14	0
SLQALGEVIEAELR	1	4	1	Q9Y285		1527.84	0	0.0007348		82.51	0
ILDSVGIEADDDR	1	1	1	P05387		1417.68	0	0.003773		82.39	0
ILGADTSVDLEETGR	1	7	1	P25705		1575.78	0	0.002003		81.88	0
DGMDNQGGYGSVGR	1	4	1	A0A024QZP1	M3(Oxidation)	1428.59	0	0.005105		81.78	0
VEGTEPTTAFNLFVGNLNFNK	2	4	1	B3KM80		2312.16	0	0.0001837		80.96	0
KTVGVEPAADGK	1	5	1	H0YLP6		1171.63	0	0.08436		80.34	1
LSASSLTMESFAFLWAGGR	1	15	1	B3KX72	M8(Oxidation)	2047	0	0.002259		80.24	0
AMGIMNSFVNDIFER	1	19	1	P06899	M2(Oxidation); M5(Oxidation)	1775.8	0	0.002178		79.98	0
ELISNASDALDK	1	11	2	B4DMA2;F8W026		1275.64	0	0.007794		79.7	0
QGEDNSTAQDTEELEK	1	2	1	E5RJU9		1793.77	0	0.0442		79.32	0
QDLPNAMNAAEITDK	1	5	1	B4E190	M7(Oxidation)	1646.76	0	0.003137		79.28	0
VANPSGNLTETYVQDR	1	6	1	Q60FE6		1763.85	0	0.0008589		78.14	0
AVCMLSNTTAIAEAWAR	1	17	3	B3KPS3;Q71U36;V9GZ17	C3(Carbamidomethyl)	1864.9	0	0.0003479		78.02	0
TVLDPVTGDLSDTR	1	3	1	A8K6V3		1488.75	0	0.003759		77.46	0
KALAAAGYDVEK	1	9	3	A3R0T7;P16403;P16402		1235.66	0	0.001853		77.23	1
SDLEMQYETLQEELMALK	1	2	1	P35527	M5(Oxidation); M15(Oxidation)	2203.02	0	0.0003016		76.46	0
EVYQQQQYGSGGR	1	6	1	D6R9P3		1499.69	0	0.004346		76.28	0
IVLTNPVCTEVGEK	1	2	1	P41091	C8(Carbamidomethyl)	1558.8	0	0.005118		76.27	0
ANENSNIQVLSER	1	2	1	B4DTW7		1473.73	0	0.004387		76.08	0
FNASQLITQR	1	6	1	F5GY37		1177.63	0	0.01019		75.38	0
ISIGGGSCAISGGYGSR	1	11	2	B4DRR0;P04259	C8(Carbamidomethyl)	1598.76	0	0.0002297		75.26	0
IQVIDISMILAEAIR	1	8	1	B1ALA9		1684.97	0	0.02515		74.84	0
VAGMDVELTVEER	1	7	1	P62258	M4(Oxidation)	1463.71	0	0.004432		74.52	0
DADDAVYELDGK	1	6	1	B4DJK0		1310.58	0	0.006554		73.51	0
VTATDLDEPDTLHTR	1	2	1	Q9HB00		1683.81	0	0.002119		73.38	0
ESIESEIR	1	4	1	Q96IF9		962.478	0	0.04243		73.3	0
VYNVTQHAVGIVVNK	2	4	1	G3V1B3		1640.91	0	0.006433		73.18	0
SDSFENPVLQQHFR	1	6	1	B1AHC9		1703.81	0	0.003237		73.14	0
MGLAMGGGGGASFDR	1	7	1	A0A087X0X3	M1(Oxidation); M5(Oxidation)	1415.6	0	0.0008876		73.08	0
NVLCSACSGQGGK	1	2	1	O60884	C4(Carbamidomethyl); C7(Carbamidomethyl)	1337.59	0	0.006987		73.01	0
AALGVLESDLPSAVTLLK	1	1	1	Q8NEJ9	N-Term(Acetyl)	1839.05	0	0.02311		72.55	0
LTTDFNVIVEALSK	1	5	1	B5BUB5		1549.85	0	0.003733		72.48	0
NTGVILANDANAER	1	1	1	P46087		1457.73	0	0.004596		72	0
LSSEMNTSTVNSAR	1	5	1	P20700	M5(Oxidation)	1512.69	0	0.026		71.97	0
DAEDAMDAMDGAVLDGR	1	6	1	J3QL05	M6(Oxidation); M9(Oxidation)	1783.71	0	0.01461		71.84	0
ERVMTQSPATLSVSPGER	1	5	1	A0A5C2FV99	M4(Oxidation)	1960.96	0	0.02604		71.8	1
AAIDWFDGK	1	11	1	Q59H57		1022.49	0	0.04683		71.08	0
TGEAIVDAALSALR	1	1	1	Q15084		1386.76	0	0.00286		70.92	0
SSMSVTSLEAELQAK	1	1	1	Q9H9B4	M3(Oxidation)	1596.78	0	0.001065		70.35	0
SLETENSALQLQVTER	1	5	1	P20700		1817.92	0	0.001017		70.27	0
TTTAAAVASTGPSSR	1	8	1	P27816		1377.7	0	0.0132		70.22	0
TNEGVIEFR	1	8	1	A0A590UJK4		1064.54	0	0.01902		69.86	0
LLVSNLDFGVSDADIQELFAEFGTLK	1	2	1	Q86V81		2841.46	0	0.001736		69.51	0
VANVSLLALYK	1	1	1	P62266		1190.71	0	0.01015		69.49	0
AAGVEAAAEVAATEIK	1	8	1	A0A087X0X3	N-Term(Acetyl)	1542.8	0	0.0004641		69.38	0
ILMVGLDAAGK	1	16	3	B4E190;C9J1Z8;P18085	M3(Oxidation)	1103.61	0	0.006538		69.21	0
LVNEVTEFAK	1	9	1	F6KPG5		1149.61	0	0.02812		69.2	0
IIEDQQESLNK	1	4	1	B5BUB5		1316.67	0	0.008446		69.01	0
DGADIHSDLFISIAQALLGGTAR	1	3	1	B3KM81		2341.21	0	0.0005892		68.64	0
EEGILGFFAGLVPR	1	4	1	Q53G34		1504.81	0	0.006423		68.38	0
NLPQYVSNELLEEAFSVFGQVER	1	3	1	A8K525		2668.33	0	0.0004004		68.24	0
SGVSLAALK	1	6	3	A3R0T7;P16403;P16402		845.508	0	0.08013		68.13	0
DFLDEYIFLAVGR	1	22	1	A0A2R8Y5G6		1557.79	0	0.003131		67.68	0
FSGSGSGTNFTLK	1	13	2	A0A5C2GA26;A0A5C2FYQ9		1302.63	0	0.02252		67.64	0
VGSTSENITQK	1	21	1	A0A2R8Y5G6		1163.6	0	0.009165		67.58	0
GSGSGQSPSSGQHGTGFGR	1	1	1	Q86YZ3		1747.77	0	0.0002933		67.58	0
VIHDNFGIVEGLMTTVHAITATQK	1	5	1	E7EUT5		2595.36	0	9.096e-05		67.41	0
AGTGLVAGEVVVDALPYFDQGYEAPGVR	1	2	1	O75934	N-Term(Acetyl)	2892.44	0	0.002216		67.38	0
GSGGLGGACGGAGFGSR	1	10	2	B4DRR0;P04259	C9(Carbamidomethyl)	1424.63	0	0.001078		67.18	0
TEELNKEVASNSELVQSSR	1	3	1	P08779		2120.05	0	0.003417		67.13	1
NPDDITQEEYGEFYK	1	4	1	B4DMA2		1847.79	0	0.001003		67.04	0
AILVDLEPGTMDSVR	1	21	3	Q13885;Q9BVA1;A0A384NYT8		1615.84	0	0.003154		66.97	0
VFEVSLADLQNDEVAFR	1	13	1	A8K4W0		1951.97	0	0.000862		66.95	0
NQVALNPQNTVFDAK	2	9	1	A0A1U9X7W4		1658.85	0	0.009508		66.62	0
ALNSIIDVYHK	1	1	1	P05109		1272.7	0	0.0219		66.59	0
YLAEVASGEK	1	4	1	Q04917		1066.54	0	0.01154		66.52	0
LVLDSIIWAFK	1	4	1	O14980		1304.76	0	0.005003		66.39	0
TQFLPPNLLALFAPR	1	2	1	A8KAQ5	N-Term(Acetyl)	1739.99	0	0.0006545		66.24	0
AVTELNEPLSNEDR	1	1	1	Q04917		1586.75	0	0.002413		66.23	0
LIGQIVSSITASLR	1	6	1	Q71U36		1457.87	0	0.001851		66.18	0
GWSMSEQSEESVGGR	1	6	1	Q53GG0	M4(Oxidation)	1641.67	0	0.008677		66.16	0
AIGSASEGAQSSLQEVYHK	1	2	1	P28066		1961.96	0	0.003844		65.89	0
NYQQNYQNSESGEKNEGSESAPEGQAQQR	1	6	1	P67809		3257.4	0	0.001408		65.89	1
LTTPTYGDLNHLVSATMSGVTTCLR	1	31	5	Q13885;Q9BVA1;P04350;P68371;A0A384NYT8	M17(Oxidation); C23(Carbamidomethyl)	2724.33	0	0.0007175		65.79	0
SIVEEIEDLVAR	1	5	1	B2RE46		1372.73	0	0.005834		65.68	0
VQALTTDISLIFAALK	1	5	1	H0YC73		1703.99	0	0.01052		65.66	0
ILDDTEDTVVSQR	1	4	1	A2A2V2		1490.73	0	0.01634		65.31	0
GMEFEGAIIALFHLLATR	1	2	1	P61619	M2(Oxidation)	2005.06	0	0.001123		65.25	0
FLFGGLAGMGATVFVQPLDLVK	1	1	1	Q02978	M9(Oxidation)	2296.26	0	0.02593		64.64	0
GDNQAGGAAAAAAAPEPPPR	1	1	1	O14654		1788.86	0	0.02931		64.62	0
KEELTLEGIR	1	11	1	J3KTB5		1187.66	0	0.07675		64.44	1
LNQDQLDAVSK	1	5	1	E9PLA9		1230.63	0	0.01341		64.26	0
YSPGYNTEVGDK	1	6	1	Q53QE8		1329.59	0	0.00627		63.51	0
NEEPSEEEIDAPKPK	1	1	1	Q9NR30		1711.8	0	0.02721		63.32	0
XEVQVLVLDGR	2	7	1	P40429	N-Term(Acetyl); X1(A)	1240.69	0	0.005019		62.98	0
EEEIAALVIDNGSGMCK	1	8	1	P63261	N-Term(Acetyl); M15(Oxidation); C16(Carbamidomethyl)	1893.86	0	0.0004224		62.77	0
VLDLVEVLVTK	1	2	1	I3L1L3		1227.76	0	0.003641		62.63	0
TPGPGAQSALR	1	3	1	A0A2R8Y811		1054.56	0	0.01213		62.6	0
YLTVAAIFR	1	7	2	Q13885;Q9BVA1		1053.61	0	0.04395		62.47	0
ELEAELEDER	1	1	1	P35580		1232.56	0	0.01433		62.47	0
LKGEATVSFDDPPSAK	2	8	1	Q59H57		1661.84	0	0.03275		62.32	1
LVLEVAQHLGESTVR	2	2	1	Q0QEN7		1650.92	0	0.0006931		62.23	0
QGSGSGQSPGHGQR	1	1	1	Q86YZ3		1339.61	0	0.1187		62.14	0
TIAQGNLSNTDVQAAK	1	2	1	H3BRG4		1630.84	0	0.001592		62.05	0
QISQAYEVLSDAK	1	1	1	P31689		1451.73	0	0.004339		62.03	0
SATEQSGTGIR	1	3	1	O95831		1106.54	0	0.05431		61.87	0
LASYLDKVQALEEANNDLENK	2	1	1	P35527		2377.19	0	0.0006994		61.63	1
TPAFAESVTEGDVR	1	7	1	H0YJF9		1478.71	0	0.007151		61.53	0
AFSPTTVNTGR	1	2	1	P61619		1150.58	0	0.01849		61.47	0
ETYEVLLSFIQAALGDQPR	2	2	1	A0A494C1A5		2150.12	0	0.09678		61.05	0
DLLAVVFYGTEK	1	3	1	B1AHC9		1354.72	0	0.007114		61.02	0
EAIEGTYIDKK	1	2	1	M0QZC5		1266.66	0	0.05023		60.71	1
NLQNLLILTAIK	1	4	1	Q00610		1353.85	0	0.0044		60.48	0
EQYGQYALAVR	1	1	1	Q02413		1297.65	0	0.01828		60.29	0
IGYSSPQTLADQSSK	1	4	1	B3KMA6		1581.78	0	0.01856		60.26	0
VPDESEVVVER	1	2	1	Q08188		1257.63	0	0.01923		59.88	0
NMITGTSQADCAVLIVAAGVGEFEAGISK	1	40	1	A0A4D5RAC7	M2(Oxidation); C11(Carbamidomethyl)	2925.42	0	0.03041		59.88	0
TSATWLALSR	1	2	1	P05023		1105.6	0	0.02078		59.83	0
VGDVYIPR	1	12	1	J3QL05		918.505	0	0.06535		59.57	0
INALTAASEAACLIVSVDETIK	1	5	1	Q53HV2	C12(Carbamidomethyl)	2289.2	0	0.001507		59.57	0
IDVAFVDR	1	1	1	Q15645		934.499	0	0.07261		59.44	0
MTQIMFETFNTPAMYVAIQAVLSLYASGR	3	30	4	P60709;P63261;Q562Z4;Q562L9	M5(Oxidation); M14(Oxidation)	3285.6	0	0.002422		59.42	0
EILSEVER	1	5	1	B4DUR8		974.514	0	0.1149		59.28	0
EVVLTQSPATLSLSPGDR	1	1	1	A0A5C2GJ51		1869.99	0	0.004177		59.17	0
SESSGTTELFTR	1	1	1	D7RXV9		1314.62	0	0.01407		59.06	0
SELHIENLNMEADPGQYR	1	6	1	A0A087WUV8	M10(Oxidation)	2131.98	0	0.01763		58.8	0
ASLENSLEETK	1	6	2	P08779;P02533		1220.6	0	0.007456		58.76	0
EKPYFPIPEEYTFIQNVPLEDR	2	15	1	B3KX72		2724.36	0	0.001368		58.58	0
FLESVEGNQNYPLLLLTLLEK	2	2	1	P55060		2433.33	0	0.004005		58.47	0
KQELLEALTK	1	6	1	B1AHC9		1172.69	0	0.01323		57.94	1
[truncated: 758 more rows]

## Sheet: Sheet2
Sequence	# PSMs	# Proteins	# Protein Groups	Protein Group Accessions	Modifications	MH+ [Da]	q-Value	PEP	IonScore R2020000875_P_YOD1	IonScore R2020000875_PM	# Missed Cleavages
GGGGGGYGSGGSSYGSGGGSYGSGGGGGGGR	4	7	1	H6VRF8		2383.95	0	4.967e-07	156.99	133.92	0
DTDAAVGDNIGYITFVLFPR	1	3	1	O15144		2184.1	0	1.082e-05	156.24		0
LQLQEQLQAETELCAEAEELR	1	4	1	P35579	C14(Carbamidomethyl)	2501.22	0	2.194e-07	148.45		0
GGGGSFGYSYGGGSGGGFSASSLGGGFGGGSR	3	1	1	P35527		2705.16	0	3.521e-06	147.7	145.26	0
FSSCGGGGGSFGAGGGFGSR	5	6	1	H6VRF8	C4(Carbamidomethyl)	1765.73	0	2.144e-05	146.33	131.56	0
SPEVLLGSAR	1	7	1	E5RIU6		1028.57	0	3.993e-05	141.2		0
VGVQDFVLLENFTSEAAFIENLR	3	7	1	B7Z3E5		2611.34	0	2.958e-06	140.33	66.16	0
KMEEEILLLEDQNSK	2	1	1	P35580		1818.91	0	2.17e-05	139.62	45.05	1
RQEEEAGALEAGEEAR	2	4	1	Q7Z406		1744.81	0	1.25e-06	139.11		1
DAASLESQLQDTQELLQEETR	3	1	1	P35580		2404.15	0	1.427e-05	136.63	112.3	0
KIQVLQQQADDAEER	3	10	1	A0A0S2Z4G4		1770.9	0	1.513e-05	136.58	60.63	1
IVGLDQVTGMTETAFGSAYK	1	2	1	P35580		2088.03	0	5.416e-05	133.82		0
LQNELDNVSTLLEEAEK	3	1	1	P35580		1944.97	0	4.745e-06	131.99	131.12	0
KTTLQVDTLNAELAAER	4	1	1	P35580		1873	0	2.248e-06	129.01	79.26	1
YCVQLSQIQAQISALEEQLQQIR	1	1	1	P13645	C2(Carbamidomethyl)	2746.41	0	1.463e-05	128.86		0
KVDDDLGTIESLEEAK	5	1	1	P35580		1761.88	0	2.065e-05	125.33	124.02	1
TELEDTLDSTAAQQELR	4	3	1	P35579		1919.92	0	0.0003872	124.86	132.84	0
GELEDTLDSTNAQQELR	1	2	1	Q7Z406		1918.9	0	7.131e-06	124.57		0
KLEGDSTDLSDQIAELQAQIAELK	4	4	1	P35579		2615.33	0	9.54347e-08	123.24	110.84	1
SVGDGEXVEFDVVEGEK	4	12	2	P67809;A0A0D9SEI8	X7(T)	1795.82	0	0.0008816	119.95	100.98	0
IVGLDQVTGMTETAFGSAYK	2	2	1	P35580	M10(Oxidation)	2104.02	0	0.0002305	119.57	88.85	0
YCGQLQMIQEQISNLEAQITDVR	2	2	1	P35527	C2(Carbamidomethyl); M7(Oxidation)	2753.32	0	8.961e-05	119.49	71.39	0
DLSEELEALKTELEDTLDTTAAQQELR	3	1	1	P35580		3061.5	0	2.503e-07	119.38	29.27	1
LQVELDNVTGLLSQSDSK	2	3	1	P35579		1946	0	4.418e-06	118.64	106.56	0
GGSGGSYGGGGSGGGYGGGSGSR	4	2	1	P35527		1791.74	0	0.0004056	117.65	96.26	0
GSGGGSSGGSIGGR	2	7	1	H6VRF8		1092.5	0	0.00697	116.73	116.87	0
AQAELENVSGALNEAESK	2	2	1	Q7Z406		1859.91	0	1.876e-05	116.05	64.31	0
TIGGGDDSFNTFFSETGAGK	2	23	3	B3KPS3;Q71U36;Q53GA7		2007.89	0	4.583e-05	115.35	108.01	0
QISNLQQSISDAEQR	4	7	1	H6VRF8		1716.86	0	8.686e-05	114.69	114.68	0
KEGPYDVVVLPGGNLGAQNLSESAAVK	2	2	1	Q99497		2712.42	0	1.029e-06	113.7		1
KLDGETTDLQDQIAELQAQIDELK	2	1	1	P35580		2714.37	0	8.476e-06	112.85		1
KQISNLQQSISDAEQR	4	7	1	H6VRF8		1844.94	0	0.0003477	112.82	129.81	1
GGSGGSHGGGSGFGGESGGSYGGGEEASGSGGGYGGGSGK	3	2	1	P35527		3223.27	0	2.146e-06	112.79	105.11	0
VWLDPNETNEIANANSR	1	5	1	Q8IWR8		1942.92	0	0.0002728	112.77		0
DLYANTVLSGGTTMYPGIADR	3	21	2	P60709;P63261		2215.07	0	3.332e-05	112.58	112.22	0
SVTDYAQQNPAAQIPAR	1	3	1	A0A0A0MRM8		1829.91	0	0.0006179	112.54		0
FDGALNVDLTEFQTNLVPYPR	4	20	3	B3KPS3;Q71U36;Q53GA7		2409.21	0	1.645e-06	112.47	109.05	0
XVLSGGTTMYPGIADR	2	1	1	A0A2R8YFE2	X1(T); M9(Oxidation)	1654.81	0	0.0005679	111.53	111.54	0
KLEEEQIILEDQNCK	3	4	1	P35579	C14(Carbamidomethyl)	1888.93	0	6.548e-05	110.14	75.04	1
TIDDLKNQILNLTTDNANILLQIDNAR	2	1	1	P13645		3052.62	0	1.821e-05	109.56	109.51	1
KQELEEILHDLESR	3	1	1	P35580		1738.89	0	0.0002757	108.83	67.87	1
NILAEQLQAETELFAEAEEMR	2	1	1	P35580		2435.17	0	4.334e-05	108.74		0
KGLIAAICAGPTALLAHEIGFGSK	6	3	1	Q99497	C8(Carbamidomethyl)	2395.31	0	1.988e-07	108.46	104.78	1
MSGDLSSNVTVSVTSSTISSNVASK	2	1	1	P35908	M1(Oxidation)	2474.19	0	0.003527	107.99		0
HSQAVEELAEQLEQTK	3	3	1	P35579		1839.91	0	5.404e-06	107.35	106.57	0
GQTGGDVNVEMDAAPGVDLSR	2	3	1	P08779	M11(Oxidation)	2103.96	0	0.01248	107.11	106.25	0
NASTFEDVTQVSSAYQK	1	6	1	A0A384MDY8		1874.87	0	0.0002572	106.47		0
MAVTFIGNSTAIQELFK	2	17	1	A0A384NYT8	M1(Oxidation)	1885.97	0	4.94e-05	106.12	126.12	0
LLEGEDAHLSSSQFSSGSQSSR	3	3	1	P02533		2309.06	0	2.875e-06	106.07	97.87	0
QLHLEGASLELSDDDTESK	2	1	1	P35580		2086.98	0	0.001092	105.93		0
IAAQDLLLAVATDFQNESAAALAAAATR	4	1	1	Q96P70		2786.47	0	2.089e-05	105.21	101.75	0
TELEDTLDTTAAQQELR	2	1	1	P35580		1933.93	0	1.636e-05	105.21		0
LQQELDDLTVDLDHQR	5	1	1	P35580		1937.95	0	3.544e-05	105.2		0
KQELEEICHDLEAR	6	3	1	P35579	C8(Carbamidomethyl)	1769.85	0	1.997e-05	103.57	81.4	1
LQQHIQELEAHLEAEEGAR	4	3	2	Q7Z406;M0QY43		2201.09	0	0.0001667	103.33		0
EIETYHNLLEGGQEDFESSGAGK	4	2	1	P35527		2510.13	0	9.354e-06	103.25	114.44	0
NFILDQTNVSAAAQR	2	16	1	B3KX72		1647.85	0	0.0003809	103.11	103.14	0
LCYVALDFEQEMATAASSSSLEK	5	22	2	P60709;P63261	C2(Carbamidomethyl)	2550.17	0	1.692e-05	103.1	29.19	0
TIAECLADELINAAK	2	5	1	M0QZN2	C5(Carbamidomethyl)	1631.83	0	0.0003966	103.06	103.25	0
IAQLEEELEEEQGNTELINDR	3	3	1	P35579		2472.17	0	3.958e-05	102.96	82.17	0
NMDPLNDNIATLLHQSSDK	3	4	1	P35579	M2(Oxidation)	2142.02	0	1.237e-05	102.76	76.72	0
TLVLSNLSYSATEETLQEVFEK	4	6	1	B3KM80		2501.26	0	0.0004128	101.87	92.75	0
SGPFGQIFRPDNFVFGQSGAGNNWAK	4	28	5	Q13885;Q9BVA1;P04350;P68371;A0A384NYT8		2798.34	0	5.406e-05	101.56	109.74	0
QSLEASLAETEGR	4	1	1	P13645		1390.68	0	0.001192	100.97	100.85	0
KKVEAQLQELQVK	4	3	1	P35579		1540.9	0	0.0001813	100.89	56.68	2
NFINNPLAQADWAAK	2	6	1	P35579		1672.84	0	0.000137	100.4	76.28	0
SPSDSSTASTPVAEQIER	1	5	1	Q16643		1861.88	0	1.105e-05	100.33		0
LVQDVANNTNEEAGDGTTTATVLAR	3	8	1	B3GQS7		2560.26	0	0.002804	100.04	86.14	0
HGVQELEIELQSQLSK	3	2	1	P35527		1837.96	0	1.384e-06	100	60.33	0
EVAAFAQFGSDLDAATQQLLSR	3	1	1	P25705		2338.17	0	0.000101	99.66	104.08	0
DLYANTVLSGGTTMYPGIADR	3	21	2	P60709;P63261	M14(Oxidation)	2231.06	0	2.769e-05	99.62	105.56	0
SYELPDGQVITIGNER	3	40	3	P60709;P63261;Q13707		1790.89	0	0.0006205	99.48	77.15	0
ANLQIDQINTDLNLER	1	3	1	P35579		1869.96	0	8.974e-05	99.07		0
AVTEQGAELSNEER	2	3	1	P27348		1532.72	0	0.0006261	98.54	79.02	0
TTPSVVAFTADGER	2	8	1	B7Z4V2		1450.72	0	0.007959	98.47	80.03	0
GLIAAICAGPTALLAHEIGFGSK	13	3	1	Q99497	C7(Carbamidomethyl)	2267.23	0	5.191e-05	98.37	86.84	0
LGANSLLDLVVFGR	1	7	1	B3KT34		1473.84	0	0.0001694	98.37		0
KANLQIDQINTDLNLER	2	3	1	P35579		1998.06	0	5.09e-06	98.2		1
TALLDAAGVASLLTTAEVVVTEIPKEEK	2	5	1	B3GQS7		2868.58	0	5.283e-06	98.03	82.77	1
ITDIIIFFQAVCR	2	1	1	P35580	C12(Carbamidomethyl)	1595.86	0	0.0001578	97.22	53.42	0
TQLEELEDELQATEDAK	3	10	2	P35579;P35580		1961.92	0	6.69e-05	97.16	100.21	0
FSGSGSGTAFTLR	53	1	1	A0A125QYY8		1287.63	0	0.004479	96.89	104.7	0
ELSSTEAQLHDAQELLQEETR	1	2	1	Q7Z406		2427.15	0	0.0002127	96.89		0
TSQNSELNNMQDLVEDYKK	3	1	1	P35908		2256.03	0	0.0004444	96.66	56.39	1
DFSALESQLQDTQELLQEENR	3	3	1	P35579		2493.17	0	0.000412	96.4	65.05	0
AEEGIAAGGVMDVNTALQEVLK	2	1	1	P25398	N-Term(Acetyl); M11(Oxidation)	2273.13	0	0.0001499	96.2	63.55	0
SMEAEMIQLQEELAAAER	2	3	1	P35579	M2(Oxidation); M6(Oxidation)	2080.94	0	0.00027	95.68	98.43	0
NQVAMNPTNTVFDAK	1	12	1	P11142	M5(Oxidation)	1665.79	0	0.0001459	95.25		0
NYSPYYNTIDDLKDQIVDLTVGNNK	3	1	1	P35527		2902.4	0	0.0001648	95.09	52.57	1
LAEFSSQAAEEEEKVK	2	2	1	Q7Z406		1794.88	0	0.001065	94.72		1
IINEPTAAAIAYGLDK	2	21	2	P11021;P11142		1659.89	0	0.0004144	94.7	100.65	0
KATDAEADVASLNR	3	16	5	A0A0K0K1I0;P07951;A7XZE4;V9HW25;B4E3P1		1460.73	0	0.0006234	94.57	69.13	1
MEDSVGCLETAEEVKR	1	2	1	P35579	C7(Carbamidomethyl)	1852.82	0	3.497e-05	94.41		1
MQQNIQELEEQLEEEESAR	1	4	1	P35579		2333.05	0	7.804e-05	93.58		0
LAASGEGGLQELSGHFENQK	3	3	1	Q16643		2072	0	2.145e-05	93.3	52.62	0
DKMMNGGHYTYSENR	2	2	1	Q99497	M3(Oxidation); M4(Oxidation)	1834.75	0	0.001861	92.91		1
EVASNSELVQSSR	2	3	1	P08779		1405.69	0	0.00451	92.43	63.35	0
DVVICPDASLEDAK	4	3	1	Q99497	C5(Carbamidomethyl)	1531.73	0	0.0009864	92.3	84.55	0
IANLQTDLSDGLR	1	6	1	Q60FE6		1415.75	0	0.002312	91.63		0
SISISVAGGGGGFGAAGGFGGR	2	1	1	P35908		1838.91	0	0.0001925	91.61	95.15	0
SLNVESNFITGVGILALIDALR	1	4	1	Q5HYL6		2315.3	0	4.306e-06	91.6		0
LQQLFNHTMFILEQEEYQR	3	9	2	P35579;P35580	M9(Oxidation)	2483.2	0	6.32e-05	91.53	72.32	0
GPVSGTEPEPVYSMEAADYR	1	7	1	A0A384MDY8		2154.96	0	0.000229	91.33		0
NLPIYSENIIEMYR	1	3	1	P35580		1754.87	0	9.557e-05	91.21		0
QELEEICHDLEAR	2	3	1	P35579	C7(Carbamidomethyl)	1641.75	0	0.001422	90.83		0
YLTESYGTGQDIDDR	2	15	1	A0A0A0MRM8		1732.76	0	0.0013	90.72	101.42	0
MMNGGHYTYSENR	3	2	1	Q99497	M1(Oxidation); M2(Oxidation)	1591.63	0	0.002085	90.66		0
VDNDENEHQLSLR	2	5	1	A0A140VJQ2		1568.73	0	0.0004237	90.57	74.37	0
KMEDSVGCLETAEEVKR	1	2	1	P35579	M2(Oxidation); C8(Carbamidomethyl)	1996.93	0	0.0006505	90.49		2
TTGIVMDSGDGVTHTVPIYEGYALPHAILR	3	29	3	P60709;P63261;Q562L9		3183.61	0	6.581e-05	90.35	59.51	0
AIGGGLSSVGGGSSTIK	2	8	1	B4DRR0		1447.78	0	0.0001231	90.21	95.73	0
ISGSILNELIGLVR	1	3	1	A8K8U1		1483.88	0	0.001881	90.15		0
TTLQVDTLNAELAAER	2	1	1	P35580		1744.9	0	8.394e-05	90.1	107.7	0
VDLLNQEIEFLK	2	1	1	P35908		1460.8	0	0.0009307	90.04	111.22	0
VDDDLGTIESLEEAK	1	1	1	P35580		1633.78	0	6.535e-05	89.72		0
KFGYVDFESAEDLEK	2	4	1	B3KM80		1776.83	0	0.0002022	89.4	73.57	1
QVLALQSQLADTK	2	1	1	P35580		1414.79	0	0.0009614	89.37	66.24	0
LEVEANNAFDQYR	2	7	1	B1AK87		1568.73	0	0.001638	89.27	75.47	0
ASITPGTILIILTGR	2	9	1	Q02878		1525.93	0	0.0002623	88.83	83.31	0
TEMEDLMSSKDDVGK	1	3	1	P35579	M3(Oxidation); M7(Oxidation)	1716.73	0	0.000591	88.77		1
LQQELDDLLVDLDHQR	4	2	1	P35579		1949.99	0	2.702e-05	88.73	86.57	0
LTEMETLQSQLMAEK	3	4	1	P35579	M4(Oxidation)	1767.84	0	0.0003002	88.52		0
IVEANPLLEAFGNAK	1	15	1	A0A0A0MRM8		1585.86	0	0.0002444	88.48		0
NTDQASMPDNTAAQK	1	8	1	P35579		1591.7	0	0.002392	88.29		0
GAEEMETVIPVDVMR	2	2	1	Q99497	M5(Oxidation)	1691.79	0	0.00108	87.97		0
DLGEELEALKTELEDTLDSTAAQQELR	4	3	1	P35579		3017.48	0	0.0003367	87.8	100.03	1
TTNFAGILSQGLR	1	3	1	P09874		1377.75	0	0.00071	87.72		0
AFLADPSAFVAAAPVAAATTAAPAAAAAPAK	3	9	1	A8K4Z4		2752.46	0	0.008546	87.32	72.81	0
SGGGGGGGGCGGGGGVSSLR	2	1	1	P13645	C10(Carbamidomethyl)	1549.68	0	0.00147	87.1	85.74	0
SSGPTSLFAVTVAPPGAR	2	8	1	B3KX72		1714.91	0	0.0009013	86.76	104.91	0
ADAASQVLLGSGLTILSQPLMYVK	3	3	1	Q53G34	N-Term(Acetyl); M21(Oxidation)	2533.36	0	0.0004907	86.75	54.71	0
NSLQEQQEEEEEAR	2	1	1	P35580		1718.74	0	0.0009433	86.61	89.37	0
DIQMTQSPSSLSVSVGDR	3	2	1	A0A5C2FWS8	M4(Oxidation)	1922.91	0	0.008254	86.55	70.53	0
MAVTFIGNSTAIQELFK	2	17	1	A0A384NYT8		1869.97	0	6.335e-05	86.41	59.5	0
KMEEEILLLEDQNSK	1	1	1	P35580	M2(Oxidation)	1834.91	0	0.0006349	86.26		1
VSLAGACGVGGYGSR	2	2	1	P13647	C7(Carbamidomethyl)	1410.68	0	0.000742	86.12	62.9	0
QDLQNALEESER	1	2	1	Q9P0K7		1431.67	0	0.003308	85.41		0
ADLEMQIESLTEELAYLK	4	1	1	P13645		2096.04	0	4.551e-05	85.4	78.73	0
IIGLDQVAGMSETALPGAFK	1	4	1	P35579		2018.06	0	1.021e-05	85.2		0
AVFVDLEPTVIDEVR	3	19	3	B3KPS3;Q71U36;Q53GA7		1701.9	0	0.001088	85.17	92.92	0
ITDVIIGFQACCR	1	4	1	P35579	C11(Carbamidomethyl); C12(Carbamidomethyl)	1552.76	0	0.001548	85.16		0
IQVHYYEDGNVQLVSHK	4	5	2	B4DE01;P52907		2029.01	0	0.001593	85.14	24.61	0
QAASSLQQASLK	2	6	1	B7Z4V2		1231.66	0	0.0006512	84.94	82.17	0
MQAHIQDLEEQLDEEEGAR	3	1	1	P35580		2241.01	0	1.533e-05	84.94	41.1	0
ELDDATEANEGLSR	4	1	1	P35580		1519.68	0	0.001357	84.88	85.52	0
LAQAEEQLEQETR	2	4	1	Q7Z406		1544.75	0	0.002803	84.8	90.16	0
SLEAEILQLQEELASSER	4	1	1	P35580		2045.04	0	7.529e-05	84.63	90.45	0
KVEAQLQELQVK	4	3	1	P35579		1412.81	0	0.002177	84.53	78.83	1
EPGVPASVSTVSYGELER	1	2	1	M0QY43		1876.92	0	0.000572	84.52		0
KAEAGAGSATEFQFR	4	3	1	P46783		1569.77	0	0.002053	84.37	91.27	1
VNSININQGSITFAGGPGR	1	4	1	B7Z3E5		1901.98	0	0.00187	84.2		0
LEEEQIILEDQNCK	3	4	1	P35579	C13(Carbamidomethyl)	1760.84	0	0.001239	84.15	57.26	0
NLSPYVSNELLEEAFSQFGPIER	2	4	1	Q9BSV4		2639.31	0	0.0002465	83.88	82.15	0
GSYGSGGSSYGSGGGSYGSGGGGGGHGSYGSGSSSGGYR	3	6	1	H6VRF8		3312.31	0	1.422e-06	83.82	78.16	0
LQQLFNHTMFILEQEEYQR	1	9	2	P35579;P35580		2467.2	0	4.739e-05	83.82		0
LEAAVAQSEQQGEAALSDAR	1	9	1	Q8N120		2043.99	0	0.02709	83.75		0
HSQAVEELAEQLEQTKR	3	3	1	P35579		1996.01	0	8.617e-05	83.73	67.78	1
HAEQERDELADEITNSASGK	3	1	1	P35580		2200.01	0	0.0002749	83.72		1
KDLYANTVLSGGTTMYPGIADR	3	21	2	P60709;P63261	M15(Oxidation)	2359.16	0	0.000572	83.61	77.85	1
GGSGGGGSISGGGYGSGGGSGGR	2	1	1	P35908		1741.74	0	0.0001896	83.57	86.32	0
EIFLSQPILLELEAPLK	1	20	1	P62140		1953.13	0	3.564e-05	83.47		0
KLDAQVQELHAK	4	1	1	P35580		1379.76	0	0.0002806	83.45	71.75	1
SGVEVLFNELEIPVEEYSFGR	1	2	1	E9PDF6		2413.19	0	8.634e-06	82.44		0
IQVLQQQADDAEER	2	10	1	A0A0S2Z4G4		1642.8	0	0.003005	82.41	96.83	0
GSLGGGFSSGGFSGGSFSR	5	1	1	P13645		1707.77	0	2.778e-05	82.37	119.7	0
GAEEMETVIPVDVMR	2	2	1	Q99497		1675.8	0	0.0002281	82.21		0
FSSSSGYGGGSSR	2	1	1	P35527		1235.53	0	0.004949	82.12	65.67	0
HTGPNSPDTANDGFVR	4	17	1	P31943		1684.76	0	0.0001223	82.05	64.35	0
SVTEQGAELSNEER	1	8	1	P63104		1548.71	0	0.000385	82.03		0
QKEEESQQQAVLEQER	4	7	1	A0A0A0MRM8		1958.94	0	7.526e-05	81.98	80.37	1
AELTALESLIEMGFPR	2	7	1	B4DU88	N-Term(Acetyl); M12(Oxidation)	1834.93	0	0.0008192	81.87	73.06	0
SLDLDSIIAEVK	3	6	1	H6VRF8		1302.71	0	0.002043	81.6	68.47	0
MSGECAPNVSVSVSTSHTTISGGGSR	2	7	1	H6VRF8	C5(Carbamidomethyl)	2565.16	0	1.834e-05	81.52	61.56	0
QEEELQAKDEELLK	3	1	1	P35580		1701.86	0	0.0007714	81.52	18.88	1
QEYDESGPSIVHR	6	23	5	P60709;P63261;P0CG38;P0CG39;A0A2R8YFE2		1516.7	0	0.0007317	81.41	77.24	0
AGELTEDEVER	1	1	1	P62269		1247.57	0	0.001248	81.29		0
APILIATDVASR	2	14	2	B4DN41;A0A1X7SBZ2		1226.71	0	0.0006318	81.25	74.17	0
VTVAGLAGKDPVQCSR	4	2	1	Q99497	C14(Carbamidomethyl)	1657.87	0	0.001901	81.07		1
FEELNADLFR	2	13	1	P11142		1253.61	0	0.006857	80.96	72.85	0
EIVHLQAGQCGNQIGAK	8	38	5	P04350;P68371;Q13885;Q9BVA1;A0A384NYT8	C10(Carbamidomethyl)	1822.92	0	0.0001268	80.8	62.72	0
AFGPGLQGGSAGSPAR	2	5	1	Q60FE6		1429.7	0	0.004524	80.8		0
HLIPAANTGESK	2	4	1	P62258		1237.65	0	0.02235	80.75	35.8	0
TALLDAAGVASLLTTAEVVVTEIPK	4	5	1	B3GQS7		2482.4	0	0.0006958	80.68	71.44	0
DETVSDCSPHIANIGR	2	8	1	B1AK87	C7(Carbamidomethyl)	1770.81	0	0.0004271	80.43		0
LKYENEVALR	4	1	1	P13645		1234.68	0	0.05022	80.35	63.79	1
YEEIDNAPEER	2	2	1	P49411		1364.59	0	0.003255	80.19	80.17	0
NILAEQLQAETELFAEAEEMR	2	1	1	P35580	M20(Oxidation)	2451.17	0	0.0005898	80.01	80.93	0
NLPIYSEEIVEMYK	1	5	1	P35579		1727.85	0	0.001833	79.98		0
FSGSGSGTDFTLR	2	11	2	A0A5C2G7Q6;A0A5C2G1Z2		1331.62	0	0.003224	79.95	80.48	0
LNDLEDALQQAK	2	7	1	H6VRF8		1357.69	0	0.004197	79.91	81.38	0
TLVTQNSGVEALIHAILR	1	2	1	A0A024R1X8		1935.1	0	6.93e-05	79.91		0
HEMPPHIYAITDTAYR	4	4	1	P35579		1914.92	0	0.0003145	79.61		0
GQVGGDVNVEMDAAPGVDLSR	1	2	1	P02533	M11(Oxidation)	2101.98	0	0.01363	79.47		0
MMNGGHYTYSENR	2	2	1	Q99497		1559.64	0	0.0008584	79.22		0
SVLVDFLIGSGLK	2	3	1	Q9NPH2		1347.79	0	0.008159	79.13	61.25	0
RFDDAVVQSDMK	1	15	1	P11142	M11(Oxidation)	1426.66	0	0.00444	78.95		1
EQADFAVEALAK	3	6	1	P35580		1291.65	0	0.002211	78.87	47.68	0
LVEALCAEHQINLIK	3	1	1	P25398	C6(Carbamidomethyl)	1750.95	0	0.0007759	78.84	36.69	0
VIDPATATSVDLR	1	5	1	A8K3C3		1357.73	0	0.00614	78.79		0
KIDFSEFLSLLGDIATDYHK	1	1	1	P31151		2312.17	0	0.002566	78.74		1
GHYTEGAELVDSVLDVVR	3	28	5	Q13885;Q9BVA1;P68371;A0A384NYT8;Q2NKY5		1958.98	0	1.428e-05	78.73	94.02	0
TLESSIQGLR	2	2	1	Q53GB6		1103.61	0	0.04675	78.65	64.25	0
NLSDLIDLVPSLCEDLLSSVDQPLK	2	6	1	B1AK87	C13(Carbamidomethyl)	2783.43	0	0.0004336	78.59		0
SSSSGSVGESSSK	2	2	1	P13645		1185.52	0	0.01418	78.35	60.35	0
ILTFDQLALDSPK	2	6	1	G3V203		1460.8	0	0.001086	78.24	111.68	0
NQGGYGGSSSSSSYGSGR	2	9	1	F8W6I7		1694.7	0	0.0001061	78.23	92.4	0
NILLTNEQLESAR	2	5	1	Q9H9B4		1500.8	0	0.00233	78.23	77.92	0
NKQEVMISDLEER	3	1	1	P35580	M6(Oxidation)	1606.77	0	0.001646	78.22	42.77	1
WEESGPQFITNSEEVR	1	1	1	Q13257		1907.88	0	0.0008186	78.18		0
HEMPPHIYAITDTAYR	4	4	1	P35579	M3(Oxidation)	1930.91	0	1.604e-05	78.08	64.74	0
LAPDYDALDVANK	2	7	1	P62750		1404.7	0	0.007526	78.04	62.63	0
ADLNQGIGEPQSPSR	1	1	1	Q96C19		1568.77	0	0.02151	77.97		0
EEEIAALVIDNGSGMCK	1	8	1	P63261	N-Term(Acetyl); C16(Carbamidomethyl)	1877.86	0	0.0007873	77.97		0
INFDVTGYIVGANIETYLLEK	2	6	1	P35580		2372.25	0	6.47e-05	77.96	28.42	0
WELLQQVDTSTR	3	7	1	H6VRF8		1475.75	0	0.001755	77.68	77.65	0
IHFPLATYAPVISAEK	4	17	3	B3KPS3;Q71U36;Q53GA7		1756.96	0	0.0001111	77.63	95.47	0
SGSGTMNLGGSLTR	2	7	1	B1AK87	M6(Oxidation)	1353.64	0	0.05305	77.57	25.73	0
TAAENDFVTLK	1	1	1	P35908		1208.62	0	0.002185	77.48		0
KPPLLNNADSVQAK	3	3	1	P09874		1494.83	0	0.0002504	77.32	40.39	0
NKQEVMISDLEER	1	1	1	P35580		1590.78	0	0.001381	77.3		1
LPPLPLTLALGAFLNHR	1	1	1	O96008		1843.09	0	0.0004154	77.24		0
IALTDNALIAR	2	4	1	P18124		1170.69	0	0.005127	77.12	105.53	0
KWENPGLGAESHTDSLR	1	5	1	Q53GG0		1896.93	0	0.001082	76.93		1
AAADGDDSLYPIAVLIDELR	2	8	1	B4DDF7	N-Term(Acetyl)	2159.09	0	0.001728	76.93		0
TKPYIQVDIGGGQTK	2	2	1	P11021		1604.86	0	0.01765	76.39		0
AVVVNAAQLASYSQSK	1	2	1	Q02978		1635.87	0	0.0001186	76.24		0
MEDSVGCLETAEEVKR	1	2	1	P35579	M1(Oxidation); C7(Carbamidomethyl)	1868.84	0	0.0004618	76.14		1
ILSISADIETIGEILK	2	4	1	B4DUQ1		1714.99	0	0.0007674	75.97	75.74	0
IMNTFSVVPSPK	2	29	3	P04350;P68371;A0A384NYT8		1319.69	0	0.003335	75.97	50.56	0
QSVEADINGLR	2	7	1	P13645		1201.62	0	0.008626	75.96	57.38	0
YEELQITAGR	2	8	2	H6VRF8;P04259		1179.6	0	0.007105	75.93	75.9	0
LLGLGVTDFSR	1	3	2	Q7Z406;M0QY43		1177.66	0	0.00801	75.91		0
ELESQISELQEDLESER	2	4	1	P35579		2033.94	0	0.000158	75.82	97.17	0
NYIAWYQQKPGQSPK	8	7	1	A0A5C2FZT0		1807.91	0	0.000129	75.53	62.87	0
DYEEIGPSICR	1	6	1	P61158	C10(Carbamidomethyl)	1338.6	0	0.01285	75.45		0
AELSEEALLSVLPTIR	2	2	1	F5H571	N-Term(Acetyl)	1782.99	0	0.001179	75.4	69.65	0
QAQQERDELADEIANSSGK	4	3	1	P35579		2088.98	0	0.004018	75.38	77.3	1
SHFEQWGTLTDCVVMR	2	12	1	F8W6I7	C12(Carbamidomethyl); M15(Oxidation)	1981.89	0	0.01249	75.37	52.68	0
DELADEITNSASGK	3	1	1	P35580		1449.67	0	0.001767	75.31	83.62	0
AGPESDAQYQFTGIK	1	1	1	Q96IX5		1611.77	0	0.001689	75.28		0
YNYLSLDSAK	1	4	1	E9PDF6		1173.58	0	0.01083	75.22		0
NSLQEQQEEEEEARK	5	1	1	P35580		1846.84	0	0.0002395	75.21	73.2	1
LNQVCATHQHFESR	2	3	1	E9PDF6	C5(Carbamidomethyl)	1726.81	0	0.001561	75.15		0
DLEKPFLLPVEAVYSVPGR	2	2	1	P49411		2129.17	0	0.00075	75.03	49.56	0
QPYAVSELAGHQTSAESWGTGR	4	8	1	P36578		2332.1	0	0.005896	74.99	69.55	0
LELQLQEVQGR	1	2	1	Q7Z406		1312.72	0	0.008518	74.95		0
XVLSGGTTMYPGIADR	2	1	1	A0A2R8YFE2	N-Term(Acetyl); X1(T); M9(Oxidation)	1696.82	0	0.01547	74.89		0
SSSGSSSSYGQHGSGSR	2	1	1	Q86YZ3		1614.68	0	0.01364	74.87		0
VVSIIAELLSTK	1	5	1	Q7Z3N6		1272.77	0	0.00115	74.85		0
EAQAALAEAQEDLESER	3	2	1	Q7Z406		1859.85	0	0.001043	74.77	78.04	0
LCYVALDFEQEMATAASSSSLEK	3	22	2	P60709;P63261	C2(Carbamidomethyl); M12(Oxidation)	2566.17	0	3.53e-05	74.67	87.48	0
THINIVVIGHVDSGK	6	50	1	A0A4D5RAC7		1588.87	0	0.0004999	74.66	52.18	0
EDQTEYLEER	2	11	2	P07900;B4DMA2		1311.57	0	0.004351	74.59	69.86	0
IEGYEDQVLITEHGDLGNSR	2	2	1	P52907		2245.07	0	0.001637	74.58	51.86	0
ILMVGLDAAGK	1	16	3	B4E190;C9J1Z8;P18085		1087.62	0	0.01091	74.56		0
QAVTNPNNTFYATK	2	8	1	B7Z4V2		1568.77	0	0.002441	74.36	55.5	0
NMITGTSQADCAVLIVAAGVGEFEAGISK	2	40	1	A0A4D5RAC7	C11(Carbamidomethyl)	2909.44	0	0.0001794	74.23		0
AATASAGAGGIDGKPR	2	2	1	Q02978	N-Term(Acetyl)	1441.74	0	0.0002896	74.04	66.92	0
FTDEEVDELYR	2	4	1	P19105		1415.63	0	0.003863	74.03	73.58	0
LPSSPVYEDAASFK	1	8	1	A0A384MDY8		1510.74	0	0.0003607	73.93		0
FSNSSSSNEFSK	1	1	1	Q5D862		1320.57	0	0.006345	73.83		0
QLLQANPILESFGNAK	2	2	1	P35580		1742.94	0	0.0002453	73.63	76.63	0
LQQELDDATMDLEQQR	1	4	1	Q7Z406		1932.9	0	0.0006762	73.58		0
NVQDAIADAEQR	2	1	1	P35908		1329.63	0	0.003166	73.42	88.69	0
INFDVNGYIVGANIETYLLEK	1	3	1	P35579		2385.24	0	4.956e-05	73.39		0
VLEGNEQFINAAK	1	6	1	Q86W20		1432.74	0	0.005968	73.36		0
VEKDGLILTSR	4	3	1	Q99497		1230.7	0	0.03319	73.21		1
LDGETTDLQDQIAELQAQIDELK	1	1	1	P35580		2586.27	0	9.048e-06	73.16		0
XFDGALNVDLTEFQTNLVPYPR	2	1	1	V9GZ17	X1(G)	2466.23	0	0.0001036	73.15	79.9	0
TNAENEFVTIKK	2	7	1	H6VRF8		1393.73	0	0.003127	73.1		1
HQGVMVGMGQK	6	38	3	P60709;P63261;Q13707	M8(Oxidation)	1187.57	0	0.03361	73.06	61.59	0
HGGGGGGFGGGGFGSR	4	1	1	P35908		1320.58	0	2.251e-05	72.98	107.73	0
HGSSSGSSSSYGQHGSGSR	2	1	1	Q86YZ3		1808.75	0	7.88e-06	72.89	75.81	0
DKADFCIIHYAGK	3	5	2	P35579;P35580	C6(Carbamidomethyl)	1537.74	0	0.003492	72.81	32.5	1
IRELESQISELQEDLESER	1	4	1	P35579		2303.13	0	2.962e-05	72.77		1
QGAIVAVTGDGVNDSPALK	2	20	1	P05023		1811.95	0	0.01499	72.75	78.24	0
ESCDSALR	2	2	1	P52907	C3(Carbamidomethyl)	937.406	0	0.04508	72.63	47.81	0
IGNLQTDLSDGLR	1	2	1	O75369		1401.73	0	0.01266	72.63		0
NHKEEMSQLTGQNSGDVNVEINVAPGK	3	2	1	P35527		2895.38	0	7.135e-05	72.4	23.32	1
MMNGGHYTYSENR	7	2	1	Q99497	M2(Oxidation)	1575.63	0	0.00652	72.39		0
LPACVVDCGTGYTK	1	3	1	P61158	C4(Carbamidomethyl); C8(Carbamidomethyl)	1540.71	0	0.00153	72.34		0
LVILANNCPALR	2	3	1	E5RI99	C8(Carbamidomethyl)	1353.77	0	0.04505	72.29	65.8	0
NKLNDLEDALQQAK	3	7	1	H6VRF8		1599.83	0	0.001998	71.96	69.99	1
MSLLQLVEILQSK	1	6	1	B7Z3E5	M1(Oxidation)	1517.86	0	0.001373	71.95		0
IMGIPEEEQMGLLR	1	3	1	P35579		1615.81	0	0.001453	71.75		0
INVYYNEATGGK	2	6	1	P68371		1328.65	0	0.002652	71.66	71.74	0
MSGECAPNVSVSVSTSHTTISGGGSR	3	7	1	H6VRF8	M1(Oxidation); C5(Carbamidomethyl)	2581.16	0	0.003282	71.65	89.72	0
VISGVLQLGNIVFK	1	3	1	P35579		1486.9	0	0.0006491	71.62		0
YSQVLANGLDNK	1	2	1	P62269		1321.67	0	0.001742	71.57		0
LNDSILQATEQR	1	1	1	P15924		1387.72	0	0.004313	71.35		0
ILPEIIPILEEGLR	2	3	1	A0A024RBS1		1604.97	0	0.002143	71.24	83.58	0
ETAENYLGHTAK	2	6	1	B7Z4V2		1333.64	0	0.002447	71.23	34.2	0
SEDTAIYYCTR	2	1	1	A0A5C2GRG0	C9(Carbamidomethyl)	1378.59	0	0.01223	71.13	65.57	0
EAAENSLVAYK	2	5	1	P62258		1194.6	0	0.006639	71.01	78.97	0
VLDFEHFLPMLQTVAK	2	11	1	F8W1R7		1888	0	0.003979	71		0
SLLEGEGSSGGGGR	3	1	1	P13645		1262.6	0	0.01161	70.88	74.68	0
KLVIIESDLER	1	21	2	A0A0K0K1I0;F5H7S3		1314.76	0	0.001476	70.86		1
ENQELNAHNQELNNR	3	9	1	J3KSW8		1822.84	0	0.0004082	70.73	35.3	0
AGFAGDDAPR	5	45	5	P60709;P63261;P0CG38;P0CG39;Q13707		976.449	0	0.01577	70.7	70.77	0
ATENDIYNFFSPLNPVR	2	10	2	P31943;P52597		1996.97	0	0.0006774	70.65	95.04	0
YIYDSAFHPDTGEK	4	4	1	Q9H9B4		1642.74	0	0.0008465	70.61	72.06	0
FLEQQNQVLQTK	5	10	2	H6VRF8;P35908		1475.78	0	0.005115	70.55	70.37	0
GYGFVHFETQEAAER	2	11	1	A0A024R9E2		1740.79	0	0.007411	70.2		0
LASTLVHLGEYQAAVDGAR	1	3	1	Q00610		1971.04	0	0.001169	70.15		0
EGPYDVVVLPGGNLGAQNLSESAAVK	11	2	1	Q99497		2584.32	0	5.986e-06	70.14	69.63	0
AGTGVDNVDLEAATR	2	11	1	A0A286YF22		1488.72	0	0.0005673	70.11	64.77	0
DIVMTQSPATLSVSPGER	1	3	0		M4(Oxidation)	1903.94	0	0.003161	70.09		0
EVVMTQSPATLSVSPGER	1	19	1	A0A5C2GD37	M4(Oxidation)	1903.94	0	0.002441	70.09		0
VLIEGSINSVR	1	6	1	P59998		1186.68	0	0.01046	69.95		0
MEDSVGCLETAEEVK	2	2	1	P35579	M1(Oxidation); C7(Carbamidomethyl)	1712.74	0	0.0001723	69.93	61.37	0
IQALQQQADEAEDR	1	7	1	A0A2R8Y5V9		1614.77	0	0.002061	69.81		0
QSSGASSSSFSSSR	1	21	1	A0A2R8Y5G6		1361.6	0	0.003211	69.72		0
DIENQYETQITQIEHEVSSSGQEVQSSAK	2	2	1	P35527		3264.5	0	0.0009778	69.69	91.36	0
EEAENTLQSFR	2	5	1	P08670		1323.62	0	0.01227	69.58	59.69	0
ALEEALEAKEEFER	2	1	1	P35580		1663.81	0	0.003138	69.56		1
DVQDSLTVSNEAQTAK	3	2	1	P52907		1705.82	0	0.009116	69.46	73.74	0
LATQLTGPVMPVR	2	3	1	P26373	M10(Oxidation)	1398.78	0	0.01907	69.38	64.31	0
ATDAEADVASLNR	1	16	5	A0A0K0K1I0;P07951;A7XZE4;V9HW25;B4E3P1		1332.64	0	0.0005583	69.17		0
DVVICPDASLEDAKK	16	3	1	Q99497	C5(Carbamidomethyl)	1659.82	0	0.001234	69.15	44.07	1
QIATLHAQVADMK	4	3	1	P35579		1425.75	0	0.00758	69.12	39.25	0
VVTDTDETELAR	2	1	1	P05198		1348.65	0	0.001597	69.02	53.08	0
TGAAPIIDVVR	2	6	1	E9PJD9		1111.64	0	0.04228	68.97	63.27	0
SKDTCIVISGESGAGK	1	5	1	Q7Z3N6	C5(Carbamidomethyl)	1608.79	0	0.02035	68.89		1
NMDPLNDNIATLLHQSSDK	1	4	1	P35579		2126.01	0	0.0002587	68.82		0
TQSSASLAASYAAQQHPQAAASYR	1	3	1	Q96PK6		2465.18	0	0.00017	68.75		0
QSSSTNYTNELK	2	5	1	Q53GG0		1371.64	0	0.01444	68.73	76.8	0
VELQELNDR	1	14	1	P08670		1115.57	0	0.02648	68.72		0
ELAEDGYSGVEVR	2	11	1	P23396		1423.67	0	0.002435	68.7	69.84	0
LVESGGGLVQPGGSLR	2	39	1	A0A5C2GGC1		1525.83	0	0.006603	68.68	69.16	0
NNASTDYDLSDK	2	8	1	B3KS36		1342.57	0	0.00481	68.6	72.17	0
DLGEELEALRGELEDTLDSTNAQQELR	1	2	1	Q7Z406		3044.47	0	5.058e-06	68.6		1
LENEIQTYR	2	1	1	P13645		1165.59	0	0.02061	68.59	69.26	0
VVSSVLQFGNISFK	2	1	1	P35580		1524.84	0	0.003127	68.55	67.37	0
LLQFYAETCPAPER	1	7	1	B7Z3E5	C9(Carbamidomethyl)	1694.82	0	0.009206	68.37		0
HSGPNSADSANDGFVR	3	2	1	P52597		1630.72	0	0.003431	68.31	58.53	0
YFQFQEEGKEGENR	1	3	1	O15144		1760.79	0	0.0212	68.3		1
SLQEQADAAEER	2	12	1	F5H7S3		1346.61	0	0.002974	68.29	65.51	0
FLSNGHVTIPGQQDK	2	3	1	P35579		1640.84	0	0.002115	68.29		0
AEQINQAAGEASAVLAK	1	4	1	Q9UJZ1		1670.87	0	0.01702	68.28		0
LNDLEEALQQAK	2	1	1	P35908		1371.71	0	0.003902	68.21	67.91	0
DGLILTSR	13	3	1	Q99497		874.499	0	0.1094	68.08	43.78	0
VGYTPDWIFLLR	1	5	1	Q00610		1479.79	0	0.01445	68.03		0
TTPDVIFVFGFR	2	5	1	A0A2R8Y849		1398.74	0	0.004018	68	48.57	0
TAAFLLPILSQIYSDGPGEALR	2	19	1	A0A2R8Y5G6		2332.26	0	6.359e-05	67.97	61.65	0
FSGSGSGTDFTLK	2	240	25	A0A5C2G704;A0A5C2GGD1;A0A5C2GCW0;A0A5C2G8H2;A0A5C2G5U0;A0A5C2GFF8;A0A5C2FTG9;A0A5C2GJ49;A0A109PS54;A0A5C2GAM0;A0A5C2GUG4;A0A5C2G0L9;A0A5C2G1G8;A0A5C2FTM7;A0A5C2G2V6;A0A5C2G8X9;A0A5C2G1W6;A0A5C2G6N1;A0A5C2G5N4;A0A5C2GJI2;A0A5C2GUW2;A0A5C2GVL0;A0A5C2GKP9;A0A5C2GUY0;A0A5C2G1B6		1303.62	0	0.001003	67.91		0
NLDIERPTYTNLNR	6	21	3	B3KPS3;Q71U36;Q53GA7		1718.88	0	0.001711	67.85	57.92	0
LTFDTTFSPNTGK	2	6	1	B4DKM5		1428.7	0	0.02971	67.81	77.87	0
KYEEIDNAPEER	3	2	1	P49411		1492.69	0	0.02697	67.72	47.58	1
VIGTLLGTVDK	2	3	1	B4DMT5		1115.67	0	0.006176	67.71	68.73	0
LTEMETLQSQLMAEK	1	4	1	P35579		1751.84	0	0.0002693	67.62		0
QGSGSGQSPSR	3	1	1	Q86YZ3		1047.48	0	0.02974	67.58	66.38	0
IQLVEEELDR	1	51	7	A0A0K0K1I0;P07951;A0A2R8Y5V9;F5H7S3;A0A0S2Z4G4;A7XZE4;V9HW25		1243.66	0	0.0212	67.57		0
ASSEGGTAAGAGLDSLHK	2	4	1	A0A1W2PNV4		1628.79	0	0.002502	67.41		0
NLDLDSIIAEVK	2	19	5	P35908;P13647;B4DRR0;P04259;O95678		1329.72	0	0.005662	67.34	67.5	0
VEGELEEMER	1	1	1	P35580		1220.55	0	0.01088	67.34		0
IDYANLTGISVSSLSDSLFVLHVQR	1	4	1	B7Z3E5		2734.44	0	0.0002764	67.32		0
QDSAAVGFDYK	2	4	1	A0A384MDY8		1200.55	0	0.01513	67.29	52.38	0
ALEEANADLEVK	2	13	2	P08779;P02533		1301.66	0	0.003415	67.23	51.79	0
EQTFSGGTSQDTK	1	6	1	A0A3B3ITZ9		1385.62	0	0.001012	67.13		0
STAGDTHLGGEDFDNR	3	9	1	P11142		1691.72	0	0.0006471	67.11	40.19	0
GVDDLDFFIGDEAIEKPTYATK	1	4	1	P61158		2444.19	0	0.002442	67.1		0
AEDTAIYYCAR	4	40	1	A0A5C2GGJ1	C9(Carbamidomethyl)	1332.58	0	0.009718	67.03	67.07	0
EKAEGDVAALNR	4	6	1	A0A2R8Y5V9		1272.65	0	0.009112	66.93	45.53	1
SGGTALHVAAAK	1	6	1	A0A024RBF1		1082.6	0	0.01011	66.87		0
DFLAGGIAAAISK	2	2	1	P12236		1233.68	0	0.01061	66.83	67.61	0
IAQLEEQLDNETK	3	3	1	P35579		1530.76	0	0.002675	66.81	71.53	0
TFHIFYYLLSGAGEHLK	4	3	1	P35579		1996.03	0	6.23e-05	66.8	55.8	0
GVDLQENNPASR	2	2	1	K7EIP6		1299.63	0	0.02537	66.8	48.07	0
IIAATIENAQPILQIDNAR	2	3	1	P08779		2064.15	0	6.633e-05	66.75	97.31	0
ASSLSESSPPK	1	7	1	Q53GG0		1089.54	0	0.01734	66.73		0
DIQMTQSPSILSASIGDTVTLTCR	3	1	1	A0A5C2G031	M4(Oxidation); C23(Carbamidomethyl)	2610.25	0	0.03882	66.69	70.33	0
SEDTALYYCAR	4	10	1	A0A5C2GQN8	C9(Carbamidomethyl)	1348.58	0	0.01067	66.61	66.02	0
DLEAQIEAANK	2	1	1	P35580		1201.61	0	0.01616	66.6	44.95	0
FLTNGPSSSPGQER	1	2	2	Q7Z406;M0QY43		1476.71	0	0.004895	66.57		0
RHAEQERDELADEITNSASGK	4	1	1	P35580		2356.11	0	0.000612	66.54	40.03	2
EIFMQVEDER	1	1	1	P35580		1295.59	0	0.04101	66.46		0
TTPSYVAFTDTER	2	39	2	P11142;A0A1U9X7W4		1487.7	0	0.01235	66.43	70.82	0
EEASGSSVTAEEAK	1	2	1	P13010		1394.63	0	0.0007882	66.35		0
YYVTIIDAPGHR	4	35	1	A0A4D5RAC7		1404.73	0	0.03523	66.23	54.45	0
EMEAELEDER	1	3	1	P35579		1250.52	0	0.02105	66.23		0
EQLEEEEEAKHNLEK	6	3	1	P35579		1854.87	0	0.0009208	66.15	76.41	1
THNLEPYFESFINNLR	4	7	1	H6VRF8		1993.97	0	0.0001574	66.13	71.27	0
TLFATEDALEVR	1	5	1	B7Z3E5		1364.7	0	0.007947	66.08		0
AVIYNPATQADWTAK	2	4	1	P35580		1648.83	0	0.002793	66.04	34.7	0
LLEPVLLLGK	2	6	1	M0R210		1094.72	0	0.01168	66.02	69.26	0
YLAEVAAGDDKK	2	5	1	P63104		1279.65	0	0.00726	66	67.56	1
ELEDATETADAMNR	2	3	1	P35579	M12(Oxidation)	1581.67	0	0.000998	65.99	70.57	0
SEDTAMYYCAR	2	2	1	A0A5C2GDX6	C9(Carbamidomethyl)	1366.54	0	0.014	65.86	44.91	0
KFDQLLAEEK	3	14	3	Q7Z406;P35579;P35580		1220.65	0	0.01112	65.85	29.67	1
TGISDVFAK	2	4	1	B3KM80		937.498	0	0.03511	65.74	73.15	0
VTMQNLNDR	2	8	3	P13645;P08779;P02533		1090.53	0	0.04448	65.71	49.44	0
VIQYLAYVASSHK	4	5	1	P35579		1478.8	0	0.006957	65.66	52.89	0
NLPIYSENIIEMYR	1	3	1	P35580	M12(Oxidation)	1770.87	0	0.00106	65.66		0
NQLTSNPENTVFDAK	1	2	1	P11021		1677.8	0	0.001411	65.59		0
AELSSLQTAR	1	2	1	Q7Z406		1075.57	0	0.02934	65.53		0
LQLLEDDKENR	2	3	1	P09874		1372.71	0	0.01871	65.51	59.97	1
EIQTTTGNQQVLVR	1	2	1	A0A0S2Z575		1586.85	0	0.003056	65.47		0
TGNLGNVVHIER	1	3	1	C9JYQ9		1308.7	0	0.02057	65.38		0
QGLETDNKELACEVK	2	1	1	P35580	C12(Carbamidomethyl)	1733.84	0	0.0003163	65.38		1
RQLEEAEEEAQR	2	3	1	P35579		1487.71	0	0.01592	65.35	81.16	1
IQDALSTVLQYAEDVLSGK	2	5	1	B4DMT5		2050.07	0	0.03848	65.32	47.94	0
QVQSLTCEVDALK	1	5	1	P08670	C7(Carbamidomethyl)	1490.75	0	0.001127	65.27		0
KSDIDEIVLVGGSTR	1	1	1	P11021		1588.86	0	0.005487	65.24		1
FAEAFEAIPR	1	3	1	Q7Z759		1150.59	0	0.01399	65.22		0
ILEPGLNILIPVLDR	2	1	1	Q9UJZ1		1675.01	0	0.0022	65.21	46.96	0
HATALEELSEQLEQAK	3	1	1	P35580		1796.9	0	0.001269	65.2	71.86	0
ALEEALEAK	3	9	1	P35580		973.52	0	0.03398	65.14	52.75	0
HVLTTLGEK	1	1	1	P14649		997.567	0	0.05059	65.14		0
MSLLQLVEILQSK	1	6	1	B7Z3E5		1501.86	0	0.001692	64.94		0
ADLINNLGTIAK	2	12	2	P07900;B4DMA2		1242.7	0	0.004086	64.93	67.35	0
IGELVGVLVNHFK	1	5	1	Q7Z3N6		1424.83	0	0.004799	64.93		0
YLDGLTAER	2	1	1	P35908		1037.53	0	0.02273	64.89	65.25	0
SALLDEKR	1	1	1	P35580		931.522	0	0.04175	64.87		1
VNDTIQIDLETGK	2	3	1	Q96IR1		1445.75	0	0.005208	64.86	58.58	0
HVLVTLGEK	2	13	1	F8W1R7		995.588	0	0.01693	64.77	30.1	0
SSINDAAEFR	1	5	1	Q7Z3N6		1109.52	0.001	0.06762	64.76		0
LISQIVSSITASLR	3	16	2	B3KPS3;Q53GA7		1487.88	0	0.0003829	64.74	85.69	0
KGPGLAVQSGDK	2	2	1	Q96PK6		1156.64	0	0.01095	64.69	71.21	1
FADLSEAANR	2	5	1	P08670		1093.52	0	0.04739	64.64	66.38	0
KFYPLEIDYGQDEEAVKK	1	2	1	P09874		2172.08	0	0.00313	64.44		2
ESGVPDR	2	384	6	A0A5C2FW90;A0A5C2FX35;A0A5C2G0M0;A0A5C2FZT0;A0A5C2G561;A0A5C2GXD6		759.364	0	0.09175	64.4	64.36	0
SQYEQLAEQNRK	3	1	1	P13645		1493.73	0	0.003029	64.35	50.44	1
IQVIDISMILAEAIR	2	8	1	B1ALA9	M8(Oxidation)	1700.96	0	0.000455	64.33	87.65	0
NTSVVDSEPVR	1	4	1	Q0ZGT2		1202.6	0.001	0.09662	64.28		0
VEQATKPSFESGR	4	4	1	P38159		1435.71	0	0.03847	64.22	51.66	0
FGQGGAGPVGGQGPR	2	3	1	Q9BSV4		1341.66	0	0.004213	64.2	49.63	0
ATSNVFAMFDQSQIQEFK	1	9	1	P19105		2090.99	0	0.0001351	64.2		0
FTGSGSGTDFTLK	2	4	1	A0A5C2GLK2		1317.63	0	0.004345	64.09	79.03	0
ASTVVAVGLTIAAAGFAGR	2	3	1	G5E9V2	N-Term(Acetyl)	1773.99	0	3.568e-05	64.08	97.03	0
QIATLHAQVADMK	3	3	1	P35579	M12(Oxidation)	1441.75	0	0.004059	64.02	19.45	0
TPVEPEVAIHR	3	3	1	P60866		1247.67	0	0.003397	63.98	60.45	0
LKDVLLQVDDER	3	3	1	P35579		1442.78	0	0.01013	63.94	30.08	1
IDTIEIITDR	2	5	1	P22626		1188.65	0	0.01794	63.88	64.14	0
VHAELADVLTEAVVDSILAIK	2	5	1	B4DPJ8		2206.23	0	0.0009723	63.87	84.07	0
GYAFNHSADFETVR	4	5	1	B4DHK9		1613.73	0	0.002041	63.72	44.86	0
ALEEEQEAR	1	3	1	Q7Z406		1074.51	0	0.05502	63.72		0
ALAAAGYDVEK	2	9	3	A3R0T7;P16403;P16402		1107.57	0	0.01767	63.62	64.49	0
SSQSLLDSDGK	2	7	1	A0A5C2G1Z2		1136.54	0	0.0339	63.54	68.65	0
AEYLASIFGTEK	2	9	1	K7EJH3	N-Term(Acetyl)	1370.68	0	0.003955	63.27	63.27	0
VLNTNIDGR	1	3	1	P62269		1001.54	0	0.04214	63.22		0
LIALLEVLSQK	2	9	2	Q60FE6;O75369		1226.77	0	0.01642	63.12	63.29	0
FSGSGSGTAFTLK	2	3	1	A0A5C2GBX6		1259.63	0	0.003273	63.07	83	0
HEMPPHIYAISESAYR	2	3	1	P35580		1900.9	0	0.008205	63.06		0
NKDQGTYEDYVEGLR	4	11	1	F8W1R7		1786.83	0	0.003018	63.03	96.05	1
ALEESNYELEGK	4	1	1	P13645		1381.65	0	0.01111	62.91	72.8	0
CPEALFQPSFLGMESCGIHETTFNSIMK	2	20	2	P60709;P63261	C1(Carbamidomethyl); C16(Carbamidomethyl)	3231.46	0	5.236e-06	62.88		0
XALDIEIATYR	8	33	2	H6VRF8;B4DRW1	X1(L)	1277.71	0	0.005153	62.86	62.81	0
SFFSEIISSISDVK	1	11	1	Q9NZ48		1558.79	0	0.0008616	62.86		0
ELQAQIAELQEDFESEK	2	1	1	P35580		2006.95	0	0.0003103	62.79	55.75	0
LVLVGDGGTGK	2	6	1	P62826		1015.58	0	0.01943	62.74	56.83	0
VELDNMPLR	1	6	1	A8K525	M6(Oxidation)	1102.55	0.001	0.09213	62.73		0
AFVHWYVGEGMEEGEFSEAR	4	18	3	B3KPS3;Q71U36;Q53GA7	M11(Oxidation)	2346.01	0	0.0003171	62.71	70.81	0
QLLQANPILEAFGNAK	2	11	3	Q7Z406;P35579;M0QY43		1726.95	0	0.0004933	62.7	69.06	0
LFVGNLPADITEDEFK	1	4	1	Q9BSV4		1807.92	0	0.0003004	62.68		0
SGGGGGGGLGSGGSIR	2	1	1	P35527		1232.6	0	0.002954	62.64	60.36	0
AGITTIEAVK	1	10	1	A0A0S2Z4G4	N-Term(Acetyl)	1044.59	0	0.05729	62.55		0
DVLLQVDDER	2	3	1	P35579		1201.6	0	0.03873	62.54	75.68	0
TAVVVGTITDDVR	2	9	1	G3V203		1345.73	0	0.004286	62.5	38.3	0
ETQALILAPTR	2	1	1	P38919		1212.7	0	0.05623	62.46	63.11	0
VGLQVVAVK	1	6	1	B3GQS7		912.587	0	0.01472	62.43		0
AEAESLYQSK	4	7	1	H6VRF8		1125.54	0	0.02521	62.35	61.4	0
FNADEFEDMVAEK	2	6	1	F8W7C6	M9(Oxidation)	1560.65	0	0.002272	62.28	76.38	0
KEPGVPASVSTVSYGELER	2	2	1	M0QY43		2005.02	0	0.003734	62.28		1
ASGNYATVISHNPETK	4	4	1	E9PKZ0		1688.82	0	0.0146	62.24	65.84	0
IIGLDQVAGMSETALPGAFK	2	4	1	P35579	M10(Oxidation)	2034.06	0	9.796e-05	62.22	88.26	0
DLSEELEALK	2	1	1	P35580		1146.59	0	0.0488	62.22	51.44	0
RQLEEAEEEATR	2	1	1	P35580		1460.7	0	0.0001551	62.2		1
DDDIAALVVDNGSGMCK	1	13	1	P60709	N-Term(Acetyl); M15(Oxidation); C16(Carbamidomethyl)	1837.79	0	0.0009693	62.01		0
TIDDLEDEVYAQK	1	2	2	P07951;A7XZE4		1538.73	0	0.004795	61.96		0
EVQLVESGGGLVKPGGSLK	5	1	1	A0A5C2G7I4		1854.03	0	0.003912	61.94	66.18	0
EVQLVESGGGLVQPGGSLK	5	7	0			1854.03	0	0.03444	61.94	66.18	0
QEVISTSSK	2	10	1	P63244		978.511	0	0.04013	61.94	48.39	0
DQIVDLTVGNNK	2	1	1	P35527		1315.69	0	0.004995	61.89	62.31	0
AVSDWIDEQEK	2	14	1	F4ZW65		1319.62	0	0.01427	61.89	61.7	0
AVVIVDDR	2	8	2	Q9BSV4;A8K525		886.499	0.001	0.1245	61.87	61.62	0
IGGIGTVPVGR	2	39	1	A0A4D5RAC7		1025.61	0	0.008163	61.83	40.16	0
VFSGLVSTGLK	2	4	1	P13639		1107.64	0	0.01694	61.82	18.09	0
HEAMITDLEER	1	4	1	P35579	M4(Oxidation)	1359.62	0	0.003598	61.81		0
SAPEVTAPGAPAYR	1	12	1	A0A087WY00		1386.7	0	0.006144	61.81		0
QTLENERGELANEVK	2	3	1	P35579		1729.87	0	0.006305	61.8		1
VGVLAASMEAK	1	6	1	Q53GG0		1075.58	0	0.004764	61.73		0
XVLSGGTTMYPGIADR	2	1	1	A0A2R8YFE2	X1(T)	1638.81	0	0.004762	61.72	78.25	0
EIFMQVEDER	1	1	1	P35580	M4(Oxidation)	1311.59	0	0.01785	61.7		0
IVNSAQTGSFK	2	3	1	E9PN17		1151.61	0	0.01296	61.67	54.76	0
EAGAGGLAIAVEGPSK	2	10	1	Q60FE6		1426.75	0	0.006163	61.63	55.55	0
SSQSSSQQFSGIGR	2	6	1	A0A1X7SBZ2		1455.68	0	0.01921	61.58	76.29	0
SEDTATYYCAR	2	4	1	A0A075B7D0	C9(Carbamidomethyl)	1336.55	0	0.01511	61.57	66.53	0
YGLFPANYVELR	1	5	1	A0A384MDY8		1441.74	0	0.002799	61.56		0
GGPISFSSSR	2	1	1	P35580		994.495	0	0.05217	61.55	54.02	0
FVNWQVDGEYR	2	3	1	O96008		1412.66	0	0.0285	61.49	66.51	0
SHQTGIQASEDVK	1	2	1	F8VRG3	N-Term(Acetyl)	1441.69	0	0.01593	61.44		0
FDQLLAEEK	1	14	3	Q7Z406;P35579;P35580		1092.56	0	0.01497	61.43		0
EALLSSAVDHGSDEVK	3	3	1	F8VQ14		1656.81	0	0.001063	61.37	62.99	0
NIPGITLLNVSK	2	6	1	P36578		1268.76	0	0.01342	61.37	61.55	0
VGGTSDVEVNEK	2	5	1	B3GQS7		1233.6	0	0.002592	61.37	51.17	0
LTEMETLQSQLMAEK	4	4	1	P35579	M4(Oxidation); M12(Oxidation)	1783.85	0	0.003496	61.36	59.29	0
VQQTVQDLFGR	2	7	1	B7Z4V2		1290.68	0	0.01954	61.27	60.76	0
VQALEEANNDLENK	3	1	1	P35527		1586.77	0	0.0007903	61.16	82.43	0
TIDDLEETLASAK	1	2	1	V9HW25		1405.7	0	0.001809	61.1		0
ESTGAQVQVAGDMLPNSTER	4	13	2	Q15365;H3BRU6	M13(Oxidation)	2105.98	0	0.001066	61.07	59.09	0
ISGLIYEETR	1	3	1	P62805		1180.62	0	0.02166	61.03		0
MQAHIQDLEEQLDEEEGAR	2	1	1	P35580	M1(Oxidation)	2257	0	0.0004856	61.02	58.72	0
LSCAASGFTFNDYGMSWVR	3	1	1	A0A5C2GBS8	C3(Carbamidomethyl); M15(Oxidation)	2184.98	0	0.009989	61.01	56.86	0
ADHPPAEVTSHAASGAK	1	4	1	Q53GG0		1645.8	0	0.0008397	61		0
KLVILEGELER	3	17	5	P07951;A0A2R8Y5V9;A7XZE4;V9HW25;B4E3P1		1298.77	0	0.003273	60.99	34.39	1
AAAAAEQQQFYLLLGNLLSPDNVVR	1	16	1	C9J583	N-Term(Acetyl)	2743.44	0	0.0004573	60.99		0
GEDEEENNLEVR	2	6	1	Q96HX3		1432.62	0	0.01005	60.98	73.72	0
ELEDVTESAESMNR	1	4	1	Q7Z406	M12(Oxidation)	1625.7	0	0.001074	60.85		0
EAVLLLK	2	7	1	P36578		785.513	0.001	0.1251	60.84	66.21	0
NYSPYYNTIDDLK	2	1	1	P35527		1605.74	0	0.0008313	60.76	52.81	0
SANVNEFPVLK	1	5	1	P55060		1217.65	0	0.01187	60.71		0
FPGQLNADLR	8	55	6	Q13885;Q9BVA1;P04350;P68371;A0A384NYT8;Q2NKY5		1130.59	0	0.01678	60.67	58.36	0
YQAVTATLEEK	2	7	1	P40429		1252.64	0	0.007338	60.52	60.6	0
KEEELQAALAR	5	10	2	Q7Z406;P35579		1257.68	0	0.006141	60.44	58.84	1
DLEAHIDSANK	6	3	1	P35579		1212.59	0	0.00572	60.44	51.95	0
EQQIVIQSSGGLSK	2	6	1	B7Z4V2		1473.79	0	0.005006	60.43	50.91	0
RQVDQLTNDK	1	4	1	P08670		1216.63	0	0.01545	60.42		1
IIIAEVVNK	1	4	1	E9PDF6		998.623	0	0.04313	60.39		0
YSEKEDKYEEEIK	2	10	1	A0A2R8Y5V9		1689.79	0	0.006097	60.39		2
DELILEGNDIELVSNSAALIQQATTVK	2	5	1	D6RAN4		2884.52	0	7.869e-05	60.34	103.1	0
HLEINPDHSIIETLR	2	4	1	P07900		1786.94	0	0.01303	60.32	63.05	0
IAECSSQLAEEEEK	2	1	1	P35580	C4(Carbamidomethyl)	1622.72	0	0.0003473	60.28	52.29	0
LTQDQDVDVK	2	9	1	B4DDF7		1160.58	0	0.0255	60.21	68.89	0
NIVMTQSPATLSVSPGER	1	2	1	A0A5C2FT75	N-Term(Acetyl); M4(Oxidation)	1944.97	0	0.04498	60.18		0
VLENAEGAR	2	8	1	B7Z4V2		958.496	0	0.05207	60.17	65.86	0
EGAAHAFAQYNMDQFTPVK	2	1	1	P52907		2124.96	0	0.004302	60.14		0
LLADQAEAR	2	5	1	Q8IWR8		986.525	0	0.03943	60.11	57.15	0
IVLDNSVFSEHR	1	4	1	Q00610		1415.73	0	0.02189	60.1		0
SDAYYCTGDVTAWTK	2	3	1	P09874	C6(Carbamidomethyl)	1737.74	0	0.005596	60.09	46.55	0
IRLENEIQTYR	4	1	1	P13645		1434.77	0	0.009231	60.03	55.76	1
TGLEDPER	1	4	1	P35580		916.436	0.001	0.1039	59.98		0
NQSIIVSGESGAGK	1	15	1	A0A087WY00		1346.69	0	0.0008967	59.97		0
QSQQLEALQQQVK	1	2	1	Q9P0K7		1527.81	0	0.00844	59.71		0
QQVPSGESAILDR	2	3	1	P09874		1399.71	0	0.01659	59.61	49.51	0
DICNDVLSLLEK	2	4	1	P63104	C3(Carbamidomethyl)	1418.71	0	0.008173	59.55	43.95	0
SGSGTMNLGGSLTR	1	7	1	B1AK87		1337.65	0	0.003981	59.55		0
SNTENLSQHFR	2	5	1	Q53GG0		1332.63	0	0.01414	59.53		0
EDQSILCTGESGAGK	5	14	4	Q7Z406;P35579;P35580;M0QY43	C7(Carbamidomethyl)	1551.69	0	0.000656	59.51	54.43	0
VLDFEHFLPMLQTVAK	3	11	1	F8W1R7	M10(Oxidation)	1904	0	0.003823	59.49	34.57	0
EAATQAQQTLGSTIDK	2	12	1	A8K3A8		1661.83	0	0.000799	59.48	70.39	0
EHALLAYTLGVK	4	38	1	A0A4D5RAC7		1314.74	0	0.004397	59.46	55.56	0
QVVMTQSPATLSVSPGER	1	1	0		N-Term(Acetyl); M4(Oxidation)	1944.97	0	0.04608	59.45		0
VETGVLKPGMVVTFAPVNVTTEVK	1	34	1	A0A4D5RAC7	M10(Oxidation)	2531.39	0	0.0003959	59.36		0
ELAQQVQQVADDYGK	1	6	1	A0A1X7SBZ2		1691.82	0	0.003888	59.26		0
IGQLEEQLEQEAK	2	1	1	P35580		1514.77	0	0.003394	59.2	59.49	0
YFPTQALNFAFK	2	10	3	P05141;A8K787;P12236		1446.74	0	0.006565	59.18	59.14	0
TAVAPIER	1	9	3	P05141;A8K787;P12236		856.489	0	0.05356	59.18		0
NPQSYLYLVK	1	5	1	B7Z3E5		1224.66	0	0.02533	59.18		0
VEIIANDQGNR	4	43	3	P11021;P11142;A0A1U9X7W4		1228.63	0	0.009987	59.16	62.71	0
DAVEDLESVGK	2	1	1	P81605		1161.56	0	0.01245	59.16	57.48	0
LSANQQNILK	1	4	1	D6RAA6		1128.64	0	0.03012	59.12		0
LHFFMPGFAPLTSR	4	42	5	Q13885;Q9BVA1;P04350;P68371;A0A384NYT8	M5(Oxidation)	1636.83	0	0.009783	59.1	71.37	0
HQGVMVGMGQK	4	38	3	P60709;P63261;Q13707		1171.57	0	0.006037	59.06	68.75	0
TAVCDIPPR	12	38	5	Q13885;Q9BVA1;P04350;P68371;A0A384NYT8	C4(Carbamidomethyl)	1028.52	0	0.05369	59.02	57.8	0
MGGGGAMNMGDPYGSGGQK	1	5	1	Q9BSV4	M1(Oxidation); M7(Oxidation); M9(Oxidation)	1819.71	0	0.02315	59		0
TVGVEPAADGK	3	5	1	H0YLP6		1043.54	0	0.009031	58.95	59.13	0
GAPVGGHILSYLLEK	1	5	1	B7Z3E5		1553.87	0	0.01864	58.9		0
VDNSSLTGESEPQTR	2	20	1	P05023		1619.75	0	0.01389	58.79	59.27	0
KLVIIEGDLER	2	17	1	A0A0S2Z4G4		1284.75	0	0.001947	58.7		1
DDDIAALVVDNGSGMCK	1	13	1	P60709	N-Term(Acetyl); C16(Carbamidomethyl)	1821.79	0	0.002183	58.68		0
DFLAGGVAAAISK	2	2	1	P05141		1219.67	0	0.02757	58.63	58.84	0
VSHLLGINVTDFTR	2	3	1	P35579		1571.85	0	0.0134	58.58	63.85	0
VAPEEHPVLLTEAPLNPK	9	37	4	P60709;P63261;Q562L9;Q562Z4		1954.07	0	0.0005234	58.52	59.26	0
AGVLAQLEEER	1	3	2	Q7Z406;M0QY43		1214.63	0	0.00994	58.5		0
RGDLPFVVPR	3	3	1	P35579		1155.66	0	0.05604	58.43	54.6	1
QYTGINAISK	2	5	1	P61158		1094.59	0	0.006884	58.36	15.04	0
GIQLVEEELDR	1	1	1	B4E3P1		1300.67	0	0.05356	58.35		0
GAGTGGLGLAVEGPSEAK	1	6	1	Q60FE6		1570.81	0	0.0002915	58.35		0
KIEEIKDFLLTAR	1	4	1	P63173		1575.91	0	0.001197	58.32		2
LHFFMPGFAPLTSR	2	42	5	Q13885;Q9BVA1;P04350;P68371;A0A384NYT8		1620.83	0	0.004138	58.31	64.19	0
DTELAEELLQWFLQEEK	2	6	1	Q00610		2121.04	0	0.002283	58.31	63.59	0
ASITALEAK	2	3	1	P35579		903.514	0	0.0703	58.28	58.7	0
TGVAVNKPAEFTVDAK	2	5	1	Q60FE6		1646.88	0	0.003276	58.16	17.21	0
GDVVLQSDHVIETLTK	1	4	1	B7Z3E5		1753.93	0	0.001374	58.16		0
AALQELLSK	2	1	1	P62851		972.573	0	0.04911	58.14	57.6	0
HQGVMVGMGQK	4	38	3	P60709;P63261;Q13707	M5(Oxidation); M8(Oxidation)	1203.56	0	0.03221	58.06	49.34	0
SEDTAMYYCAR	3	2	1	A0A5C2GDX6	M6(Oxidation); C9(Carbamidomethyl)	1382.53	0	0.01585	58.05	61.81	0
VTMQNLNDR	2	8	3	P13645;P08779;P02533	M3(Oxidation)	1106.53	0	0.04702	57.99	63.21	0
NDLAVVDVR	2	4	1	B3KM80		1000.54	0	0.03033	57.89	62.26	0
KASGPPVSELITK	4	6	3	A3R0T7;P16403;P16402		1326.76	0	0.01941	57.87	75.7	1
ADLEMQIESLTEELAYLKK	2	1	1	P13645	M5(Oxidation)	2240.13	0	0.0005794	57.84		1
DVNAAIATIK	3	15	3	B3KPS3;Q71U36;Q53GA7		1015.58	0	0.01984	57.83	55.07	0
GLSEDTTEETLK	2	6	1	B3KM80		1322.63	0	0.01441	57.69	57.5	0
SLMASEEEYSTK	1	2	2	A7XZE4;V9HW25		1374.61	0	0.01133	57.61		0
LKEVVLQVEEER	1	4	1	Q7Z406		1470.82	0	0.01085	57.61		1
SKEEAEALYHSK	5	1	1	P35908		1391.68	0	0.009334	57.59	59.11	1
NSLESYAFNMK	1	14	1	P11142	M10(Oxidation)	1319.59	0	0.009919	57.58		0
AHQVVEDGYEFFAK	2	13	1	P62140		1639.77	0	0.000892	57.57		0
NIEIDSPYEISR	2	7	1	Q96HX3		1435.71	0	0.009231	57.45	21.2	0
SSQSLLYSDGK	2	4	1	A0A5C2GKP9		1184.58	0	0.03609	57.44	33.41	0
GDEVMVELAENGK	2	4	1	P35580	M5(Oxidation)	1406.65	0	0.009222	57.44	31.03	0
KVDVDEYDENK	1	3	1	B1ALC0		1353.61	0	0.02045	57.41		1
AQFEGIVTDLIR	2	8	1	B7Z4V2		1361.74	0	0.01149	57.38	56.77	0
AELEALLSSK	1	3	1	Q7Z406		1060.59	0	0.02173	57.29		0
RVLDELTLTK	2	1	1	P13645		1187.7	0	0.04007	57.26	46.51	1
VETGVLKPGMVVTFAPVNVTTEVK	2	34	1	A0A4D5RAC7		2515.39	0	0.0002665	57.18	57.61	0
DKPHVNVGTIGHVDHGK	6	3	1	P49411		1809.93	0	0.0006461	57.12	42.72	0
LVIIEGDLER	1	17	1	A0A0S2Z4G4		1156.66	0	0.02253	57.08		0
LTEGCSFR	1	5	1	P42677	C5(Carbamidomethyl)	969.447	0.001	0.0669	57.05		0
GAEAANVTGPGGVPVQGSK	1	4	1	P67809		1695.86	0	0.03827	57.04		0
DLTTAGAVTQCYR	1	8	1	M0R3D6	C11(Carbamidomethyl)	1455.69	0	0.004085	56.92		0
AQAAAPASVPAQAPK	1	4	1	A0A024R326		1377.75	0	0.001823	56.89		0
ISANENSLAVR	2	7	1	Q53GG0		1173.62	0	0.005179	56.87	88.72	0
TDAAVSFAK	2	1	1	P05141	N-Term(Acetyl)	951.478	0	0.01626	56.76	53.61	0
LAVNMVPFPR	2	49	6	Q13885;Q9BVA1;P04350;P68371;A0A384NYT8;Q2NKY5		1143.63	0	0.03418	56.63	57.22	0
GYSFTTTAER	6	18	2	P60709;P63261		1132.53	0	0.01763	56.57	48.96	0
HLEINPDHPIVETLR	2	5	1	B4DMA2		1782.95	0	0.0002653	56.43	45.66	0
NAEQYKDQADK	2	3	1	P35579		1309.6	0	0.01586	56.42	58.98	1
SAAQAAAQTNSNAAGK	1	5	1	Q5VU21		1460.71	0	0.004682	56.36		0
YSGVPDR	2	5	1	A0A5C2G1B6		793.384	0.005	0.2163	56.33	56.4	0
GTEDELDKYSEALKDAQEK	1	15	1	A0A0K0K1I0		2169.01	0	0.0025	56.25		2
EDLTEIR	2	17	1	A8K4Z4		875.448	0.002	0.1581	56.23	61.4	0
NDLVEALK	1	6	1	B1AK87		901.498	0.002	0.1418	56.21		0
LVIIESDLER	2	21	2	A0A0K0K1I0;F5H7S3		1186.67	0	0.01509	56.2	51.41	0
KQQQLSALK	1	1	1	P35580		1043.62	0	0.04801	56.13		1
ISSVLAGGSCR	1	3	2	P08779;P02533	C10(Carbamidomethyl)	1106.57	0	0.01595	56.1		0
EGGLGPLNIPLLADVTR	1	3	1	B4DF70		1734.97	0	0.0003553	56.09		0
GLPWSCSADEVQR	2	18	1	P31943	C6(Carbamidomethyl)	1504.69	0	0.004678	56.08	67.1	0
VIQYLAHVASSPK	2	3	2	Q7Z406;M0QY43		1412.79	0	0.007363	56.07		0
GSAASTCILTIESK	1	2	1	Q0ZGT2	C7(Carbamidomethyl)	1437.73	0	0.007231	55.93		0
IKFEMEQNLR	4	2	1	P35527		1307.68	0	0.02386	55.86	46.88	1
STESLQANVQR	2	3	1	P26373		1232.63	0	0.02643	55.82	41.63	0
XGDLEEELK	2	15	2	P07951;A0A2R8Y5V9	X1(C); X1(Carbamidomethyl)	1092.49	0	0.01232	55.75		0
VTVAGLAGK	14	2	1	Q99497		815.499	0	0.05827	55.74	51.13	0
MAPTPIPTR	1	5	1	Q16643		983.532	0.007	0.2524	55.68		0
EMEAELEDER	2	3	1	P35579	M2(Oxidation)	1266.52	0	0.01218	55.66	34.29	0
ALEQQVEEMR	2	1	1	P35580	M9(Oxidation)	1248.59	0	0.01918	55.56	52.74	0
IFVGGLSPDTPEEK	2	10	1	D6RAF8		1488.75	0	0.04375	55.55	53.86	0
QYLEELQSVQR	1	11	1	J3KSW8		1392.71	0	0.006998	55.44		0
LVQSPNSYFMDVK	3	5	1	P42677	M10(Oxidation)	1543.74	0	0.01158	55.42	43.31	0
ISDSEGFK	2	4	1	Q9BSV4		882.419	0.001	0.08639	55.38	42.84	0
QLEEEQQALQK	2	7	4	P07951;A7XZE4;V9HW25;B4E3P1		1343.68	0	0.01598	55.37	40.41	0
ADFCIIHYAGK	4	5	2	P35579;P35580	C4(Carbamidomethyl)	1294.62	0	0.008537	55.35	33.81	0
RAGELTEDEVER	2	1	1	P62269		1403.68	0	0.04208	55.26	36.1	1
ATISALEAK	2	1	1	P35580		903.514	0.001	0.1021	55.19	25.2	0
FDAGELITQR	2	9	1	C9JZ20		1149.59	0	0.00832	55.18	50.92	0
ALGLGVEQLPVVFEDVVLHQATILPK	2	2	1	A0A0U1RQF0		2785.58	0	0.009098	55.18	22.53	0
ALVILAK	10	2	1	Q99497		727.507	0.002	0.1543	55.15	55.2	0
SQIHDIVLVGGSTR	3	10	1	P11142		1481.81	0	0.01939	55.13	56	0
LLEEALLR	2	1	1	P78527		956.576	0.001	0.07772	55.06	48.72	0
ASGVPDR	2	218	17	A0A5C2G704;A0A5C2GGD1;A0A5C2GCW0;A0A5C2G8H2;A0A5C2G5U0;A0A5C2GFF8;A0A5C2FTG9;A0A5C2GJ49;A0A5C2GLK2;A0A5C2G2A9;A0A5C2GU97;A0A5C2G420;A0A5C2G3I6;A0A5C2GA26;A0A5C2FZR6;A0A5C2GVY2;A0A5C2GBX6		701.358	0.006	0.2065	55.02	55.25	0
EVATNSELVQSGK	2	6	2	P02533;Q04695		1361.69	0	0.002042	55.01	73.55	0
TVTNAVVTVPAYFNDSQR	2	12	1	P11142		1981.99	0	0.006502	54.83	19.23	0
EVFEDAAEIR	2	5	1	B3KM80		1178.57	0	0.01597	54.8	43.2	0
FVVDGDTPLIENGK	1	5	1	Q7Z3N6		1503.77	0	0.06201	54.8		0
VAEELALEQAK	1	5	1	A0A286YEX5		1200.65	0	0.004226	54.79		0
QEEEMMAKEEELVK	1	4	1	P35579	M5(Oxidation); M6(Oxidation)	1754.78	0	0.03924	54.79		1
VTSMSLAR	2	1	1	Q8NHP8	M4(Oxidation)	880.455	0	0.06008	54.76	44.58	0
ATGGGLSSVGGGSSTIK	2	2	1	P04259		1435.74	0	0.0007425	54.71	70.38	0
NKHEAMITDLEER	2	4	1	P35579		1585.76	0	0.00268	54.71		1
SLAGSSGPGASSGTSGDHGELVVR	1	15	1	E9PMW7		2185.05	0	8.092e-05	54.67		0
FGDPVVQSDMK	2	8	1	A0A1U9X7W4	M10(Oxidation)	1238.57	0	0.01373	54.61	29.1	0
MGPAMGPALGAGIER	2	8	1	A0A087X0X3	M1(Oxidation); M5(Oxidation)	1459.7	0	0.004246	54.6	74.86	0
IPDPEAVKPDDWDEDAPAK	2	3	1	D6RGY2		2107.97	0	0.001566	54.59	51.46	0
TQTPPVSPAPQPTEER	1	8	1	A0A384MDY8		1734.86	0	0.0503	54.41		0
TIYTPGSTVLYR	2	3	1	P01024		1370.73	0	0.01008	54.37	48.52	0
EATDAIGHLDR	2	6	1	F4ZW65		1197.59	0	0.01705	54.31	49.61	0
KMEDSVGCLETAEEVKR	1	2	1	P35579	C8(Carbamidomethyl)	1980.93	0	0.03582	54.29		2
NKHEAMITDLEER	4	4	1	P35579	M6(Oxidation)	1601.76	0	0.01841	54.26	52.79	1
HIYYITGETK	1	7	1	P07900		1224.63	0	0.01297	54.25		0
KVDDDLGTIESLEEAKK	1	1	1	P35580		1889.97	0	0.005077	54.24		2
NTDQASMPENTVAQK	2	1	1	P35580	M7(Oxidation)	1649.74	0	0.001582	54.22	61.12	0
IAEFTTNLTEEEEK	2	4	1	P35579		1653.78	0	0.00104	54.19		0
ISLPLPNFSSLNLR	1	3	1	P08670		1570.89	0	0.0009459	54.16		0
AILVDLEPGTMDSVR	2	21	3	Q13885;Q9BVA1;A0A384NYT8	M11(Oxidation)	1631.83	0	0.00104	54.15	52.25	0
SQGCSEQVLTVLK	1	1	1	P78527	C4(Carbamidomethyl)	1448.74	0	0.008363	54.13		0
FAQALGLTEAVK	2	9	1	X5D2J9		1247.7	0	0.008	54.12	56.58	0
KPTLDKPSPETFVK	1	5	1	B4DWS6		1586.88	0	0.05182	54.09		0
TAFQEALDAAGDK	2	1	1	P10599		1336.64	0	0.001671	54.03	71.64	0
DHQYQFLEDAVR	2	4	1	B2R8R5		1520.71	0	0.02047	54.03	53.43	0
SEISENTDASGK	2	5	1	Q53GG0		1237.55	0	0.01491	53.98	47.11	0
LVQEQGSHSK	5	1	1	P35580		1112.57	0	0.01682	53.96	57.47	0
SGGGFSSGSAGIINYQR	2	7	1	H6VRF8		1657.79	0	0.001612	53.95	72.16	0
EVSFQSTGESEWK	2	4	1	A8K651		1513.68	0	0.002115	53.83	46.92	0
FWEVISDEHGIDPTGTYHGDSDLQLDR	3	7	1	A0A384NYT8		3102.41	0	3.412e-06	53.82	42.46	0
ENEVEEVKEEGPK	2	5	1	Q5VU21		1515.72	0	0.002566	53.75	17.62	1
CCTESLVNR	2	12	1	F6KPG5	C1(Carbamidomethyl); C2(Carbamidomethyl)	1138.5	0	0.02632	53.73	38.4	0
ELEDATETADAMNR	2	3	1	P35579		1565.67	0	0.001385	53.72	64.41	0
NMQDMVEDYR	5	7	1	H6VRF8	M5(Oxidation)	1316.52	0	0.03191	53.72	58.55	0
MELITILEK	1	3	1	B2RBR9	N-Term(Acetyl)	1131.63	0	0.008267	53.65		0
KVPQVSTPTLVEVSR	3	13	1	F6KPG5		1639.94	0	0.01721	53.52	61.09	1
KLLEGEESR	1	21	1	P08670		1060.56	0.002	0.1597	53.52		1
QIGVEHVVVYVNK	2	2	1	P49411		1483.82	0	0.01301	53.44	39.27	0
IMNTFSVVPSPK	3	29	3	P04350;P68371;A0A384NYT8	M2(Oxidation)	1335.7	0	0.006244	53.42	71.29	0
QGLEWIGR	1	1	1	A0A5C2G9D0		958.508	0.001	0.1172	53.42		0
GPGTSFEFALAIVEALNGK	2	3	1	Q99497		1921	0	0.0003411	53.39		0
TEMEDLMSSKDDVGK	1	3	1	P35579	M7(Oxidation)	1700.74	0.002	0.1601	53.39		1
VIVLWTANTER	2	4	1	Q9NPH2		1301.73	0	0.02023	53.38	55.94	0
VTVLGQPK	3	14	1	B9A064		841.515	0	0.07321	53.34	53.26	0
FITHAPPGEFNEVFNDVR	1	2	1	P52907		2089.02	0	0.00168	53.33		0
TLLEGEESR	4	7	1	H6VRF8		1033.52	0	0.05837	53.26	60.71	0
SLQELFLAHILSPWGAEVK	1	3	1	P09874		2138.15	0	0.00356	53.23		0
QADVNLVNAK	2	8	1	A0A286YF22		1071.58	0	0.03707	53.13	61.71	0
TWNDPSVQQDIK	2	2	1	P11021		1430.69	0	0.01197	53.13	57.03	0
ELQAHGADELLK	1	4	1	O15144		1323.69	0	0.00752	53.12		0
LITEDVQGK	2	12	1	A8K4W0		1002.54	0	0.04266	53.1	31.85	0
HGFEAASIKEER	2	4	1	P35580		1373.68	0	0.003025	53.1		1
SVQANLDQSQR	1	1	1	Q27J81		1245.62	0	0.007315	53.04		0
IEVIEIMTDR	2	13	1	F8W6I7	M7(Oxidation)	1234.63	0	0.009912	53	72.93	0
EQADFALEALAK	2	6	3	Q7Z406;M0QY43;P35579		1305.67	0	0.008428	52.95		0
VLDELTLTK	3	1	1	P13645		1031.6	0	0.04897	52.84	52.51	0
ASRDEIFAQSK	1	1	1	P35580		1251.63	0	0.04784	52.82		1
LVTDLTK	2	12	1	F6KPG5		789.472	0.004	0.201	52.81	53.41	0
SLNNQFASFIDK	2	7	1	H6VRF8		1383.69	0	0.01243	52.78	66.71	0
KGDEVDGVDEVAK	2	6	1	P09874		1360.66	0	0.005185	52.7		1
KTAEAGGVTGK	1	4	1	P09874		1018.55	0.004	0.2021	52.69		1
TSTSQAVFR	2	5	1	D3DP78		996.508	0	0.04659	52.57	57.52	0
QLQQAQAAGAEQEVEK	2	3	1	F5H1Y3		1727.86	0	0.0005474	52.46	45.08	0
EAFNMIDQNR	2	9	1	P19105	M5(Oxidation)	1253.56	0	0.02623	52.46	42.11	0
SLTSDDTAVYYCAR	2	6	1	A0A5C2GAH8	C12(Carbamidomethyl)	1621.71	0	0.04098	52.38	48	0
WDQSTFIGR	4	9	1	Q9H9B4		1109.54	0	0.02163	52.34	56.96	0
RAEDGSVIDYELIDQDAR	1	11	1	P07355		2064.98	0	0.001962	52.33		1
ALELDPNLYR	2	4	1	P35580		1203.63	0	0.03748	52.26	51.14	0
LREDENAEPVGTTYQK	2	4	1	Q16643		1849.89	0	0.0224	52.22	33.46	1
DPVQCSR	2	3	1	Q99497	C5(Carbamidomethyl)	861.39	0.001	0.1213	52.21		0
LVVPATQCGSLIGK	3	1	1	Q15365	C8(Carbamidomethyl)	1442.8	0	0.008388	52.12	28.78	0
HALIIYDDLSK	1	1	1	P25705		1287.69	0	0.01444	52.11		0
NQGGGLSSSGAGEGQGPK	1	1	1	P07814		1587.73	0	0.04959	52.07		0
NTDQASMPDNTAAQK	2	8	1	P35579	M7(Oxidation)	1607.7	0	0.0008657	52.04	92.71	0
GTVVTGTLER	2	2	1	P49411		1032.57	0	0.06452	52.04	32.47	0
YQEVTNNLEFAK	1	5	1	E9PLA9		1455.71	0	0.007113	51.99		0
LSFISVGNK	1	14	1	A0A0A0MRM8		964.543	0.001	0.08242	51.96		0
CTGGEVGATSALAPK	2	3	1	P30050	C1(Carbamidomethyl)	1418.69	0.001	0.08266	51.94	29.89	0
QGVLGIK	1	6	1	P23396		714.451	0.002	0.1638	51.92		0
LQNELDNVSTLLEEAEKK	2	1	1	P35580		2073.07	0	0.0003882	51.9	64	1
FLDGIYVSEK	1	6	1	D6RAN4		1170.6	0	0.02818	51.89		0
VETFSGVYK	2	2	1	P62081		1029.53	0	0.04712	51.85	36.31	0
LSLDELHR	3	4	1	P05023		982.531	0	0.06074	51.83	65.72	0
AGAHLQGGAK	2	6	1	E7EUT5		909.489	0	0.05552	51.82	42.34	0
MNVLADALK	2	8	1	I3L3P7	M1(Oxidation)	990.527	0	0.0901	51.77	51.41	0
NHEEEMKDLR	1	1	1	P13645		1300.6	0.001	0.07041	51.72		1
IQTQPGYANTLR	2	6	1	A0A024RBE8		1361.72	0	0.00771	51.71	52.5	0
TDLLLEPYNK	3	3	1	P35579		1205.64	0	0.02811	51.71	30.79	0
DELADEIANSSGK	1	3	1	P35579		1348.62	0	0.001579	51.68		0
EELGFRPEYSASQLK	3	5	1	P09874		1753.88	0	0.00685	51.64	13.29	0
GDEVMVELAENGK	1	4	1	P35580		1390.65	0	0.005905	51.64		0
HYEVEILDAK	1	4	1	A0A384NL45		1216.62	0	0.008929	51.63		0
ETLLNSATTSLNSK	1	4	1	A8K3C3		1478.77	0	0.0008842	51.41		0
YKAEDEVQR	2	21	1	A0A1U9X7W4		1137.56	0	0.04338	51.4	57.3	1
SLEAQADK	1	4	1	P07951		861.433	0.001	0.1343	51.39		0
LLIYSASNR	2	1	1	A0A5C2GBT6		1036.58	0	0.07637	51.3	51.11	0
YLTVAAVFR	2	25	3	P04350;P68371;A0A384NYT8		1039.59	0	0.0374	51.14	52.3	0
DSTLIMQLLR	2	25	6	B5BU24;P62258;Q04917;B4DE78;P27348;P63104		1189.66	0	0.07911	51.09	63.62	0
QLASGLLLVTGPLVLNR	2	6	1	Q02878		1764.07	0	0.004199	50.99	53.8	0
ENAGEDPGLAR	2	1	1	P81605		1128.53	0	0.0181	50.94	51.07	0
SLYASSPGGVYATR	2	6	1	P08670		1428.71	0	0.062	50.94	49.15	0
ISVYYNEATGGK	3	8	1	A0A384NYT8		1301.64	0	0.006372	50.93	61.48	0
DIQMTQSPSSLSVSVGDR	1	2	1	A0A5C2FWS8		1906.92	0	0.01147	50.92		0
YSQKEDKYEEEIK	2	17	1	A0A0S2Z4G4		1688.8	0	0.01706	50.89		2
THNVHVEIEQR	1	7	1	J3KSW8		1361.69	0	0.006233	50.88		0
CNGVLEGIR	1	28	4	Q7Z406;P35579;P35580;M0QY43	C1(Carbamidomethyl)	1017.51	0.007	0.2549	50.86		0
IEDVTPIPSDSTR	2	2	1	A0A2R8Y811		1429.71	0	0.007443	50.84	68.68	0
VLQALEGLK	2	3	1	P39019		970.595	0	0.04222	50.84	57.29	0
ALELDSNLYR	2	4	1	P35579		1193.62	0	0.06188	50.82	50.17	0
LFIGGLNTETNEK	1	8	1	P38159		1435.73	0	0.02011	50.81		0
GPLQSVQVFGR	2	4	1	M0R210		1187.65	0	0.01774	50.76	60.31	0
EITALAPSTMK	2	32	4	P60709;P63261;Q13707;A0A2R8YFE2		1161.62	0	0.02221	50.65	51.12	0
KGESQTDIEITR	2	5	1	B4DUR8		1376.7	0	0.01094	50.57	73.54	1
DETNYGIPQR	2	16	1	P63244		1192.56	0	0.04861	50.54	47.57	0
GGGGNFGPGPGSNFR	2	3	1	P22626		1377.63	0	0.004913	50.46	53.04	0
SLGTADVHFER	4	2	1	Q86V81		1231.61	0	0.01443	50.42	46.77	0
VTDALNATR	2	5	1	B3GQS7		960.511	0	0.03037	50.41	50.89	0
KHQQLLEEK	1	1	1	P35580		1152.64	0.002	0.1684	50.36		1
LQIWDTAGQER	4	79	1	Q6FIG4		1316.66	0	0.02185	50.31		0
HEMPPHIYAISESAYR	3	3	1	P35580	M3(Oxidation)	1916.9	0	0.004297	50.3	35.94	0
TVYSHLFDHVVNR	2	14	1	A0A0A0MRM8		1586.81	0	0.01027	50.29		0
IAIYELLFK	2	7	1	P46783		1109.66	0	0.03449	50.16	50.29	0
SPDFTNENPLETR	2	2	1	P05023		1519.7	0	0.004327	50.16	32.15	0
WTLLQEQGTK	2	13	3	P13647;B4DRR0;P04259		1203.64	0	0.02078	50.15	62.84	0
SGFEPASLKEEVGEEAIVELVENGK	2	6	1	P35579		2660.33	0	0.001671	50.14		1
VLIYAASNLEDGVPSR	2	1	1	A0A5C2GC60		1703.89	0	0.02158	50.09	49.5	0
KGPAAIQK	2	1	1	P35527		812.499	0.002	0.1553	50.04	54.69	1
KEEELQGALAR	1	1	1	P35580		1243.66	0	0.01015	50.03		1
DNIQGITKPAIR	4	2	1	P62805		1325.75	0	0.07168	50.02	50.42	0
VEAQVYILSK	2	2	1	P49411		1149.65	0	0.03246	49.99	48.9	0
EDMAALEK	1	14	3	B3KPS3;Q71U36;Q53GA7		906.424	0.001	0.06998	49.96		0
YLAWYQEKPGK	4	1	1	A0A5C2G3V7		1382.71	0	0.02856	49.9	44.39	0
LWNTLGVCK	1	15	1	P63244	C8(Carbamidomethyl)	1090.57	0	0.03365	49.9		0
LDELYGTWR	2	6	1	P36578		1152.57	0	0.0232	49.88	58.85	0
EAMEDGEIDGNK	2	6	1	B3KM80	M3(Oxidation)	1323.54	0	0.01667	49.88	45.49	0
QTVEADVNGLR	2	1	1	P08779		1201.62	0	0.04989	49.84	53.35	0
CDVDIR	1	22	2	P60709;P63261	C1(Carbamidomethyl)	777.355	0.009	0.2907	49.79		0
LLEGEDAHLSSQQASGQSYSSR	6	2	1	P08779		2350.09	0	0.0009839	49.77	79.88	0
ELSGTIK	2	3	1	P30050		747.426	0.007	0.2529	49.75	41.21	0
QQQLTAMK	1	7	1	P35579		947.497	0.001	0.08352	49.68		0
GLCAIAQAESLR	1	7	1	P23396	C3(Carbamidomethyl)	1288.66	0	0.01563	49.65		0
SSGVPVDGFYTEEVR	2	2	1	Q9BSD7		1641.78	0	0.001111	49.62	85.3	0
FEMEQNLR	3	2	1	P35527	M3(Oxidation)	1082.49	0	0.06042	49.55	41.94	0
VDQSAVGFEYQGK	2	5	1	A0A384MDY8		1427.68	0	0.002183	49.53	38.56	0
QAVDVSPLR	1	5	1	M0QZN2		984.549	0	0.06614	49.51		0
DITYFIQQLLR	1	11	1	P61158		1409.77	0	0.02179	49.41		0
VQELQQQSAR	2	3	2	Q7Z406;M0QY43		1186.62	0	0.03751	49.4	43.33	0
ELAEQLGLSTGEK	1	6	1	B7Z1G0		1374.71	0	0.01613	49.34		0
TRLEQEIATYR	4	17	3	P08779;P02533;Q04695		1379.73	0	0.002474	49.32	53.02	1
ATITADK	1	1	1	A0A5C2GDI3		719.394	0.006	0.2401	49.32		0
IAGQVAAANK	2	3	1	P39019		942.538	0	0.04453	49.3	45.8	0
TIDDLEDKLK	3	11	1	A0A0S2Z4G4		1189.63	0	0.0447	49.29	10.6	1
YEWDVAEAR	2	4	1	P13639		1138.51	0	0.04631	49.24	32.66	0
YENEVALR	2	1	1	P13645		993.5	0	0.0388	49.19	43.51	0
DAGQISGLNVLR	1	6	1	B7Z4V2		1242.68	0	0.02207	49.19		0
ATQALVLAPTR	2	14	1	J3KTB5		1140.67	0	0.04968	49.17	49.64	0
DLSPSSAPAVASAAEPTLALSQVVAAASALAAAPGIGAAAAAAGFDSASAR	1	1	1	O14654		4520.33	0	0.003274	49.17		0
CPFTGNVSIR	2	2	1	M0QZC5	C1(Carbamidomethyl)	1150.57	0	0.0621	49.16	57.88	0
FSGSGSGTAFTLRISR	2	1	1	A0A125QYY8		1643.85	0	0.007535	49.14	43.98	1
FGYQFTQQGPR	2	4	1	Q5HYL6		1328.64	0	0.01205	49.13		0
LWDLTTGTTTR	2	13	1	P63244		1264.65	0	0.02929	49.09	37.51	0
GLEAEVLR	1	4	1	Q7Z406		886.497	0.008	0.2711	48.99		0
ESFDGSVR	2	6	1	B3KM80		896.41	0	0.0544	48.98	39.21	0
DIQDSLTVSNEVQTAK	1	3	1	B4DE01		1747.87	0	0.0007911	48.97		0
VVDRDSEEAEIIR	1	3	1	P09874		1530.78	0	0.01377	48.92		1
QAITQVVVSR	2	1	1	Q9H9B4		1100.64	0	0.02683	48.79	45.84	0
MILLEVNNR	1	4	1	O15144		1101.61	0.001	0.09866	48.79		0
IWHHTFYNELR	12	77	4	P60709;P63261;P0CG38;P0CG39		1515.75	0	0.05499	48.74	48.68	0
KKVDDDLGTIESLEEAK	2	1	1	P35580		1889.97	0	0.005102	48.74		2
KYEDEINKR	3	3	2	P35908;P12035		1194.61	0	0.08473	48.71	60.59	2
IYIDSNNNPER	2	2	1	Q00610		1334.63	0	0.02518	48.69	65.01	0
EVDEQMLNVQNK	2	31	4	Q13885;Q9BVA1;P68371;A0A384NYT8		1446.69	0	0.005486	48.65	49.42	0
AEDTAVYYCTR	2	7	1	A0A5C2GRP9	C9(Carbamidomethyl)	1348.58	0.001	0.09007	48.65	34.31	0
PGPTPSGTNVGSSGR	1	2	1	P60468		1370.67	0	0.06582	48.64		0
ATAGDTHLGGEDFDNR	1	28	1	A0A1U9X7W4		1675.73	0	0.004772	48.64		0
HLVGVCYTEDEAK	2	2	1	Q8TBT6	C6(Carbamidomethyl)	1520.71	0	0.008416	48.62	18.41	0
GYDVIAQAQSGTGK	1	21	1	J3KTB5		1394.69	0	0.009866	48.57		0
VAQGVSGAVQDK	2	2	1	H0Y4R1		1158.62	0	0.01608	48.55	58.11	0
TGVHHYSGNNIELGTACGK	1	3	1	E5RI99	C17(Carbamidomethyl)	2014.94	0	0.0004713	48.54		0
AGIKVTVAGLAGK	1	2	1	Q99497		1184.74	0.001	0.07726	48.51		1
SLQSVAEER	2	6	1	B4DLP4		1018.51	0.002	0.1546	48.39	31.85	0
QQQDEAYLASLR	1	1	1	Q96CS3		1421.71	0	0.01294	48.37		0
DSEEAEIIR	1	3	1	P09874		1061.51	0.008	0.2589	48.35		0
GGAAVDPDSGLEHSAHVLEK	3	3	1	P09874		1988.97	0	0.0001809	48.32	23.61	0
ADGQVAELLLR	1	3	1	Q9Y285	N-Term(Acetyl)	1226.67	0	0.02119	48.29		0
XLEWLGR	1	2	1	A2N0U5	X1(S)	860.461	0.005	0.2305	48.26		0
VMLTTAGGTK	1	14	1	A0A0A0MRM8	M2(Oxidation)	994.525	0	0.05968	48.23		0
ALSSQHQAR	1	1	1	P11021		997.515	0.001	0.09759	48.16		0
SSQSLLHSDGK	3	36	2	A0A5C2G5N4;A0A5C2GJP7		1158.57	0	0.02751	48.11	49.05	0
YHVPVVVVPEGSASDTHEQAILR	1	5	1	B2RE46		2503.29	0	0.003035	48.11		0
LVVPASQCGSLIGK	2	14	2	H3BRU6;H3BND9	C8(Carbamidomethyl)	1428.79	0	0.006258	48.07	50.22	0
CEGINISGNFYR	2	6	1	P40429	C1(Carbamidomethyl)	1429.65	0	0.05371	48.07	45.53	0
EITALAPSTMK	3	32	4	P60709;P63261;Q13707;A0A2R8YFE2	M10(Oxidation)	1177.61	0	0.009884	48.06	46.41	0
SLVNLGGSK	2	6	1	H6VRF8		874.497	0	0.05572	47.96	54.13	0
IQAEVEAQLAR	1	7	1	A0A0A0MRM8		1227.67	0	0.01562	47.94		0
ALEEAMEQK	2	3	1	P35579	M6(Oxidation)	1064.49	0.001	0.1036	47.92	18.4	0
TNSTFNQVVLK	2	8	1	G3V203		1250.67	0	0.02653	47.79	55.83	0
HNKPEVEVR	2	7	1	P59998		1107.59	0	0.03812	47.74		0
AVVGVVAGGGR	2	4	1	E9PKZ0		941.553	0	0.04752	47.73	41.69	0
IGPLGLSPK	2	4	1	P30050		881.545	0	0.02398	47.63	45.63	0
VEEIAASK	2	11	1	M0R3D6		846.459	0.001	0.1228	47.62	49.24	0
VLDELTLAR	2	17	3	P08779;P02533;Q04695		1029.6	0	0.05907	47.59	53.09	0
HTFYNELR	1	1	1	Q562Z4		1079.53	0.001	0.06716	47.44		0
NLPIYSEEIVEMYK	2	5	1	P35579	M12(Oxidation)	1743.85	0	0.001796	47.41	53.16	0
LIYLVSK	2	1	1	A0A5C2G2D7		835.529	0.003	0.1905	47.39	47.44	0
NKYEDEINKR	5	24	4	H6VRF8;P13647;B4DRR0;P04259		1308.65	0	0.05188	47.37	52.2	2
ALTVPELTQQVFDAK	3	14	1	A0A384NYT8		1659.89	0	0.002254	47.36	75.93	0
STMQELNSR	2	1	1	P35527		1065.5	0	0.0771	47.36	51.22	0
QTATQLLK	2	2	1	P62424		902.528	0	0.07595	47.35	41.51	0
LNGTDPEDVIR	1	9	1	P19105		1228.62	0	0.01697	47.35		0
LQELEGAVK	2	1	1	P35580		986.554	0	0.05313	47.25	30.02	0
NVQALEIELQSQLALK	4	1	1	P13645		1797.01	0	0.0002339	47.22	80.76	0
VINEPTAAALAYGLDK	1	6	1	B7Z4V2		1645.88	0	0.006706	47.22		0
FGVQSER	1	4	1	A0A384MDY8		822.411	0.005	0.2149	47.22		0
ENDIKPLTSFR	2	5	1	A0A494C1L1		1319.7	0	0.09705	47.21	47.14	0
KAPPPPISPTQLSDVSSPR	1	1	1	Q9P0K7		1974.07	0	0.00211	47.19		1
QLDSIVGER	2	12	2	P13647;B4DRR0		1016.54	0	0.05925	47.15	41.8	0
GGSGSHNWGTVK	1	5	1	Q5VU21		1186.56	0	0.04518	47.13		0
IQEENVIPR	2	2	1	B4DSR0		1097.6	0	0.1043	47.11	56.79	0
IANPVEGSTDR	1	7	1	H3BRU6		1158.58	0	0.006404	47.09		0
QGLETDNK	1	1	1	P35580		904.438	0.001	0.06866	46.95		0
YICENQDSISSK	2	12	1	F6KPG5	C3(Carbamidomethyl)	1443.64	0	0.003973	46.92	63.55	0
RKGDEVDGVDEVAK	1	6	1	P09874		1516.76	0	0.02298	46.89		2
AGLQFPVGR	2	23	1	Q96KK5		944.531	0	0.02235	46.85	78.37	0
DSYVGDEAQSK	7	37	2	P60709;P63261		1198.52	0	0.02102	46.85	43.92	0
ELLLQPVTISR	1	6	1	P59998		1268.75	0	0.02208	46.79		0
GGSDDSSKDPIDVNYEK	3	3	1	P09874		1825.8	0	0.003077	46.76	43.54	1
HGSGSGQSSSYSPYGSGSGWSSSR	2	1	1	Q86YZ3		2348.97	0	2.153e-05	46.72	66.7	0
TPLHEIALSIK	1	2	1	Q08211		1221.72	0	0.03876	46.72		0
ILFQEFR	1	3	2	Q7Z406;M0QY43		952.523	0.001	0.09097	46.71		0
SLYGLGGSK	2	11	2	B4DRR0;P04259		881.471	0.001	0.116	46.69	52.46	0
DAGTIAGLNVLR	2	15	1	P11142		1199.67	0	0.02003	46.65	49.44	0
TDYNASVSVPDSSGPER	2	5	1	B4DUQ1		1780.8	0	0.001394	46.64	75.65	0
LGSLVDEFK	2	6	1	B1AHC9		1007.54	0	0.04097	46.64	59.1	0
AELNEFLTR	2	13	1	P23396		1092.57	0	0.04721	46.63	57.13	0
TFHIFYQLLSGAGEHLK	4	1	1	P35580		1961.02	0	0.001232	46.62	42.12	0
QVASNLEK	1	1	1	P35580		888.479	0.001	0.07885	46.61		0
QTVAVGVIK	2	43	1	A0A4D5RAC7		914.567	0	0.05417	46.59	41.11	0
IVFQEFR	1	4	1	P35580		938.508	0.001	0.1207	46.56		0
YADEEIPR	1	4	1	O75369		992.468	0.001	0.07711	46.56		0
QTALVELVK	2	13	1	F6KPG5		1000.6	0	0.05591	46.52	45.6	0
VLLGETGK	1	3	1	M0QZC5		816.482	0.004	0.1963	46.52		0
SDPDHLAELVK	1	10	1	A0A0A0MRM8		1223.62	0	0.006998	46.49		0
TLGDFAAEYAK	2	5	1	P09874		1185.58	0	0.01988	46.43	39.92	0
SGIPIVTSPYQIHFTK	4	2	1	P01024		1787.97	0	0.002281	46.4	46.96	0
FDLMYAK	3	23	4	B3KPS3;Q71U36;Q53GA7;V9GZ17	M4(Oxidation)	903.428	0.001	0.1288	46.36	48.34	0
TLLDIDNTR	4	1	1	P35527		1060.56	0	0.04604	46.34	59.39	0
IKFEMEQNLR	7	2	1	P35527	M5(Oxidation)	1323.67	0	0.07258	46.32	47.78	1
QSGEAFVELGSEDDVK	2	2	1	P52597		1709.78	0	0.005984	46.3	41.94	0
ILYSQCGDVMR	2	10	2	P14649;F8W1R7	C6(Carbamidomethyl); M10(Oxidation)	1357.62	0	0.01126	46.3	41.16	0
WFEENASQSTVK	2	4	1	B4DY09		1425.66	0	0.003268	46.27	21.61	0
IDDIVSGHK	1	5	1	B4DUR8		983.517	0	0.05089	46.27		0
GVDNTFADELVELSTALEHQEYITFLEDLK	1	4	1	A8K651		3439.67	0	0.006513	46.21		0
GCGTVLLSGPR	2	6	1	G3V203	C2(Carbamidomethyl)	1116.58	0	0.03209	46.19	54.85	0
AMVNKDDIQK	2	4	1	P35580	M2(Oxidation)	1177.59	0	0.1009	46.18	51.69	1
SSEELLSALQK	2	9	1	A0A0A0MRM8		1204.64	0	0.02239	46.14	49.45	0
YEELQQTAGR	2	5	1	P13647		1194.57	0	0.007659	46.06	76.17	0
YAVPSAGLR	1	2	1	P78527		933.515	0.002	0.1454	46.05		0
QVHPDTGISSK	2	20	1	P06899		1168.6	0	0.02253	46.04	39.26	0
DLNYCFSGMSDHR	2	10	1	P31943	C5(Carbamidomethyl); M9(Oxidation)	1617.64	0	0.05499	46.01	54.26	0
GAEEMETVIPVDVMR	3	2	1	Q99497	M5(Oxidation); M14(Oxidation)	1707.79	0	0.05812	46.01	34.43	0
QLDNIVGER	1	1	1	P04259		1043.55	0.001	0.07491	45.87		0
YGVQADR	1	5	1	A0A384MDY8		808.396	0.009	0.2829	45.85		0
VIVQQPGER	1	5	1	Q7Z3N6		1025.57	0.004	0.2073	45.7		0
MTLDDFR	1	2	1	P35527	M1(Oxidation)	913.408	0.002	0.1451	45.69		0
ECLPLIIFLR	2	4	1	Q96IR1	C2(Carbamidomethyl)	1273.73	0	0.04524	45.68	49.39	0
VLTILEQIPGMVVVADK	1	1	1	Q8NHP8		1825.05	0	0.0004446	45.64		0
FMEQVIFK	1	6	1	P61158	M2(Oxidation)	1057.54	0.004	0.2012	45.59		0
AAPGAEFAPNKR	4	2	1	A8K525		1228.65	0	0.04236	45.55	44.06	1
EGNGTVMGAELR	2	15	1	F8W1R7	M7(Oxidation)	1249.58	0	0.01729	45.55		0
ASHTAPQVLFSHR	4	4	1	O15144		1450.76	0	0.01725	45.54	31.29	0
SEDTAMYYCVR	1	2	1	A0A087WYE8	M6(Oxidation); C9(Carbamidomethyl)	1410.57	0.002	0.1498	45.54		0
LCYVGYNIEQEQK	1	5	1	B4DHK9	C2(Carbamidomethyl)	1643.78	0	0.006945	45.47		0
INVYYNEATGGNYVPR	2	9	1	P04350		1829.88	0	0.006961	45.32	42.38	0
KLLEGEECR	2	21	5	P35908;P13647;B4DRR0;P04259;O95678	C8(Carbamidomethyl)	1133.56	0	0.02067	45.3	51.99	1
QQTLEAEEAK	1	4	1	Q16643		1146.56	0	0.0517	45.29		0
EVEERPAPTPWGSK	1	4	1	A0A1W2PNV4		1582.79	0	0.008213	45.29		0
INVYYNEATGNK	3	1	1	Q9BVA1		1385.67	0	0.005985	45.27	60.88	0
NHEAQIQDMR	2	1	1	P35580		1241.57	0	0.05012	45.25	32.81	0
GGSGGSYGR	2	2	1	P35527		797.353	0.002	0.1515	45.25	40.06	0
DDPSKPVHLTAFLGYK	3	8	1	B3KS36		1787.93	0	0.008368	45.23	42.53	0
DDPSQPVHLTAFLGYK	3	2	0			1787.93	0	0.03989	45.23	42.53	0
AIIIFVPVPQLK	2	2	1	P62081		1337.85	0	0.01301	45.22	43.08	0
KEAAENSLVAYK	2	5	1	P62258		1322.69	0	0.05661	45.21	67.2	1
GTAAAAAAAAAAAAAAAK	1	1	1	Q6IPH7		1370.73	0	0.0005745	45.14		0
EDAANNYAR	1	29	3	B3KPS3;Q71U36;Q53GA7		1023.45	0	0.05425	45.11		0
AEAESWYQTK	2	11	3	B4DRR0;P04259;O95678		1212.55	0	0.0282	45.08	34.61	0
LTPEEIER	4	4	1	P11021		986.516	0	0.08914	45.07	31.78	0
APIRPDIVNFVHTNLR	3	7	1	P36578		1862.04	0	0.0007667	44.94	46.14	0
NYLTWYQQKPGQPPK	3	12	1	A0A5C2FW90		1847.94	0	0.06097	44.89	30.52	0
NYQQNYQNSESGEK	2	7	1	P67809		1688.71	0	0.005624	44.88	56.01	0
LLQLVEDR	2	5	1	B4DN41		985.566	0	0.08163	44.86	61.4	0
FSGSGSGTHFTLK	2	5	1	A0A5C2GBU1		1325.66	0	0.06562	44.84	45.68	0
LGLQSLR	2	3	1	P18085		786.483	0.005	0.2018	44.84	53.46	0
EEILAQAK	2	3	1	P35579		901.499	0.003	0.1935	44.78	31.2	0
IGVLDEGK	2	5	1	P46781		830.461	0.001	0.122	44.76	23.63	0
LLETECPQYIR	1	1	1	P05109	C6(Carbamidomethyl)	1421.71	0.001	0.08487	44.76		0
IVYLYTK	1	1	1	P49207		899.521	0.007	0.2506	44.74		0
SEITELR	2	1	1	P13645		847.452	0.002	0.1707	44.7	47.57	0
IGIEIIK	1	5	1	B3GQS7		785.512	0.005	0.2319	44.65		0
QELEEILHDLESR	1	1	1	P35580		1610.8	0	0.01255	44.64		0
ELAVQIYEEAR	1	20	1	A0A2R8Y5G6		1320.68	0	0.009477	44.63		0
DREDYVPYTGEK	1	2	1	Q5HYL6		1471.67	0	0.006342	44.62		1
AQYEEIANR	2	5	1	P13647		1093.53	0	0.1042	44.52	36.48	0
YQLDPTASISAK	1	4	1	B4DKM5		1293.67	0	0.01574	44.51		0
AAPGAEFAPNK	2	2	1	A8K525		1072.55	0	0.03949	44.47	28.41	0
TEMEDLMSSK	2	4	1	P35579		1170.5	0	0.02528	44.45	32.69	0
YEELQVTAGR	2	10	2	B4DRR0;O95678		1165.59	0	0.0112	44.37	70.21	0
QFEEIWER	1	6	1	A0A0A0MRM8		1136.54	0	0.05413	44.36		0
VHIEIGPDGR	1	13	2	P31943;P52597		1092.58	0.002	0.1491	44.33		0
SIQFVDWCPTGFK	2	6	1	B3KPS3	C8(Carbamidomethyl)	1584.75	0	0.005442	44.25	47.24	0
SKEQEVNELLQK	1	3	1	Q9P0K7		1444.76	0	0.01476	44.17		1
VLCLAVAVGHVK	2	3	1	P62906	C3(Carbamidomethyl)	1265.74	0	0.007907	44.15	39.39	0
HIVLSGGSTMYPGLPSR	1	5	1	B4DHK9		1771.91	0.001	0.1027	44.1		0
GPAAIQK	1	1	1	P35527		684.404	0.008	0.2686	44.1		0
NYLAWYQQKPGQPPK	2	182	2	A0A5C2FW25;A0A5C2G561		1817.93	0	0.04194	44.08		0
NYLAWYKQKPGQPPK	1	2	0			1817.93	0.003	0.1862	44.08		1
GPVSGTEPEPVYSMEAADYR	1	7	1	A0A384MDY8	M14(Oxidation)	2170.95	0	0.02469	44.05		0
VAQEQGGHPK	1	3	2	Q7Z406;M0QY43		1050.53	0.001	0.1274	43.99		0
GCTATLGNFAK	1	10	1	P15880	C2(Carbamidomethyl)	1139.55	0.005	0.2241	43.95		0
ENVFQEHQTLK	1	5	1	A0A384MDY8		1372.69	0	0.02111	43.94		0
NIDDGTSDRPYSHALVAGIDR	3	4	1	E4W6B6		2272.09	0	0.001442	43.93	33.85	0
GLFIIDDK	1	6	1	A0A0A0MSI0		920.506	0.002	0.1379	43.88		0
LAVNMVPFPR	3	49	6	Q13885;Q9BVA1;P04350;P68371;A0A384NYT8;Q2NKY5	M5(Oxidation)	1159.63	0	0.01372	43.85	79.76	0
INISEGNCPER	2	15	2	Q15365;H3BRU6	C8(Carbamidomethyl)	1288.59	0	0.009854	43.84	58.2	0
EDITQSAQHALR	1	7	1	F4ZW65		1368.68	0	0.01575	43.84		0
EEESAMSSDR	1	7	1	J3KSW8	M6(Oxidation)	1156.44	0	0.05399	43.82		0
VKPLLQVSR	4	4	1	P35579		1039.66	0	0.04808	43.78	41.82	0
ILSGVVTK	1	2	1	M0QZC5		816.519	0.006	0.2418	43.72		0
ISISTSGGSFR	2	2	1	P13647		1111.57	0	0.02388	43.7	65.07	0
DQVANSAFVER	2	6	1	P07900		1235.6	0	0.006908	43.68	60.51	0
LPLQLDDAVRPEAEGEEEGR	2	5	1	D3DP78		2223.09	0	0.008582	43.64	48.12	0
APSTYGGGLSVSSSR	1	1	1	P02533		1425.69	0	0.002056	43.62		0
RWEVADLQPQLK	1	4	1	H3BRG4		1482.8	0	0.03299	43.61		1
IVEIPFNSTNK	2	2	1	P05023		1261.68	0	0.007064	43.6	42.9	0
QACVLMIK	1	4	1	P35579	C3(Carbamidomethyl)	962.516	0.001	0.1057	43.52		0
SAVEDEGLK	2	15	1	A0A1U9X7W4		947.468	0	0.05464	43.51	44.13	0
NDLVEALKR	1	6	1	B1AK87		1057.6	0	0.04553	43.5		1
LDPHLVLDQLR	5	5	2	P35579;P35580		1318.75	0	0.008205	43.48	35.83	0
DPELGLK	2	2	1	P49411		771.426	0.005	0.2042	43.48	33.2	0
FWEVISDEHGIDPTGTYHGDSDLQLER	2	16	2	P04350;P68371		3116.42	0	8.238e-05	43.45	29.57	0
DGNASGTTLLEALDCILPPTRPTDKPLR	2	35	1	A0A4D5RAC7	C15(Carbamidomethyl)	3021.55	0	0.0003398	43.38	19.25	0
DIQMTQSPSSLSVSVGDR	1	2	1	A0A5C2FWS8	N-Term(Acetyl); M4(Oxidation)	1964.93	0.001	0.06798	43.38		0
APSTYGGGLSVSSR	2	1	1	P08779		1338.66	0	0.002821	43.36	55.86	0
SLVGLGGTK	2	1	1	P35908		831.494	0	0.1019	43.35	45.66	0
NMQDMVEDYR	2	7	1	H6VRF8	M2(Oxidation); M5(Oxidation)	1332.52	0	0.04645	43.34	57.76	0
SQYEQLAEQNR	2	1	1	P13645		1365.64	0	0.01996	43.29	61.65	0
NQSFCPTVNLDK	1	5	1	E9PJD9	C5(Carbamidomethyl)	1422.67	0	0.01217	43.29		0
VVLVLAGR	2	5	1	E4W6B6		826.549	0.001	0.08872	43.28	42.03	0
IPDWFLNR	2	2	1	P62269		1060.56	0	0.09653	43.24	41.28	0
ALELTGLK	2	4	1	B3KM80		844.513	0.001	0.132	43.24	50.93	0
GDVTITNDGATILK	2	4	1	A8K3C3		1417.76	0	0.05793	43.2	44.54	0
LVWVPSDK	3	6	1	P35579		943.523	0.001	0.1284	43.13	32.48	0
AVASEIFK	1	4	1	B7Z3E5		864.482	0.001	0.09545	43.12		0
VFLENVIR	1	3	1	P62805		989.576	0.002	0.1702	43.12		0
YVPYVGDSK	2	4	1	Q9NPH2		1027.51	0	0.04964	43.11	35.55	0
SLFPEGNPAK	1	2	1	E9PDF6		1059.55	0.001	0.07881	43.11		0
LEVTVQALK	1	2	1	Q7Z406		1000.6	0	0.04621	43.01		0
GTAAAAAAAAAAAAAK	2	1	1	A8K7N0		1228.66	0	0.0002044	42.98	47.91	0
AGVLAHLEEER	4	5	2	P35579;P35580		1223.64	0	0.003545	42.97	65.1	0
LLEGEESR	2	23	1	P08670		932.47	0.003	0.1872	42.95	24.39	0
DQTPDENDQVIVK	2	2	1	D3DTW3		1500.72	0	0.01716	42.81	31.05	0
VKPLLQVTR	2	7	3	Q7Z406;P35580;M0QY43		1053.68	0	0.06432	42.81		0
KLVWVPSDK	2	6	1	P35579		1071.62	0	0.03824	42.79	38.91	1
QLEDELVSLQK	1	7	1	A0A0K0K1I0		1301.69	0	0.01114	42.65		0
ERVEAVNMAEGIIHDTETK	1	6	1	B7Z4V2	M8(Oxidation)	2158.04	0	0.02126	42.65		1
QLQNQLAECK	1	2	1	Q9P0K7	C9(Carbamidomethyl)	1231.61	0	0.03805	42.63		0
AGPIWDLR	2	11	1	Q05CK9		927.503	0	0.1053	42.58	41.73	0
IFAPNHVVAK	3	10	1	M0R3D6		1095.63	0	0.02054	42.57	23.57	0
GMTLVTPLQLLLFASK	1	2	1	Q08211	M2(Oxidation)	1748	0	0.0169	42.56		0
FSGVPDR	3	73	7	A0A5C2GMG8;A0A5C2G6N1;A0A5C2GJP7;A0A5C2G5N4;A0A5C2GJI2;A0A5C2GRB4;A0A5C2GUW2		777.389	0.006	0.2421	42.53	42.64	0
EESGKPGAHVTVK	2	5	1	P22626		1338.7	0.001	0.07943	42.5	12.74	0
YEDEINKR	4	32	7	H6VRF8;P35908;P13647;B4DRR0;P04259;O95678;P12035		1066.52	0	0.1126	42.49	45.36	1
VVFQEFR	4	4	1	P35579		924.494	0.001	0.09481	42.45	20.58	0
ESTLHLVLR	2	36	1	F5H265		1067.62	0	0.06254	42.41	29	0
VTTHPLAK	5	3	1	Q99497		866.51	0.002	0.1488	42.39		0
GMGPGTPAGYGR	1	3	1	Q9BSV4	M2(Oxidation)	1136.51	0	0.01825	42.36		0
STFVLDEFKR	3	2	1	P26641		1241.65	0	0.05918	42.35	44.28	1
NVDILKDPETVK	2	4	1	O14980		1370.75	0	0.02594	42.33	33.53	1
LLIHQSLAGGIIGVK	1	6	1	B4DUQ1		1518.93	0	0.02805	42.24		0
MAPTPIPTR	2	5	1	Q16643	M1(Oxidation)	999.53	0.002	0.1704	42.24	45.62	0
DGQVINETSQHHDDLE	2	2	1	P08670		1836.8	0	0.009016	42.23		0
AENFFILR	1	5	1	P59998		1009.55	0.001	0.09232	42.23		0
LSEIDVSSEGVK	2	2	1	Q96C19		1262.65	0	0.004255	42.22	40.17	0
LPPQQIEK	1	7	1	B1AK87		952.547	0.001	0.07981	42.09		0
EDMAALEK	2	14	3	B3KPS3;Q71U36;Q53GA7	M3(Oxidation)	922.42	0.001	0.1287	42.05	36.17	0
FAGVDIR	1	7	1	M0R210		777.425	0.005	0.2338	42		0
LTVNDFVR	2	5	1	Q53GR7		963.525	0	0.09466	41.99	46.1	0
LLEGEECR	2	23	5	P35908;P13647;P04259;B4DRR0;O95678	C7(Carbamidomethyl)	1005.47	0	0.09226	41.96	52.48	0
VATWFNQPAR	2	5	1	P26373		1189.61	0	0.06484	41.95	33.5	0
HLGYKPEEYK	3	5	1	B7Z3E5		1263.64	0	0.0131	41.95	16.68	0
IELLGSYDPQK	1	2	1	P24666		1262.66	0	0.01593	41.84		0
GTEDELDKYSEALK	1	15	1	A0A0K0K1I0		1597.76	0	0.01152	41.81		1
KDHNIPGELER	4	1	1	P35580		1307.67	0	0.02271	41.79		1
NDNDTFTVK	1	6	1	Q60FE6		1053.48	0	0.03997	41.78		0
STTSVSEEDVSSR	1	1	1	Q96IZ0		1383.63	0	0.03196	41.77		0
GNVFSSPTAAGTPNK	1	10	1	Q5HY93		1447.71	0.001	0.1008	41.75		0
SLYYYIQQDTK	2	4	1	P07355		1421.69	0	0.01888	41.61	28.15	0
LPLQDVYK	3	40	1	A0A4D5RAC7		975.549	0	0.09331	41.6	51.32	0
CTVSVETR	1	4	1	Q7Z3N6	C1(Carbamidomethyl)	951.455	0.001	0.103	41.58		0
KGQSEEIQK	1	3	1	C9JXB8		1046.55	0.006	0.2403	41.57		1
YSVDIPLDK	2	4	1	E4W6B6		1049.55	0	0.0459	41.54	42.12	0
NTDQATMPDNTAAQK	1	3	2	Q7Z406;M0QY43		1605.71	0	0.01838	41.45		0
TLFNELR	1	3	1	D6RAA6		892.489	0.001	0.1332	41.45		0
KADIDLTK	1	1	1	P62269		903.517	0.008	0.2597	41.45		1
LYDIDVAK	2	6	1	P62750		936.502	0	0.1181	41.4	33.8	0
ALEEETKNHEAQIQDMR	1	1	1	P35580	M16(Oxidation)	2057.96	0	0.03924	41.34		1
VGEFSGANK	1	1	1	P10599		908.448	0.001	0.08234	41.33		0
FLEQQNQVLETK	4	6	1	Q14CN4		1476.77	0	0.00483	41.27	68.96	0
TIVFVETK	1	8	1	B4DN41		936.54	0.002	0.1514	41.25		0
FLVGFTNK	2	7	1	C9J3L8		925.513	0.001	0.1072	41.22	37.31	0
GIEQAVQSHAVAEEEAR	2	8	1	H7C463		1823.89	0	0.006505	41.21		0
NTLYLQMSSLR	2	18	1	A0A5C2G805	M7(Oxidation)	1341.68	0	0.008937	41.16		0
IEISELNR	3	8	2	H6VRF8;P35908		973.531	0	0.1174	41.14	41.95	0
DGFIDKEDLHDMLASLGK	1	8	1	P19105		2003.97	0	0.0008662	41.04		1
KVEPPTPQEPGPAK	1	5	1	J3KSW8		1474.78	0.002	0.1652	40.99		1
GALQYLVPILTQTLTK	1	3	1	B2RBR9		1759.04	0	0.0007756	40.98		0
QQQLSALK	1	1	1	P35580		915.525	0.005	0.2338	40.95		0
GLEDSYEGR	3	1	1	Q8NHP8		1025.46	0	0.07606	40.93	58.29	0
NTNPNFVR	2	5	2	P35579;P35580		961.485	0.001	0.1219	40.93	40.94	0
EAFQLFDR	2	7	1	F8W1R7		1025.51	0	0.07556	40.87	44.8	0
HWELTAEGEEIAR	1	4	1	Q9Y285		1540.74	0	0.02538	40.86		0
SHTILLVQPTK	1	2	1	G3V279	N-Term(Acetyl)	1278.74	0	0.006369	40.78		0
SLTNDWEDHLAVK	3	10	2	P07900;B4DMA2		1527.74	0	0.008289	40.77	71.41	0
KIEDLQR	1	10	1	J3KSW8		901.511	0.005	0.2304	40.76		1
GNVGFVFTK	1	15	1	A8K4Z4		968.518	0.001	0.09863	40.74		0
YYADSVK	1	273	4	A0A5C2GGJ1;A0A5C2GGC1;A0A5C2GP93;A0A5C2G805		845.405	0.008	0.2642	40.7		0
LKDVLLQVDDERR	4	3	1	P35579		1598.89	0	0.05233	40.69	27.34	2
LNISFPATGCQK	1	3	1	P62753	C10(Carbamidomethyl)	1335.67	0	0.06062	40.69		0
DILIQYDR	1	2	1	M0R210		1035.55	0.007	0.2564	40.69		0
AEPVEVVAPR	2	3	1	P09874		1066.59	0	0.03437	40.67	39.29	0
TLTLVDTGIGMTK	6	11	2	B4DMA2;P07900	M11(Oxidation)	1365.72	0	0.009768	40.66	52.69	0
DVESYIHR	1	1	1	Q9NR30		1018.49	0.002	0.1656	40.65		0
QGVDADINGLR	1	2	1	P35527		1157.59	0	0.02721	40.63		0
EDTEEYNLR	2	4	1	B4E3E6		1168.51	0	0.03241	40.62	41.09	0
IVAEEFLK	2	4	1	P59998		948.536	0	0.06212	40.62	39.96	0
HQQLLEEK	2	1	1	P35580		1024.54	0	0.04256	40.58	31.75	0
EASDPQPEEADGGLK	3	2	1	P52907		1542.69	0	0.02968	40.55	49.49	0
VAPAPAVVK	2	2	1	P62424		851.532	0	0.0484	40.54	50.64	0
QIFLGGVDKR	2	2	1	P05141		1132.65	0	0.04231	40.53	36.58	1
RHEMPPHIYAITDTAYR	2	4	1	P35579	M4(Oxidation)	2087.01	0	0.01635	40.5		1
VFDPQNDKPSK	2	3	1	B2R4D5		1274.64	0	0.03211	40.47		0
NLLSVAYK	2	33	6	B5BU24;P62258;Q04917;B4DE78;P27348;P63104		907.524	0.002	0.1383	40.46	28.65	0
DLTQEQTEK	2	2	1	Q96CS3		1091.52	0.001	0.08806	40.45	27	0
FEALDIEK	1	7	1	J3KSW8		964.499	0.001	0.1	40.45		0
XTELLIR	2	15	1	P68431	X1(S)	831.493	0.005	0.2228	40.44		0
LFEGNALLR	2	5	1	P46781		1032.58	0	0.05571	40.43	50.4	0
VVNPLFEK	2	2	1	P62424		945.543	0.001	0.1431	40.4	40.93	0
ELEAELEDERK	4	1	1	P35580		1360.66	0	0.03072	40.31	33.6	1
AAYFGVYDTAK	2	7	2	A8K787;P12236		1205.59	0	0.03613	40.28	28.2	0
AQGPQQQPGSEGPSYAK	2	10	1	M0QXC3		1729.81	0	0.008163	40.27	61.86	0
ETPHSPGVEDAPIAK	1	6	1	Q53GG0		1547.77	0	0.002585	40.23		0
AIPQLQGYLR	2	5	1	Q02878		1158.66	0	0.0807	40.2	40.8	0
YPIEHGIITNWDDMEK	5	14	1	Q13707		1960.91	0	0.01093	40.19	29.64	0
DHNIPGELER	4	1	1	P35580		1179.58	0	0.06397	40.17	28.79	0
XLVDLEPGTMDSVR	2	1	1	K7EK43	N-Term(Acetyl); X1(K); M10(Oxidation)	1617.81	0	0.09939	40.14	37.56	1
AVLVDLEPGTMDSVR	1	18	2	P04350;P68371	M11(Oxidation)	1617.82	0	0.05932	40.14		0
AEIIADK	1	1	1	Q13151		759.424	0.006	0.2446	40.11		0
KDVDNAYMIK	2	1	1	P35908	M8(Oxidation)	1212.59	0	0.09248	40.1	40.13	1
SISLYYTGEK	2	6	1	B3KM80		1160.58	0	0.05642	40.08	57.17	0
MAKPEEVLVVENDQGEVVR	2	4	1	O14980	M1(Oxidation)	2157.09	0	0.03797	40.08	44.28	0
TNQELQEINR	2	17	1	P07355		1244.62	0	0.02743	40.07	25.79	0
QLIVGVNK	2	37	1	A0A4D5RAC7		870.539	0.001	0.1225	40.03	47.93	0
FAQPGSFEYEYAMR	3	4	1	A8K525	M13(Oxidation)	1711.74	0	0.04516	39.99	44.6	0
LRSEIDNVKK	2	7	1	H6VRF8		1201.69	0	0.1066	39.94	41.89	2
QLLAGGIAGAVSR	1	4	1	B4E290		1212.71	0	0.05856	39.89		0
AFVDFLSDEIK	1	2	1	A8K651		1283.65	0	0.03906	39.89		0
ELISNSSDALDK	2	6	1	P07900		1291.63	0	0.008856	39.86	79.57	0
SQISSVNSDVEALR	2	9	1	J3KSW8		1504.76	0	0.0383	39.84	65.29	0
YPIEHGIITNWDDMEK	7	14	1	Q13707	M14(Oxidation)	1976.91	0	0.0122	39.84	26.96	0
MNVLADALK	1	8	1	I3L3P7		974.532	0.001	0.07873	39.84		0
EFSIDVGYER	2	5	1	P61158		1214.57	0	0.03545	39.83	19.86	0
IDFSEFLSLLGDIATDYHK	2	1	1	P31151		2184.08	0	0.09668	39.81	42.7	0
SESEVEEAAAIIAQRPDNPR	1	6	1	Q16643		2182.07	0	0.001829	39.8		0
FSGSGSGK	2	5	1	A0A5C2GG94		726.341	0	0.05355	39.75	64.76	0
NAYVWTLK	1	7	1	A0A1W2PNV4		994.534	0.002	0.1346	39.75		0
TIVITSHPGQIVK	2	3	1	P31689		1392.82	0	0.06468	39.74		0
GEATVSFDDPPSAK	2	11	1	Q59H57		1420.66	0	0.01188	39.66	38.38	0
TEMEDLMSSK	2	4	1	P35579	M3(Oxidation); M7(Oxidation)	1202.49	0	0.03497	39.64	38.17	0
LEVNLQAMK	1	3	1	P35579	M8(Oxidation)	1061.57	0	0.06676	39.63		0
NREELGFRPEYSASQLK	1	5	1	P09874		2024.02	0	0.0148	39.62		1
YYTGNYDQYVK	1	2	1	Q9UG63		1413.64	0	0.01679	39.59		0
GNLANVIR	2	11	3	P05141;A8K787;P12236		856.498	0.004	0.1777	39.56	38.34	0
EIAEAYLGK	2	15	1	P11142		993.525	0	0.04617	39.55	25.01	0
TCTTVAFTQVNSEDK	2	3	1	P62424	C2(Carbamidomethyl)	1700.77	0	0.01085	39.5	75.4	0
KDGNASGTTLLEALDCILPPTRPTDKPLR	1	34	1	A0A4D5RAC7	C16(Carbamidomethyl)	3149.68	0	0.003836	39.47		1
AGQVAYLEK	2	11	1	A0A087WY00		978.527	0.001	0.1012	39.43	22.71	0
LIIYWASTR	8	295	5	A0A5C2FX35;A0A5C2FW90;A0A5C2G0M0;A0A5C2FZT0;A0A5C2FW25		1122.63	0	0.04963	39.4	53.1	0
IGIFGQDEDVTSK	1	2	1	H7C5W9		1408.69	0	0.0228	39.39		0
LMDQNLK	1	14	1	A0A0S2Z4G4		861.45	0.004	0.2121	39.39		0
DLAGSIIGK	2	7	1	B4DUQ1		873.503	0	0.1129	39.32	34.38	0
LNIPVSQVNPR	1	14	1	P05023		1236.7	0	0.01818	39.32		0
DAVLLVFANK	1	8	2	B4E190;C9J1Z8		1089.63	0	0.05696	39.27		0
LTSSLTTK	2	7	1	H3BRG4		850.488	0.001	0.1228	39.27	39.82	0
AGVNTVTTLVENK	1	4	1	P62424		1345.73	0	0.01402	39.22		0
EKELETGPK	1	5	1	A0A384MDY8		1030.54	0.002	0.1477	39.22		1
DVLLQVDDERR	4	3	1	P35579		1357.71	0	0.1178	39.21	50.2	1
GEGGILINSQGER	1	8	1	B3KT34		1329.67	0	0.02837	39.15		0
EMDEQIR	1	12	1	A0A0S2Z4G4		920.413	0.002	0.1744	39.14		0
LEVNMQAMK	2	1	1	P35580		1063.53	0	0.08561	39.08	21.68	0
SSQSVLYSTNNK	2	1	1	A0A5C2G561		1327.65	0.001	0.1277	39.08	41.46	0
AAFLNNDYTK	1	1	1	D7RXV9		1156.56	0	0.02934	39.07		0
SPYTVTVGQACNPSACR	1	6	1	Q60FE6	C11(Carbamidomethyl); C16(Carbamidomethyl)	1867.84	0	0.01208	39.02		0
DNTINLIHTFR	2	3	1	O15144		1343.71	0	0.01815	39.01		0
LSSPVLHR	1	5	1	Q16643		908.531	0.004	0.2063	38.99		0
ISSLLEEQFQQGK	2	3	1	Q5JR95		1506.78	0	0.001397	38.95	61.39	0
RPAEDMEEEQAFK	2	7	1	B4DUQ1	M6(Oxidation)	1595.7	0	0.03896	38.95	27.37	0
THEAQIQEMR	3	3	1	P35579		1242.59	0	0.0204	38.92	39.67	0
ADEWLMK	1	5	2	P35579;P35580		892.422	0.004	0.2018	38.89		0
VLSIGDGIAR	2	6	1	P25705		1000.58	0	0.04511	38.86	29.61	0
YSLDPENPTK	1	10	1	A0A087WXM6		1163.56	0	0.02173	38.85		0
AQYEDIAQK	3	7	1	H6VRF8		1065.52	0	0.08976	38.82	39.62	0
QRYEILTPNSIPK	1	4	1	P35579		1558.86	0	0.06199	38.8		1
LGPEGELLIR	1	7	1	B4DE27		1096.63	0	0.02983	38.77		0
INEILSNALK	2	6	1	A0A087X0X3		1114.64	0	0.03316	38.76	32.9	0
EVHLVESGGGLVRPGGSLR	4	1	1	A0A5C2GAC2		1919.07	0	0.007735	38.72	33.13	0
STTTGHLIYK	5	49	1	A0A4D5RAC7		1120.6	0	0.05424	38.7	36.33	0
YIDQEELNK	1	11	2	P07900;B4DMA2		1151.56	0	0.03763	38.69		0
GIYAYGFEKPSAIQQR	2	28	2	P38919;J3KTB5		1827.93	0	0.007747	38.63	33.99	0
ALEEANTELEVK	1	3	1	Q04695		1345.69	0	0.01671	38.58		0
IMSSPLSK	2	10	1	E5RHH1	M2(Oxidation)	878.467	0.002	0.1704	38.58	40.11	0
DQADFSVLHYAGK	1	3	2	Q7Z406;M0QY43		1450.69	0	0.03695	38.54		0
NLQYYDISAK	1	5	1	P62826		1214.6	0	0.03014	38.51		0
LAAIVAK	2	7	1	P40429		685.46	0.008	0.2243	38.49	43.69	0
AYAALAALEK	2	7	1	F4ZW65		1020.57	0	0.01895	38.46	47.93	0
EAPFVPVGIAGFAAIVAYGLYK	4	4	1	C9JAW5		2253.23	0	0.01536	38.46	38.96	0
GCWDSIHVVEVQEK	2	7	1	B1AK87	C2(Carbamidomethyl)	1685.8	0	0.005576	38.46	14.12	0
LGEEDAGAR	1	4	1	Q7Z406		917.434	0.003	0.1774	38.46		0
TFLVGER	1	2	1	P26641		821.453	0.008	0.261	38.43		0
QITVNDLPVGR	2	6	2	B4DF70;A0A0A0MSI0		1211.67	0	0.07525	38.41	40.04	0
LVWVPSELHGFEAAALR	1	4	2	Q7Z406;M0QY43		1895.01	0	0.005775	38.4		0
IVTNNLK	1	4	1	P07951		801.484	0.007	0.2519	38.37		0
DRAEAEAR	2	11	2	P35579;P35580		917.443	0.002	0.1558	38.29		1
DGEQHEDLNEVAK	3	3	1	O95831		1483.67	0	0.04425	38.27	41.67	0
SAVGFDYQGK	1	5	1	A0A384MDY8		1071.51	0.001	0.0808	38.24		0
AAGVNVEPFWPGLFAK	2	4	1	Q7Z612		1702.89	0	0.0008513	38.23	57.35	0
TITLEVEPSDTIENVK	2	36	1	F5H265		1787.93	0	0.0002767	38.21	64.61	0
LLGWIQNK	2	9	2	Q60FE6;O75369		971.567	0	0.1016	38.2	47.52	0
GNFNYIEFTR	2	4	1	P19105		1260.6	0	0.04167	38.2	37.27	0
LEVNLQAMK	2	3	1	P35579		1045.57	0	0.08322	38.18	43.09	0
AGITTIEAVKR	1	10	1	A0A0S2Z4G4	N-Term(Acetyl)	1200.69	0	0.05677	38.18		1
YDGIILPGK	1	3	1	Q5VVC8		975.549	0.008	0.2682	38.18		0
IVQMTEAEVR	1	3	1	P62140	M4(Oxidation)	1191.6	0	0.05024	38.17		0
GDLGIEIPAEK	2	14	1	A0A024R609		1141.61	0	0.04567	38.13	34.04	0
KEEEEEEEEYDEGSNLKK	2	1	1	Q14165		2213.95	0	0.02123	38.1	54.43	2
FAAATGATPIAGR	2	6	1	F8WD59		1203.65	0	0.04025	38.09	46.07	0
ACGVLETIR	1	11	1	A0A087WY00	C2(Carbamidomethyl)	1018.53	0.002	0.1496	38.09		0
STHSELLEDYYQSGR	1	4	1	B4DZ22		1784.81	0	0.0231	38.01		0
ADEWLMK	4	5	2	P35579;P35580	M6(Oxidation)	908.418	0.004	0.1986	38	37.61	0
SYCAEIAHNVSSK	2	3	1	D3YTB1	C3(Carbamidomethyl)	1465.67	0	0.03002	37.99	59.11	0
LLIYWTSAR	1	1	0			1122.63	0.006	0.2416	37.93		0
MEIQEIQLK	4	38	3	A0A0K0K1I0;F5H7S3;A0A0S2Z4G4		1131.61	0	0.03253	37.92		0
ATFDAISK	2	9	1	P15880		852.447	0	0.1035	37.9	41.52	0
YDEEFQR	2	4	1	P55060		986.421	0.001	0.124	37.85	39.3	0
EGSGSSGTGEQKEDQKEEK	1	6	1	B7Z4V2		2009.89	0	0.01013	37.84		2
MVNHFIAEFK	2	9	1	P11142		1235.62	0	0.03108	37.8		0
LYPPSAEYPDLR	1	8	1	C9JJX8		1420.7	0.001	0.1019	37.78		0
QACVLMIK	1	4	1	P35579	C3(Carbamidomethyl); M6(Oxidation)	978.507	0.001	0.1182	37.74		0
GDLPFVVPR	1	3	1	P35579		999.562	0.002	0.1376	37.73		0
DHAVDLIQK	2	11	1	Q9UNU2		1038.56	0	0.1067	37.71	28.59	0
DVDGAYMTK	3	7	1	H6VRF8	M7(Oxidation)	1015.44	0	0.097	37.69	37.24	0
GGGHVAQIYAIR	3	5	1	M0R210		1241.67	0	0.05356	37.66	60.46	0
AGEVFIHK	2	6	1	A8K525		900.493	0	0.101	37.64	56.93	0
KVVNPLFEK	2	2	1	P62424		1073.63	0	0.09426	37.61	35.63	1
TTGIVMDSGDGVTHTVPIYEGYALPHAILR	3	29	3	P60709;P63261;Q562L9	M6(Oxidation)	3199.61	0	2.387e-05	37.57	65.73	0
LEDLATLIQK	1	2	1	E9PDF6		1143.66	0	0.032	37.54		0
HWPFQVINDGDKPK	3	8	1	A0A1U9X7W4		1680.85	0	0.004224	37.5		0
IFVGGIKEDTEEYNLR	2	3	1	B4E3E6		1882.96	0	0.01468	37.47	43.98	1
YFQFQEEGK	1	3	1	O15144		1175.54	0	0.02035	37.46		0
DLTDYLMK	2	31	3	P60709;P63261;Q13707		998.484	0.002	0.1672	37.44	39.18	0
FKDLGEENFK	3	11	1	F6KPG5		1226.61	0	0.06383	37.41	50.85	1
RLDIAGR	1	5	1	B4DHK9		800.474	0.006	0.2471	37.37		1
YEELQVTVGR	2	1	1	P35908		1193.61	0	0.01374	37.32	55.72	0
GTGASGSFK	2	10	3	A3R0T7;P16403;P16402		811.395	0	0.1062	37.3	50.56	0
DYSSGFGGK	1	5	1	A0A384MDY8		917.4	0.004	0.1962	37.3		0
HSEAATAQR	2	5	1	D6RAF8		970.47	0.001	0.1243	37.28	38.52	0
SLTSEDAAVYYCAR	2	1	1	A0A5C2GFG5	C12(Carbamidomethyl)	1605.72	0	0.04403	37.27		0
LLQSNPVLEAFGNAK	1	6	1	B7Z3E5		1600.86	0	0.007741	37.25		0
DIDIHEVR	2	15	1	B3KX72		996.51	0.002	0.1356	37.24	28.94	0
TAAENDFVTLKK	2	1	1	P35908		1336.71	0	0.007388	37.2	59.71	1
LLIYGASSRAAGVPDR	1	1	1	A0A5C2FU34		1645.89	0.004	0.2074	37.2		1
GFSLLATEDKEALKK	1	6	1	P09874		1649.91	0	0.02346	37.06		2
YDGSHTYYADSVK	8	2	1	A0A5C2GC05		1505.65	0	0.06048	37.03	23.91	0
LQDAINILK	2	2	1	B4DSR0		1027.62	0	0.09215	37	42.75	0
EDSQRPGAHLTVK	4	12	1	F8W6I7		1437.75	0	0.05891	36.94	27.52	0
DFLLKPELLR	1	33	1	K7EN69		1243.74	0.002	0.1346	36.94		0
NMQDMVEDYR	1	7	1	H6VRF8		1300.53	0	0.04461	36.88		0
IDEYDYSKPIQGQQK	2	6	1	B3KT34		1811.88	0	0.01089	36.86	28.11	0
DVDNAYMIK	2	1	1	P35908	M7(Oxidation)	1084.5	0	0.09975	36.85	26.93	0
EQLEEEAAAR	1	4	1	Q7Z406		1145.54	0.001	0.07362	36.79		0
FDLMYAK	2	23	4	B3KPS3;Q71U36;Q53GA7;V9GZ17		887.43	0.005	0.2161	36.78	36.39	0
GVQYLNEIK	2	4	1	P13639		1063.58	0	0.1138	36.71	43.64	0
AVDSLVPIGR	2	5	1	P25705		1026.59	0	0.04482	36.68	40.98	0
DVTGAEALLER	1	6	1	Q9UG16		1173.61	0	0.05973	36.62		0
YVELFLNSTAGASGGAYEHR	1	3	1	P31943		2142	0	0.003023	36.59		0
LQEELAASDR	2	4	1	Q7Z406		1131.56	0	0.05466	36.53	39.62	0
AMVNKDDIQK	1	4	1	P35580		1161.59	0.002	0.1526	36.53		1
RHPDYSVVLLLR	1	11	1	F6KPG5		1467.84	0	0.008167	36.49		1
SGFSSISVSR	2	5	1	P04259		1026.52	0	0.03158	36.48	38.83	0
IADVVLLQK	1	2	1	A6H8K3		998.624	0	0.06282	36.48		0
KGNYAER	2	12	1	Q96KK5		837.422	0.002	0.1536	36.47		1
SGFSSVSVSR	1	5	1	B4DRR0		1012.5	0	0.02425	36.46		0
MELQEMQLK	2	15	5	P07951;A7XZE4;V9HW25;B4E3P1;A0A2R8Y5V9	M1(Oxidation); M6(Oxidation)	1181.55	0.001	0.08558	36.46		0
KLVWIPSER	1	4	1	P35580		1127.66	0.005	0.2171	36.42		1
LVLDAFALPLTNLFK	1	2	1	P55060		1674.98	0	0.002765	36.35		0
VTSEELHYFVQNHFTSAR	2	3	1	H3BRG4		2165.04	0	0.007277	36.35		0
ELACEVK	1	1	1	P35580	C4(Carbamidomethyl)	848.419	0.005	0.2315	36.33		0
KDLQNFLK	1	2	1	B2R4M6		1005.57	0.007	0.2556	36.31		1
VLATVTKPVGGDK	3	11	1	Q02878		1284.75	0	0.01364	36.26	42.51	0
LVLDQLR	1	3	2	Q7Z406;M0QY43		856.525	0.005	0.217	36.1		0
LTSDDTAVYFCAR	2	2	1	A0A5C2G6C8	C11(Carbamidomethyl)	1518.68	0	0.07849	36.07	36.02	0
LQEMEGTVK	1	3	1	P35579		1034.52	0.001	0.07692	35.93		0
GGNFGFGDSR	2	2	1	P22626		1013.44	0.001	0.1276	35.92	35.86	0
TFYNELR	2	1	1	Q562L9		942.468	0.002	0.1407	35.89	22.29	0
GFSLEELR	1	3	1	P26373		950.492	0.003	0.1811	35.88		0
LCTSATESEVAR	1	2	1	B4DUL5	C2(Carbamidomethyl)	1323.61	0.001	0.1321	35.84		0
VYGSFLVNPESGYNVSLLYDLENLPASK	1	2	1	O15144		3088.55	0	0.001207	35.82		0
MKLDYILGLK	2	5	1	P46781	M1(Oxidation)	1209.69	0	0.1075	35.79	48.19	1
ILLTEPPMNPTK	1	5	1	B4DHK9		1353.73	0	0.04369	35.79		0
LQGEIAHVK	3	1	1	P35908		994.57	0.001	0.1155	35.79	28.21	0
DYQELMNTK	3	7	1	H6VRF8	M6(Oxidation)	1157.51	0	0.06124	35.78	18.41	0
LDAQVQELHAK	3	1	1	P35580		1251.67	0	0.01118	35.73	39.68	0
ISEQFTAMFR	2	38	5	Q13885;Q9BVA1;P04350;P68371;A0A384NYT8		1229.6	0	0.01425	35.72	74.81	0
ADEGISFR	2	3	1	A0A0A0MSI0		894.432	0.001	0.1417	35.71	39.78	0
VFVGGDDFK	2	3	1	Q9NPH2		983.483	0	0.087	35.67	38.15	0
MDSTEPPYSQK	1	35	1	A0A4D5RAC7	M1(Oxidation)	1298.56	0	0.03456	35.67		0
LATATETYIKPISK	1	7	1	A0A087WY00		1535.87	0	0.01523	35.67		0
EMEAELEDERK	4	3	1	P35579	M2(Oxidation)	1394.61	0	0.07923	35.66	36.23	1
DNTIEHLLPLFLAQLK	1	6	1	B4DDF7		1865.07	0	0.02148	35.61		0
LRENVFQEHQTLK	2	5	1	A0A384MDY8		1641.87	0	0.006426	35.56		1
VDEIFGQLR	2	1	1	Q9NY12		1076.57	0	0.04756	35.53	34.91	0
LIDLHSPSEIVK	3	2	1	P60866		1350.76	0	0.09489	35.52	30.43	0
SDGGYTYDTSDLAAIK	2	2	1	B4DXW6		1676.76	0.002	0.148	35.49	22.2	0
MEEEILLLEDQNSK	1	1	1	P35580	M1(Oxidation)	1706.81	0	0.02056	35.48		0
DLMVGDEASELR	1	2	1	B4DHK9	M3(Oxidation)	1350.62	0	0.01792	35.45		0
MELQEIQLK	2	38	3	A0A0S2Z4G4;A0A0K0K1I0;F5H7S3	M1(Oxidation)	1147.6	0	0.05753	35.44		0
LSQNNFALGYK	2	1	1	Q9Y277		1254.65	0	0.03063	35.39	42.57	0
LMELHGEGSSSGK	2	7	1	A8K4W0	M2(Oxidation)	1347.62	0	0.003875	35.38	76.26	0
SPYQEFTDHLVK	2	10	1	P15880		1463.71	0	0.006789	35.34		0
FVSELWK	3	4	1	P35579		908.488	0.001	0.138	35.34	35.2	0
QMVETELK	1	5	1	P62258	M2(Oxidation)	993.492	0.002	0.176	35.32		0
GYSFVTTAER	1	11	1	Q13707		1130.55	0	0.04552	35.3		0
QVLDNLTMEK	1	2	1	P35527		1190.61	0	0.03516	35.26		0
NSSYFVEWIPNNVK	2	43	6	Q13885;Q9BVA1;P04350;P68371;A0A384NYT8;Q2NKY5		1696.83	0	0.002475	35.19	45.98	0
EQAEAEVASLNR	2	8	1	A0A0S2Z4G4		1316.64	0	0.02034	35.18	44.78	0
KYEAFLQR	1	6	1	B7Z3E5		1054.57	0.002	0.151	35.16		1
RHEMPPHIYAISESAYR	2	3	1	P35580	M4(Oxidation)	2073	0	0.01198	35.15		1
AEAELCAEAEETR	1	3	2	Q7Z406;M0QY43	C6(Carbamidomethyl)	1478.64	0.002	0.1479	35.04		0
ASGPPVSELITK	2	6	3	A3R0T7;P16403;P16402		1198.67	0	0.01734	35.01	41.65	0
DAEAWFNEK	3	4	1	P13645		1109.49	0	0.08052	34.95	37.92	0
FVEIHFNEK	2	15	1	A0A0A0MRM8		1162.59	0	0.02797	34.95		0
VFQFLNAK	1	3	1	C9JXB8		966.54	0.001	0.1031	34.93		0
LTVLGQPK	3	17	1	Q96JD0		855.53	0.001	0.132	34.87	34.96	0
EAIEGTYIDK	1	2	1	M0QZC5		1138.56	0	0.0314	34.86		0
HIVLSGGSTMYPGLPSR	1	5	1	B4DHK9	M10(Oxidation)	1787.91	0.002	0.1413	34.84		0
LLLPGELAK	2	22	1	P06899		953.602	0	0.1196	34.81	34.96	0
DNMALQR	1	9	1	B7Z4V2	M3(Oxidation)	863.406	0.006	0.2442	34.81		0
SKAEAESLYQSK	3	7	1	H6VRF8		1340.67	0	0.01454	34.8	65.68	1
FFVSSSQGR	1	8	1	A0A087WUV8		1014.5	0.001	0.06707	34.76		0
ALTVPELTQQMFDAK	2	17	3	P04350;P68371;Q2NKY5	M11(Oxidation)	1707.86	0	0.01036	34.69	37.21	0
NPDDITNEEYGEFYK	2	5	1	P07900		1833.78	0	0.001417	34.66	8	0
GFESPSDNSSAMLLQWHEK	1	2	1	B1ALC0	M12(Oxidation)	2178.98	0	0.05224	34.65		0
LDKENALDR	4	25	5	A0A0K0K1I0;P07951;A7XZE4;V9HW25;B4E3P1		1073.56	0.001	0.07851	34.64	16.91	1
VGIPVTDENGNR	1	1	1	Q9H9B4		1270.64	0	0.01829	34.63		0
DAVTYTEHAK	2	2	1	P62805		1134.54	0	0.05159	34.61	33.32	0
TVPVEAVTSK	1	6	1	A0A384MDY8		1030.58	0.001	0.1114	34.6		0
VDPEIQNVK	2	1	1	P35908		1041.56	0	0.06436	34.52	34.05	0
YQQLFEDIR	2	9	1	A4FS09		1211.61	0	0.06693	34.5	43.44	0
EILGTAQSVGCNVDGR	3	2	1	P30050	C11(Carbamidomethyl)	1675.81	0	0.0008829	34.47	78.96	0
EDVFVHQTAIK	2	11	2	P67809;A0A0D9SEI8		1286.67	0	0.01933	34.47	31.72	0
VAEQAANDLR	2	3	1	Q7Z406		1086.55	0	0.03247	34.46	35.17	0
DQGTYEDYVEGLR	1	12	1	F8W1R7		1544.67	0	0.009803	34.42		0
INVYYNEAAGNK	2	4	1	Q13885		1355.66	0	0.009242	34.38	46.3	0
YLYEIAR	1	10	1	F6KPG5		927.493	0.008	0.2626	34.36		0
LLIYGATSR	4	5	1	A0A5C2GX42		993.575	0	0.05503	34.34	38.75	0
LVQAFQFTDK	3	4	1	A0A0A0MSI0		1196.63	0	0.01704	34.32	50.34	0
LEVNMQAMK	2	1	1	P35580	M5(Oxidation); M8(Oxidation)	1095.52	0	0.08591	34.3	35.67	0
LESDYEILER	1	9	1	J3KR24		1266.62	0	0.04064	34.3		0
SLYNLGGSK	2	2	1	P13647		938.493	0.001	0.143	34.26	31.96	0
AADAEAEVASLNR	1	5	0			1316.65	0	0.04918	34.25		0
HVSPLIGR	2	2	1	Q9H9B4		878.521	0	0.1029	34.24	37.54	0
SFSLLQEAIIPYIPTLITQLTQK	2	6	1	P55060		2617.49	0	0.009265	34.22	25.11	0
EVEAQLEEVRK	1	1	1	Q9ULE4		1329.7	0.001	0.09838	34.22		1
ALEQQVEEMK	2	3	1	P35579	M9(Oxidation)	1220.58	0	0.0529	34.19	18.47	0
LIVENLSSR	2	18	2	B4DJK0;A0A590UJK4		1030.59	0	0.1121	34.15	40.83	0
AHAHLDTGR	1	8	1	B4DIW2		977.489	0.002	0.1415	34.13		0
HPGSFDVVHVK	2	7	1	Q96IR1		1221.64	0	0.04465	34.12	28.24	0
TLIQNCGASTIR	1	5	1	B4DUR8	C6(Carbamidomethyl)	1333.69	0.003	0.1793	34.06		0
ETITESAGR	1	4	1	J3KS45		963.475	0.002	0.1418	34.05		0
TSALSDETK	1	2	1	P78527		951.463	0.001	0.07944	34.03		0
YGEPGEVFINK	2	4	1	Q9BSV4		1252.62	0	0.02454	33.98	42.39	0
VGPVAATYPMLNK	1	4	1	Q9NPH2		1360.72	0.002	0.1437	33.98		0
TKYETELNLR	4	1	1	P02533		1266.67	0	0.05066	33.97	45.86	1
VVSEDFLQDVSASTK	1	3	1	P09874		1624.81	0	0.01289	33.95		0
TEQAISFAK	2	1	1	P12236	N-Term(Acetyl)	1036.53	0	0.07191	33.93	49.61	0
GIAYIEFK	2	6	1	B3KM80		940.513	0.005	0.229	33.93	33.92	0
SGNIVAGIANESK	1	3	1	B4DUT7		1259.66	0.003	0.1946	33.92		0
NFGIGQDIQPK	2	2	1	P62424		1216.63	0	0.01927	33.9	35.74	0
NQILQNEK	1	1	1	P35580		986.529	0.005	0.2267	33.89		0
SVQVSTLK	1	5	2	Q53GB6;A0A1W2PNV4		861.503	0.006	0.2444	33.85		0
CPEALFQPSFLGMESCGIHETTFNSIMK	2	20	2	P60709;P63261	C1(Carbamidomethyl); C16(Carbamidomethyl); M27(Oxidation)	3247.45	0	0.01509	33.84		0
HIAEEADR	1	25	2	A0A2R8Y5V9;A0A0S2Z4G4		940.449	0.005	0.2252	33.81		0
QVLEPSFR	1	1	1	P26641		975.527	0.001	0.09917	33.8		0
NLSSNEAISLEEIR	1	2	1	P78527		1574.8	0	0.005492	33.76		0
LQEEMLQR	1	5	1	P08670	M5(Oxidation)	1062.53	0.002	0.1734	33.72		0
EILKEQENR	2	3	1	Q99497		1158.61	0.002	0.1371	33.67		1
DSETGENIR	3	6	1	B7Z4V2		1020.46	0	0.1152	33.66	39.03	0
LCHLLGMNVMEFTR	1	1	1	P35580	C2(Carbamidomethyl); M7(Oxidation); M10(Oxidation)	1752.82	0	0.04613	33.66		0
VLNELTQLK	1	3	1	Q9P0K7		1057.62	0.003	0.1775	33.66		0
ADGYVLEGK	2	3	1	Q5JR95		951.48	0	0.05691	33.64	38.25	0
SISISVAR	1	7	1	H6VRF8		832.488	0.008	0.2579	33.64		0
SRLDQELK	1	6	1	P46781		988.542	0.008	0.2747	33.6		1
KESYSIYVYK	1	7	1	P06899		1279.66	0	0.04417	33.58		1
HLQVNVTNPVQCSLHGK	1	4	1	Q7Z3N6	C12(Carbamidomethyl)	1930.99	0	0.06373	33.54		0
YPPTVSMVEGQGEK	1	1	1	P27918	M7(Oxidation)	1537.72	0.004	0.1969	33.52		0
TEELKPQVEEK	2	3	1	A0A024RDB2		1329.69	0	0.104	33.49	39.06	0
FATHAAALSVR	2	4	1	Q9BSV4		1143.63	0	0.007332	33.46	43.36	0
GISHVIVDEIHER	2	3	1	Q08211		1503.79	0	0.002192	33.4	50.53	0
EIVHIQAGQCGNQIGTK	1	12	1	Q2NKY5	C10(Carbamidomethyl)	1852.93	0	0.02765	33.25		0
SEIDNVKK	1	7	1	H6VRF8		932.505	0.002	0.1705	33.22		1
ENISEWR	2	4	1	B1ALA9		933.441	0.001	0.1363	33.21	53.34	0
DVDGAYMTK	2	7	1	H6VRF8		999.445	0.001	0.1096	33.17	18.51	0
ELTAVVQK	2	11	1	P23396		887.519	0.004	0.2009	33.17	35.33	0
LLNDEDPVVVTK	1	7	1	A0A024R1X8		1341.72	0.004	0.1976	33.17		0
VITEEEK	1	5	1	P26373		847.442	0.005	0.2179	33.16		0
TEMEDLMSSK	1	4	1	P35579	M7(Oxidation)	1186.5	0	0.06013	33.13		0
IHGVGFK	1	7	1	H7C2W9		757.435	0.005	0.2252	33.08		0
TGTAEMSSILEER	1	3	1	P25705		1423.67	0.001	0.1303	33.02		0
ACYGVLR	1	6	1	P23396	C2(Carbamidomethyl)	838.425	0.006	0.2478	33		0
DTLYEAVR	2	1	1	P62906		966.485	0.004	0.2082	32.98	35.19	0
NIRDDEGFIIR	1	14	1	A0A0A0MRM8		1347.7	0.001	0.08126	32.95		1
LTGDLSHLAAIVILLLK	1	2	1	H7BYF7		1790.12	0	0.01727	32.89		0
FAEVYFAQSQQK	2	4	1	Q14165		1445.71	0	0.007894	32.8	28.63	0
VAFTGSTEVGHLIQK	1	2	1	A0A384MTJ7		1586.86	0	0.02294	32.8		0
TEELNR	1	12	2	P02533;Q04695		761.38	0.008	0.2802	32.8		0
TIDDLEDK	1	11	1	A0A0S2Z4G4		948.453	0.004	0.2036	32.79		0
EENVEIHQTLDQTLLELNNL	1	2	1	V9HW25		2365.18	0.001	0.07266	32.78		0
DLPLLLFR	2	11	1	A0A286YF22		986.602	0.008	0.2296	32.76	38.09	0
EQEVAELK	1	3	1	P35580		945.488	0.008	0.2696	32.76		0
VEAQLQELQVK	1	3	1	P35579		1284.71	0	0.018	32.75		0
CLSAAEEK	1	14	1	A0A0S2Z4G4	C1(Carbamidomethyl)	907.421	0.001	0.1173	32.67		0
HPFAQAVGR	1	5	1	A0A0D9SG66		982.523	0.001	0.07632	32.67		0
EVDEDFDGK	1	9	1	C9JTV4		1053.44	0.001	0.1123	32.66		0
VYEGERPLTK	2	1	1	P11021		1191.64	0.001	0.1128	32.58		0
YYPTEDVPR	1	8	1	Q02878		1139.53	0	0.05735	32.57		0
VVLLTEVDK	1	4	1	B4DKE6		1015.6	0.003	0.1898	32.57		0
VITIMQNPR	1	1	1	P62269		1071.6	0.001	0.1154	32.54		0
VAAYDKLEK	2	2	1	P35579		1036.57	0.002	0.1615	32.49		1
LLLQVQHASK	2	8	3	P05141;A8K787;P12236		1136.68	0	0.07402	32.47	28.74	0
KQMVIDVLHPGK	1	4	1	A0A2R8Y849	M3(Oxidation)	1380.77	0	0.02477	32.46		1
HFAGAVCYETTQFVEK	1	14	1	A0A0A0MRM8	C7(Carbamidomethyl)	1886.88	0	0.008899	32.43		0
DEILPTTPISEQK	2	7	1	P23396		1470.77	0	0.05957	32.42	46.4	0
LIGWGQIR	2	2	1	P41091		942.55	0.004	0.2033	32.42	31.09	0
TTYLVLDEADR	2	9	1	B4DN41		1295.65	0	0.0345	32.39	41.46	0
VDPVNFK	1	27	1	E9LUX2		818.439	0.008	0.2789	32.29		0
TGQEVVFVAEPDNK	1	3	1	B2RE46		1532.76	0	0.005074	32.28		0
VDIQTEDLEDGTCK	1	5	1	O75369	C13(Carbamidomethyl)	1622.72	0	0.03215	32.22		0
ALEQQVEEMK	2	3	1	P35579		1204.58	0	0.108	32.17	25.07	0
APAMFNIR	1	9	1	A8K4W0	M4(Oxidation)	935.476	0.006	0.2497	32.13		0
NIPIPTLK	1	5	1	Q5HYL6		895.56	0.003	0.1917	32.09		0
QLEEQLR	1	10	2	A0A0K0K1I0;F5H7S3		915.489	0.001	0.1332	32.08		0
NNRPSEGPLQTR	1	2	1	Q00610		1368.69	0.004	0.2098	32.08		0
LLLLGAGESGK	2	31	1	P08754		1057.62	0	0.03819	32.07		0
DYLHYIR	1	3	1	M0QZC5		979.502	0.004	0.2069	32.04		0
DIQMTQSPSFLSASLGDR	10	2	1	A0A5C2GBM0	M4(Oxidation)	1968.94	0	0.06377	32.03	32.36	0
GLDISNVK	2	20	1	A0A2R8Y5G6		845.472	0.002	0.1615	31.99	36.32	0
VMQEQGTHPK	1	3	1	P35579		1154.56	0	0.02509	31.98		0
EAFNMIDQNR	1	9	1	P19105		1237.56	0	0.05728	31.9		0
HQNVQLPR	1	6	1	A6NLN1		991.544	0.001	0.1085	31.87		0
GTGIVSAPVPK	2	10	1	P15880		1025.6	0	0.04312	31.86	37.66	0
AVDEAADALLK	1	10	1	H7C463		1115.59	0.001	0.08731	31.86		0
TPELNLDQFHDK	2	6	1	D6RGY2		1456.71	0	0.01296	31.8	30.81	0
TATQLAVNK	2	5	1	Q53HV2		945.537	0.001	0.07859	31.78	15.51	0
QVLDNLTMEK	2	2	1	P35527	M8(Oxidation)	1206.61	0	0.02011	31.76	47.45	0
TSQNSELNNMQDLVEDYKK	2	1	1	P35908	M10(Oxidation)	2272.04	0	0.001648	31.71	52.7	1
EAYPGDVFYLHSR	2	1	1	P25705		1553.74	0	0.003002	31.7	37.07	0
IQLQDAGR	1	11	1	K4DIB6		900.489	0.002	0.1392	31.7		0
ETANAIVSQQTPQR	1	4	1	B4DKE6		1542.79	0.001	0.1291	31.68		0
TKYEHELALR	2	1	1	P08779		1259.67	0	0.04591	31.66	31.06	1
DLTDYLMK	3	31	3	P60709;P63261;Q13707	M7(Oxidation)	1014.48	0.002	0.157	31.63	30.26	0
LEAVQYK	2	2	1	C9J0E4		850.467	0.004	0.177	31.63	33.93	0
ELAQQIQK	1	16	1	J3KTB5		957.537	0.004	0.1998	31.62		0
XVADGIFK	2	11	1	P23396	X1(F)	896.487	0.003	0.177	31.59		0
EILAELTGR	2	6	1	P08559		1001.56	0	0.1129	31.5	40.67	0
FYSVNVDYSK	2	1	1	O00483		1221.58	0	0.05184	31.44	10.01	0
YEAFLQR	1	6	1	B7Z3E5		926.474	0.001	0.1206	31.42		0
SAVGFEYQGK	1	6	1	A0A384MDY8		1085.53	0.001	0.08328	31.35		0
VASLTLHNK	1	2	1	Q9P0K7		982.568	0.001	0.0771	31.34		0
FDDGAGGDNEVQR	2	2	1	Q75L23		1379.58	0	0.009344	31.33	82.27	0
EQIVPKPEEEVAQK	4	7	1	A0A087WXM6		1623.86	0	0.04148	31.33	34.57	0
EVSTYIK	1	34	1	A0A4D5RAC7		839.451	0.008	0.2625	31.33		0
FQQAIDSR	2	2	1	A9UFC0		964.484	0.001	0.1218	31.29	32.26	0
IQDWYDKK	1	1	1	P35527		1095.55	0.002	0.1601	31.29		1
LQEMEGTVK	2	3	1	P35579	M4(Oxidation)	1050.51	0	0.05708	31.28	24.98	0
HRPQLLVER	1	13	1	A8K3A8		1147.67	0	0.05838	31.16		0
IPGGLSEAKPATPEIQEIVDK	1	2	1	C9J0E4		2192.18	0	0.002226	31.16		0
DAQPSFSAEDIAK	2	9	1	Q8NHX6		1378.65	0	0.07635	31.05	38.26	0
AFGYYGPLR	1	2	1	A0A087X2D0		1043.53	0.002	0.1666	31.04		0
TVGQLYK	1	11	4	Q7Z406;P35579;P35580;M0QY43		808.456	0.008	0.2759	31.03		0
VEPHATIAEIK	2	6	1	A0A384NL45		1207.67	0	0.03602	31.01	30	0
LTFEELER	1	7	1	Q0ZGT2		1036.53	0.001	0.1143	31.01		0
MDDREDLVYQAK	2	5	1	P62258	N-Term(Acetyl); M1(Oxidation)	1540.69	0	0.04523	30.98	32.17	1
HVVFIAQR	2	3	1	P62081		969.563	0.001	0.0988	30.97	29.48	0
AGVAPLQVK	1	6	1	Q60FE6		882.541	0	0.06614	30.9		0
HVGNQQYNVTYVVK	1	4	1	O75369		1648.84	0	0.03712	30.9		0
NLPLPPPPPPR	1	7	1	B4DUQ1		1194.7	0	0.04533	30.86		0
TLSDYNIQK	1	38	1	F5H265		1081.55	0.002	0.1403	30.86		0
LAEFSSQAAEEEEK	1	2	1	Q7Z406		1567.71	0	0.008368	30.82		0
APTADTQTQNVNQAK	2	3	1	Q8TEN0		1586.78	0.004	0.1762	30.82	31.44	0
DDETMYVESK	1	3	1	O15144	M5(Oxidation)	1232.5	0	0.04862	30.8		0
DYGNSPLHR	2	6	1	A6NLN1		1058.5	0.001	0.1329	30.79	35.7	0
AYLQQLR	1	4	1	B2R4D5		891.505	0.002	0.1648	30.79		0
GQHVTGSPFQFTVGPLGEGGAHK	1	5	1	O75369		2308.15	0	0.01585	30.68		0
TEAESWYQTK	2	5	1	P13647		1242.56	0	0.0301	30.67	21.87	0
EEIFSQNR	1	4	1	Q7Z406		1022.49	0.002	0.1504	30.67		0
EVGSIIGK	2	25	2	Q15365;H3BRU6		802.467	0	0.08658	30.66	43.33	0
EVDEQMLNVQNK	3	31	4	Q13885;Q9BVA1;P68371;A0A384NYT8	M6(Oxidation)	1462.69	0	0.01378	30.6	51.05	0
IDDVVNTR	2	5	1	A8K3C3		931.483	0	0.1149	30.6	26.41	0
VVSSIEQK	2	7	1	P63104		889.5	0.002	0.1486	30.59	30.58	0
KLDPGSEETQTLVR	4	2	1	P26641		1572.82	0	0.02425	30.58	30.14	1
STMQELNSR	2	1	1	P35527	M3(Oxidation)	1081.49	0	0.09725	30.54	45.05	0
TSFHALTSILK	2	2	1	Q02978		1217.69	0	0.0209	30.51	51.77	0
IAGPGLGSGVR	1	4	1	O75369		983.562	0.001	0.1093	30.49		0
AMEAEAAGLR	1	2	1	Q7Z406	M2(Oxidation)	1034.5	0.007	0.2558	30.49		0
EVCGFAPYER	2	2	1	J3QSB5	C3(Carbamidomethyl)	1227.54	0	0.07962	30.47	36.46	0
FAIGSQVSEHSIIK	1	6	1	B4DQ39		1515.82	0	0.009639	30.47		0
EMEAELEDERK	2	3	1	P35579		1378.61	0	0.06065	30.39		1
AQYEDIANR	1	5	1	O95678		1079.51	0.001	0.1183	30.38		0
QQYESVAAK	1	5	1	P08670		1023.51	0.002	0.1608	30.34		0
CAGNEDIITLR	3	4	1	B4DUA2	C1(Carbamidomethyl)	1261.62	0	0.01856	30.21	49.26	0
KVIQYLAYVASSHK	1	5	1	P35579		1606.9	0	0.02418	30.21		1
QIFHPEQLITGK	8	30	3	B3KPS3;Q53GA7;Q71U36		1410.77	0	0.02828	30.16	37.62	0
FDEVLIR	1	6	1	B7Z3E5		891.494	0.004	0.2004	30.15		0
TEWLDGK	2	13	1	B4DM82		848.415	0.006	0.2402	30.14	24.64	0
AFIPGGPSPGSR	2	1	1	Q8NHP8		1142.59	0	0.08934	30.12	33.54	0
LSPTDNLPR	1	4	1	B4DFN6		1012.54	0.001	0.1209	30.12		0
GDATVSYEDPPTAK	1	5	1	H7BY36		1450.67	0.003	0.1821	30.08		0
LVEDMENK	2	7	1	B1AK87		977.46	0	0.1054	30.03	38.29	0
VVSQYHELVVQAR	2	7	1	H7C463		1527.82	0	0.01883	30.01	42.66	0
GSCGIGGGIGGGSSR	1	3	2	P08779;P02533	C3(Carbamidomethyl)	1278.58	0.001	0.07079	29.88		0
FACFER	1	6	1	A0A024RBE8	C3(Carbamidomethyl)	829.366	0.009	0.2855	29.82		0
AGVSFSGHR	1	4	1	Q16643	N-Term(Acetyl)	959.469	0.001	0.08359	29.78		0
DYLLCDYNR	1	7	1	B1AK87	C5(Carbamidomethyl)	1231.54	0	0.06348	29.77		0
AGNFYVPAEPK	2	5	1	P18124		1192.6	0	0.06349	29.64	18.73	0
CQHLQAEK	1	3	1	P35579	C1(Carbamidomethyl)	1013.48	0.005	0.2129	29.64		0
QQEEEAER	1	8	1	A0A0A0MRM8		1018.45	0.001	0.1153	29.54		0
HDLDLICR	1	13	1	P62140	C7(Carbamidomethyl)	1041.51	0.001	0.1196	29.53		0
IDEPLEGSEDR	1	7	1	B4DUQ1		1259.57	0	0.02233	29.5		0
DKDNFWMTR	1	4	1	B4DHK9		1212.55	0.001	0.09993	29.42		1
RLELQLQEVQGR	1	2	1	Q7Z406		1468.81	0	0.0119	29.38		1
LKGDDLQAIK	1	20	1	G3V5V7		1100.63	0.002	0.1635	29.37		1
VTHAVVTVPAYFNDAQR	1	2	1	P11021		1887.96	0	0.06316	29.34		0
VLQSFTVDSSK	2	4	1	O75369		1210.63	0	0.02221	29.28	25.05	0
STDTGVSLPSYEEDQGSK	1	4	1	C9JAW5	N-Term(Acetyl)	1941.85	0	0.01686	29.24		0
IEDFLER	2	5	1	P46781		921.465	0.005	0.238	29.19	31.16	0
QSVEADINGLRR	3	6	1	P13645		1357.72	0.001	0.1055	29.11	26.99	1
HELIEFR	1	5	1	Q00610		943.497	0.003	0.1841	29.11		0
LAELEEALQK	2	4	1	P13647		1143.63	0	0.01541	29.09	46.05	0
RAPFDLFENK	1	4	1	B4DMA2		1236.64	0.008	0.2701	29.08		1
SLELLPIILTALATK	2	7	1	H3BQE2		1596	0	0.01486	29.07	30.93	0
ALAYDKLEK	3	1	1	P35580		1050.58	0	0.1041	29.02	38.44	1
GSSASLVLK	1	4	1	A0A024RBE8		861.505	0.002	0.1362	29.02		0
AAHIFNEALVCHQIR	1	2	1	E9PDF6	C11(Carbamidomethyl)	1778.91	0	0.01052	28.93		0
AAVEWFDGK	1	5	1	H7BY36		1022.49	0.001	0.09564	28.93		0
QKPVQTFTEEK	2	2	1	Q5HYL6		1334.7	0	0.0189	28.91	46.12	0
LNQTTFTATR	1	1	1	A0A059QFD5		1152.6	0.001	0.1124	28.89		0
SEVPLVDVTK	2	4	1	E9PDF6		1086.6	0	0.1152	28.88	14.8	0
HFDETVNR	1	7	1	Q96HX3		1017.47	0.001	0.124	28.84		0
HEVPPHVYAVTEGAYR	1	3	2	Q7Z406;M0QY43		1824.9	0	0.005683	28.82		0
DNETLAELK	2	4	1	Q5HYL6		1032.52	0	0.09581	28.79	24.15	0
TVPEELVKPEELSK	2	3	1	Q9UMS4		1597.87	0	0.006847	28.68	31.09	0
EQGVLSFWR	2	4	2	P05141;P12236		1121.57	0	0.07988	28.67	28.81	0
TVVTGIEMFHK	1	2	1	P49411	M8(Oxidation)	1277.66	0	0.03513	28.62		0
GYFEYIEENK	2	8	1	B3KX72		1291.58	0	0.0335	28.61	21.1	0
FQIEANFPR	1	1	1	Q96CS3		1121.57	0.001	0.08678	28.6		0
IFSGSSHQDLSQK	2	8	1	B1ALA9		1433.7	0	0.02585	28.49	45.54	0
KLDELYGTWR	3	6	1	P36578		1280.66	0.001	0.1358	28.49	39.7	1
STSSFSCLSR	2	1	1	P35908	C7(Carbamidomethyl)	1131.51	0	0.08198	28.48	17.26	0
FSGSLIGDK	6	7	1	A0A5C2G110		923.483	0	0.05653	28.27	59.34	0
ALVDGPCTQVR	2	7	2	Q6IPH7;A8K7N0	C7(Carbamidomethyl)	1215.61	0	0.04512	28.25	44.87	0
WPLTFGGGTK	1	2	1	A0A5C2G8K6		1063.56	0.003	0.177	28.23		0
LKGTEDEVEK	1	7	4	P07951;A7XZE4;V9HW25;B4E3P1		1147.59	0.001	0.1198	28.13		1
IAFAITAIK	1	3	1	P62269		947.591	0.002	0.1456	28.09		0
IWDVVEK	1	2	1	P01024		888.481	0.006	0.2419	28.08		0
FADEHVPGSPFTVK	1	5	1	O75369		1530.76	0	0.01186	28.07		0
VAPEEHPILLTEAPLNPK	5	26	2	P0CG38;P0CG39		1968.08	0	0.007212	28.06	4.59	0
GPSSVEDIK	2	7	1	A0A140VJQ2		931.472	0	0.09705	28.03	48.71	0
MELQEMQLK	2	15	5	P07951;A7XZE4;V9HW25;B4E3P1;A0A2R8Y5V9		1149.57	0	0.06064	28.03		0
YEILTPNAIPK	1	4	3	Q7Z406;P35580;M0QY43		1258.7	0.002	0.1526	28.01		0
ASGVAVSDGVIK	2	4	1	B4E112	N-Term(Acetyl)	1144.62	0	0.00856	28	63.22	0
TVVTGIEMFHK	1	2	1	P49411		1261.66	0	0.03188	27.93		0
DSIVHQAGMLK	1	2	1	O15144	M9(Oxidation)	1214.62	0	0.03472	27.9		0
VVSTHEQVLR	1	2	1	P02533		1167.65	0	0.04094	27.88		0
SVNELIYK	1	4	1	P18124		965.531	0.005	0.2175	27.88		0
AIFQTIQNR	1	3	1	B3KNG9		1090.6	0.002	0.1358	27.78		0
GDQPAASGDSDDDEPPPLPR	1	1	1	O00264		2035.89	0.006	0.2412	27.78		0
DYQELMNTK	2	7	1	H6VRF8		1141.52	0	0.09539	27.74	28.02	0
LNTIPLFVQLLYSSVENIQR	2	3	1	A0A024R1X8		2347.31	0	0.001279	27.7	51.02	0
QEEEMMAK	1	4	1	P35579	M5(Oxidation); M6(Oxidation)	1027.41	0.001	0.1288	27.69		0
VGPVAATYPMLNK	2	4	1	Q9NPH2	M10(Oxidation)	1376.72	0	0.0163	27.6	26.75	0
EVAAQVKAPLVLK	1	3	1	Q99497		1365.84	0	0.05528	27.6		1
YHTEIVFAR	2	4	1	P05023		1135.59	0	0.04328	27.59	29.59	0
IFTTGDVNK	1	5	1	B4E290		994.521	0.002	0.1461	27.56		0
EATDPRPCEVENAVESWR	1	6	1	B4DE01	C8(Carbamidomethyl)	2144.96	0	0.007428	27.52		0
ILKEEQELYQK	1	14	1	A0A0A0MRM8		1420.77	0	0.04163	27.5		1
GALQNIIPASTGAAK	2	6	1	E7EUT5		1411.79	0	0.03402	27.42	38.99	0
STTGPFDR	1	2	1	Q5HYL6		880.417	0.006	0.242	27.4		0
LLLEFK	3	11	1	P31689		762.475	0.009	0.2902	27.37		0
QWYESHYALPLGR	2	2	1	Q5JR95		1619.8	0	0.01051	27.35	38.78	0
FTITPPTAQVVGVLK	1	2	1	P52907		1570.92	0	0.01592	27.33		0
IICDLVEEK	1	5	1	B7Z3E5	C3(Carbamidomethyl)	1118.58	0.001	0.1101	27.25		0
DVVHTSEEAR	1	3	1	A8KA19		1142.54	0.001	0.06799	27.16		0
VMQEQGTHPK	1	3	1	P35579	M2(Oxidation)	1170.56	0.001	0.07473	27.16		0
YGEYFPGTGDLR	1	8	1	Q5TEE2		1374.63	0.001	0.08369	27.09		0
AAAAAAALQAK	2	5	1	P36578		956.551	0	0.008706	27.08	66.45	0
DILETHLR	1	1	1	P78527		996.546	0.004	0.1972	27.08		0
DVDAAYMNK	2	17	5	P13647;B4DRR0;P04259;Q14CN4;O95678	M7(Oxidation)	1042.45	0	0.09863	27.04	41.06	0
EGIPGLYR	1	3	1	B4E290		904.49	0.003	0.1835	27.03		0
DNLAEDIMR	1	4	1	P08670	M8(Oxidation)	1092.5	0.001	0.1029	26.97		0
YALYDATYETK	1	8	1	B4E112		1337.63	0	0.02455	26.93		0
HGSLGFLPR	2	7	1	B3KS36		983.541	0	0.01777	26.88	51.71	0
EFNKYDTDGSK	1	5	1	P61158		1303.58	0	0.03701	26.87		1
KLEGELEELK	1	3	1	Q7Z406		1187.65	0.002	0.1418	26.87		1
ALGQNPTNAEVLK	2	11	2	P14649;F8W1R7		1354.73	0	0.009545	26.82	51.55	0
SESPKEPEQLR	2	9	1	F8W6I7		1299.65	0	0.1199	26.82	32.93	1
RLDEELEDAEK	1	4	1	C9J7B7		1346.64	0.008	0.2641	26.8		1
VTIAQGGVLPNIQAVLLPK	2	15	1	Q96KK5		1931.17	0	0.003354	26.79	28.61	0
YPLTFGGGTK	2	2	1	A0A5C2FVF5		1040.54	0.002	0.1347	26.75	4.6	0
NTETEQR	3	6	1	A0A0A0MRM8		877.4	0.002	0.1602	26.75		0
TQIALSPNNHEVHIYK	1	6	2	Q53GB6;A0A1W2PNV4		1863.97	0	0.0396	26.73		0
VWNLANCK	1	13	1	P63244	C7(Carbamidomethyl)	1004.5	0.001	0.1098	26.72		0
LVESGGNLVQPGGSLR	2	2	1	A0A5C2GKP3		1582.86	0	0.06161	26.71	26.92	0
ATISNDGATILK	2	4	1	Q53HV2		1203.66	0	0.04322	26.67	24.49	0
ISEQFTAMFR	2	38	5	Q13885;Q9BVA1;P04350;P68371;A0A384NYT8	M8(Oxidation)	1245.59	0	0.03689	26.6	47.01	0
YMACCLLYR	2	16	3	B3KPS3;Q71U36;Q53GA7	M2(Oxidation); C4(Carbamidomethyl); C5(Carbamidomethyl)	1265.55	0	0.03044	26.57	46.15	0
KDAEAWFNEK	2	2	1	P13645		1237.58	0	0.01101	26.56	58.98	1
LGEHNIEVLEENEQFINAAK	1	1	1	Q86W19		2297.14	0	0.009461	26.55		0
ATAAPAGAPPQPQDLEFTK	1	5	1	H3BRG4		1909.95	0	0.03607	26.48		0
SYSPYDMLESIR	1	8	1	P07355	M7(Oxidation)	1476.66	0.002	0.1534	26.48		0
EIYTHFTCATDTK	1	7	1	P08754	C8(Carbamidomethyl)	1586.71	0	0.01715	26.39		0
EAFSLFDKDGDGTITTK	1	9	1	F8WBR5		1844.88	0.008	0.2796	26.27		1
NLYIISVK	2	6	1	C9JD32		949.569	0.002	0.1559	26.2	25.09	0
QEAELGEPDPEQK	2	6	1	J3KSW8		1469.67	0	0.01059	26.18	31.55	0
SEEAHAEDSVMDHHFR	1	5	1	Q5VU21	M11(Oxidation)	1912.79	0	0.05202	26.05		0
NEDEDSPNK	4	7	1	H7C2W9		1047.42	0	0.07963	25.98	47.9	0
NREPVQLETLSIR	1	3	1	J3QLI9		1554.86	0	0.01675	25.94		1
NALESYAFNMK	2	21	1	A0A1U9X7W4	M10(Oxidation)	1303.59	0	0.01715	25.93	54.86	0
EGLELPEDEEEK	2	14	2	P07900;B4DMA2		1416.63	0	0.01251	25.89	30.45	0
LVNHFVEEFK	2	14	1	A0A1U9X7W4		1261.65	0	0.03319	25.89		0
MTLDDFR	1	2	1	P35527		897.412	0.003	0.1806	25.86		0
QEEELQAK	1	1	1	P35580		974.481	0.002	0.1495	25.84		0
NELSGALTGLTR	1	6	1	B4DKZ9		1231.66	0.002	0.1511	25.83		0
DYDSNLNASR	1	3	1	A6H8K3		1154.51	0	0.05806	25.67		0
SCIENILR	1	4	1	Q9NPH2	C2(Carbamidomethyl)	1004.52	0.005	0.2258	25.45		0
NCFASVFEK	1	3	1	O15144	C2(Carbamidomethyl)	1101.5	0.001	0.1268	25.42		0
TDEGIAYR	1	2	1	B4DF70		924.443	0.002	0.1657	25.41		0
SDEMNVK	1	8	1	F8W1R7		822.367	0.008	0.2686	25.38		0
DLTEYLSR	2	3	1	B4DTA2		996.5	0.002	0.1664	25.37	30.08	0
VIQYLAHVASSHK	4	2	1	P35580		1452.79	0	0.02879	25.36	31.61	0
ILQDGGLQVVEK	2	12	1	A0A286YF22		1298.73	0	0.1161	25.32	49.58	0
SNLVDNTNQVEVLQR	1	13	1	H3BTB3		1728.86	0.001	0.09429	25.31		0
GLEWVARIK	2	2	1	A2J1N7		1071.63	0.005	0.203	25.28	24.95	1
QQQQSALR	1	3	2	Q7Z406;M0QY43		958.506	0.003	0.1802	25.17		0
VGINYQPPTVVPGGDLAK	3	22	4	B3KPS3;Q71U36;Q53GA7;V9GZ17		1824.98	0	0.001796	25.16	35.01	0
ELGITALHIK	4	4	1	A0A2R8Y811		1094.66	0	0.03518	25.05	26.31	0
EHNGQVTGIDWAPESNR	1	7	1	A0A1W2PNV4		1909.88	0.001	0.07101	24.99		0
GVTQYYAYVTER	1	2	1	B2R858		1449.7	0	0.05533	24.92		0
TTHFVEGGDAGNREDQINR	4	4	1	P18124		2115.98	0	0.03288	24.89	20.87	1
NAYVWSQK	1	6	2	Q53GB6;A0A1W2PNV4		995.495	0.002	0.1533	24.89		0
LVNHFVEEFKR	2	14	1	A0A1U9X7W4		1417.76	0.005	0.2327	24.88	9.24	1
AQPSVSLGAAYR	1	2	1	Q96PK6		1219.64	0	0.02797	24.87		0
TALIHDGLAR	2	1	1	P25398		1066.6	0.001	0.1338	24.85	31.42	0
KSESEVEEAAAIIAQRPDNPR	1	6	1	Q16643		2310.16	0	0.01899	24.76		1
GTLDPVEK	1	10	1	P11142		858.457	0.008	0.2765	24.74		0
LYTLVTYVPVTTFK	2	7	1	H7C2W9		1644.92	0	0.002395	24.7	64.58	0
EEETSIDVAGKPNEVTK	2	3	1	B4DKS0		1845.91	0	0.01346	24.65	25.3	0
ADMEDLMSSK	2	1	1	P35580	M3(Oxidation); M7(Oxidation)	1158.47	0	0.05947	24.62	32.94	0
QLEEAEEEAQR	3	3	1	P35579		1331.61	0	0.003949	24.61	93.81	0
IISSIEQK	2	7	1	P62258		917.527	0	0.1157	24.6	34.16	0
VGGVGPADTHEPLRPEAEPGELER	1	7	1	J3KSW8		2512.24	0	0.01922	24.6		0
ASQGNSNAVAWYQQK	1	1	1	S6AWD3		1651.81	0.002	0.1561	24.59		0
LSVQGEVSTFTGK	1	3	1	Q14165		1352.71	0	0.03387	24.44		0
QEVMISDLEER	1	1	1	P35580	M4(Oxidation)	1364.63	0	0.01526	24.41		0
DYFEQYGK	2	11	1	F8W6I7		1049.46	0.003	0.1809	24.38	18.25	0
HVFLTGPPGVGK	2	2	1	Q9BSD7		1208.68	0	0.04823	24.33	28.55	0
ELEVLSEQYSQK	1	11	1	J3KSW8		1452.72	0	0.005519	24.25		0
MELQEMQLK	2	15	5	P07951;A7XZE4;V9HW25;B4E3P1;A0A2R8Y5V9	M6(Oxidation)	1165.56	0.001	0.06811	24.23		0
FLVHNVK	1	4	1	D3YTB1		856.504	0.004	0.1984	24.17		0
QSSVSFR	1	5	1	P13647		810.41	0.003	0.1954	24.1		0
LPQPSDQHFTSAVHQK	1	14	1	A0A0A0MRM8		1819.91	0	0.02338	24.01		0
DQHDTFFLR	1	4	1	Q9Y285		1178.55	0.001	0.1326	23.95		0
KPAAATVTK	1	1	1	P16403		886.535	0.005	0.2324	23.92		0
LTDCVVMR	1	4	1	P22626	C4(Carbamidomethyl)	993.486	0.005	0.2156	23.92		0
TTLTAAITK	2	3	1	P49411		919.546	0.001	0.1456	23.87	23.97	0
NNAYLAQSPQLYK	1	3	1	D3DP78		1509.77	0.001	0.117	23.85		0
EIFMQVEDERR	4	1	1	P35580	M4(Oxidation)	1467.69	0	0.03133	23.84	21.08	1
TAITVEHLAIK	1	1	1	Q9NR30		1195.7	0	0.04436	23.83		0
ILEVHVDK	2	1	1	O60884		952.548	0.003	0.1814	23.82	13.78	0
SGAPWFK	1	4	1	Q0ZGT2		792.404	0.007	0.2509	23.81		0
NSLESYAFNMK	1	14	1	P11142		1303.6	0	0.06328	23.73		0
VYNYNHLMPTR	3	4	1	E4W6B6	M8(Oxidation)	1423.67	0.003	0.17	23.72	49.25	0
GQTHTLEDFQR	1	3	1	Q5H928		1331.64	0.002	0.1577	23.68		0
EQLEEEEEAK	2	3	1	P35579		1233.55	0	0.05129	23.6	37.92	0
QRYEILTPNAIPK	1	4	3	Q7Z406;P35580;M0QY43		1542.86	0	0.02669	23.57		1
DDIENMVK	1	7	1	B7Z4V2		963.444	0.001	0.1322	23.56		0
VFGPGIEGK	1	4	1	O75369		903.493	0.001	0.1058	23.54		0
AEQDITTLEQSISR	1	3	1	A0A1S5UZ17		1590.8	0	0.05348	23.36		0
TVSLGAGAK	2	5	1	A0A140VJQ2		803.462	0.001	0.1353	23.31	37.7	0
ILEVHIDK	2	3	1	P31689		966.561	0.002	0.1635	23.23	17.45	0
VEAEDVGVYYCMEGTHWHTFGQGTK	1	1	1	A0A5C2G1G8	C11(Carbamidomethyl); M12(Oxidation)	2917.23	0.001	0.08989	23.18		0
AQQLEQIR	2	1	1	Q9NPH2		985.543	0.005	0.2372	23.01	35.95	0
FVETPGQK	1	4	1	B5BUB5		905.472	0.002	0.1709	22.99		0
TICSHVQNMIK	2	8	1	D6RAN4	C3(Carbamidomethyl)	1330.66	0.001	0.0874	22.94		0
AEPAVPQAPQK	1	3	1	P14649		1135.61	0.002	0.1655	22.9		0
NMVPQQALVIR	1	22	1	P05023	M2(Oxidation)	1284.7	0	0.06071	22.86		0
YGVIILDEAHER	1	2	1	B4E0S6		1414.73	0	0.04816	22.86		0
NYDTTIHGK	1	5	1	Q7Z3N6		1048.51	0.004	0.2018	22.8		0
EYQDLLNVK	4	29	1	P08670		1121.58	0	0.1202	22.72	23.69	0
XYQDLLNVK	2	1	0		N-Term(Acetyl); X1(S)	1121.58	0	0.1202	22.72	23.69	0
EIAEAYLGYPVTNAVITVPAYFNDSQR	1	8	1	A0A1U9X7W4		3001.49	0	0.01829	22.72		0
IGHPAPNFK	3	4	1	A0A0A0MSI0		980.532	0.002	0.172	22.5	22.77	0
VDTILEFSQNMNTK	1	8	1	O14980	M11(Oxidation)	1655.8	0.003	0.1919	22.38		0
FYEAFSK	1	6	1	B4DMA2		891.424	0.005	0.2318	22.37		0
IPVGPETLGR	2	4	1	Q0QEN7		1038.59	0.001	0.0764	22.31	18.13	0
QAYEPPPPPAYR	1	3	1	Q68D94		1385.68	0.001	0.06812	22.19		0
AFLIEEQK	2	2	1	P49207		977.53	0.004	0.1995	22.04	26.91	0
CIIPNHEK	2	8	2	P35579;P35580	C1(Carbamidomethyl)	1010.51	0.008	0.2644	21.92		0
LGIHEDSQNR	2	6	1	P07900		1168.57	0	0.07432	21.89	21.99	0
LPNNHIGISFIPR	1	4	1	O75369		1477.82	0	0.03084	21.89		0
ILGPQGNTIK	2	4	1	B4E043		1040.61	0	0.04539	21.88	36.03	0
YYAVNYPLR	1	4	1	Q5TEE2		1158.59	0.004	0.1971	21.85		0
DREEALHQFR	1	23	1	A0A2R8Y5G6		1300.64	0.008	0.2587	21.74		1
APKPDGPGGGPGGSHMGGNYGDDR	3	7	1	Q59H57	M16(Oxidation)	2268.96	0	0.001958	21.67	54.85	0
LCTPLLPK	2	3	1	P27918	C2(Carbamidomethyl)	941.551	0	0.1117	21.66	25.29	0
FEKPLEEK	2	5	1	Q5VU21		1019.54	0	0.09631	21.57	19.31	0
LVWIPSER	1	4	1	P35580		999.56	0.005	0.2247	21.41		0
DPSQQELPR	1	3	1	A0A0U1RQF0		1069.53	0.002	0.163	21.32		0
DAGVIAGLNVLR	2	17	1	A0A1U9X7W4		1197.7	0	0.009445	21.26	51.39	0
EVGIPPEQSLETAK	1	12	1	P61158		1497.78	0.001	0.07367	21.26		0
ESTTSEQSAR	1	3	1	B4DL14		1095.5	0.005	0.2391	21.23		0
STMMTQEQIQK	1	9	1	A0A0A0MRM8		1324.62	0	0.03284	21.16		0
LHVXPENFR	9	36	1	Q5XTR9	X4(D)	1126.56	0.001	0.1509	21.16	31.56	0
GSTLDLSDLEAEK	1	2	1	O00767		1377.67	0.003	0.1802	21.14		0
TTAENEFVMLK	2	5	1	P13647	M9(Oxidation)	1298.63	0	0.02833	21	31.51	0
YQEAQEEIMK	1	2	1	Q9P0K7	M9(Oxidation)	1284.57	0.001	0.06888	20.94		0
TSDVNETQPPQSE	1	1	1	P35580		1431.62	0.004	0.2108	20.91		0
AVDIPHMDIEALK	2	2	1	P62906	M7(Oxidation)	1467.75	0	0.01892	20.66	25.31	0
QGANINEIR	1	1	1	Q15365		1014.53	0.001	0.09613	20.64		0
THSDQFLVAFK	1	3	1	B4DL14		1292.66	0.008	0.2679	20.6		0
EYQELMNTK	2	4	1	P13647	M6(Oxidation)	1171.53	0	0.1157	20.45	32.2	0
EYQELMNVK	1	14	2	B4DRR0;P04259		1153.55	0.001	0.1304	20.45		0
TSFTSVSR	2	4	1	P13647		884.446	0.003	0.1659	20.45	26.78	0
ILAHNNFVGR	2	3	2	D3DTW3;O00425		1140.63	0	0.09687	20.4	26.06	0
VFGPGVER	1	4	1	O75369		860.463	0.003	0.194	20.32		0
ETAEADVASLNR	2	10	1	F5H7S3		1275.62	0	0.00678	20.25	55.56	0
SEDTAVYYCVR	1	6	1	A0A5C2GP59	C9(Carbamidomethyl)	1362.6	0.004	0.2097	20.16		0
LGAPQTHLGLK	1	11	2	C9JTV4;Q96C19		1134.66	0.001	0.09784	20.09		0
ADDTATYYCAR	2	1	1	A0A5C2GAL3	C9(Carbamidomethyl)	1306.54	0	0.09553	20.04	22.69	0
TYCCDLK	1	3	1	Q53G34	C3(Carbamidomethyl); C4(Carbamidomethyl)	959.394	0.003	0.1853	19.89		0
ASQDISNYLAWYQQKPGK	2	2	1	A0A5C2FYL5		2097.04	0	0.02511	19.61		0
ASQTMSSWLAWYQQKPGK	1	1	0			2097.04	0	0.05927	19.61		0
NHEEEMNALR	1	7	2	P02533;Q04695		1242.56	0.005	0.2298	19.61		0
MMNGGHYTYSENRVEK	1	2	1	Q99497		1915.85	0.001	0.1097	19.58		1
NIVLSGGSTMFR	1	6	1	P61158	M10(Oxidation)	1297.66	0.007	0.2521	19.46		0
VTLDWAKPK	2	6	1	B3KM80		1057.6	0	0.05721	19.32	32.53	0
EHLLSYLEK	1	2	1	Q5HYL6		1131.6	0.001	0.1107	19.32		0
EYQELMNVK	2	14	2	B4DRR0;P04259	M6(Oxidation)	1169.55	0	0.09156	19.22	24.69	0
ELVYPPDYNPEGK	1	5	1	B1AHC9		1520.73	0.005	0.2165	19.21		0
SLGTRPPHVFAIADK	1	15	1	A0A0A0MRM8		1608.89	0	0.01284	19.18		0
EIWHHTFYNELR	5	1	1	Q562T9	N-Term(Acetyl)	1686.81	0	0.02585	19.03	30.02	0
ASENVYTNLAWYQQK	1	1	1	A0A5C2G071		1814.86	0	0.03167	19		0
IDIIPNPQER	2	6	1	B4DMA2		1194.65	0	0.1173	18.96	32.48	0
IGQGYLIK	2	9	1	B3KS36		891.531	0	0.1028	18.91	42.17	0
QSLPPGLAVK	2	1	1	P63173		1009.6	0	0.1152	18.87	14.15	0
FSGSGSGTYFTLK	1	6	1	A0A5C2FZR6		1351.63	0.005	0.2355	18.85		0
ACEPGVDYVYK	2	3	1	P01024	C2(Carbamidomethyl)	1300.59	0	0.04124	18.64	17.2	0
FYEQFSK	2	6	1	P07900		948.444	0.005	0.2339	18.51	33.21	0
NFGEDMDDER	2	13	1	A0A024R9E2	M6(Oxidation)	1243.45	0	0.05402	18.43	41.19	0
LWAEDSTEK	1	5	1	A0A024RBF1		1078.5	0.002	0.1489	18.18		0
SLHTLFGDK	3	9	1	F6KPG5		1017.54	0.001	0.1491	18.08	32.95	0
NIITNLSK	1	2	1	B9EG90		902.53	0.002	0.1749	18.06		0
LQDEIQNMK	1	5	1	P08670		1118.55	0.001	0.1227	18.04		0
NVPNLHVMK	2	9	1	P46783	M8(Oxidation)	1067.57	0.008	0.2749	18.01	17.45	0
NMMAACDPR	1	49	6	Q13885;Q9BVA1;P04350;P68371;A0A384NYT8;Q2NKY5	C6(Carbamidomethyl)	1065.43	0.003	0.1863	18		0
AQYEEIAQR	2	17	4	P35908;B4DRR0;P04259;B4DRW1		1107.54	0	0.08091	17.92	28.26	0
SLETEHK	1	6	1	Q96HX3		843.421	0.005	0.2216	17.87		0
DVDNAYMIK	1	1	1	P35908		1068.5	0.004	0.2049	17.68		0
LGHPDTLNQGEFK	2	2	1	B2R4M6		1455.72	0	0.03181	17.67	23.26	0
VEAEDVGVYYCMQATHFPRTFGQGTK	5	1	1	A0A5C2GMG8	C11(Carbamidomethyl)	2991.38	0	0.02474	17.63	13.6	1
IQEVADELQK	1	3	1	P18085		1172.62	0	0.06381	17.58		0
DYLAWYQQK	1	2	1	A0A5C2GXD6		1214.59	0.005	0.2151	17.57		0
NENEEILERPAQLANAR	1	6	1	Q53GG0		1967	0	0.01223	17.53		0
LGIHEDSTNR	2	5	1	B4DMA2		1141.56	0	0.01139	17.51	53.16	0
CIVPNHEK	1	3	2	Q7Z406;M0QY43	C1(Carbamidomethyl)	996.494	0.001	0.1136	17.43		0
DLLHPSPEEEK	2	1	1	P42677		1293.63	0	0.1188	17.4	9.96	0
VEAEDVGVYYCMQPLQTPPTFGQGTK	1	1	1	A0A5C2GJ49	C11(Carbamidomethyl); M12(Oxidation)	2931.37	0.001	0.1032	17.4		0
TIEELQQK	1	9	1	O76009		988.529	0.005	0.2163	17.28		0
ETNLDSLPLVDTHSK	1	2	1	P08670		1668.84	0	0.04434	17.21		0
LAGESESNLR	1	3	1	Q96IF9		1075.54	0.004	0.2127	17.09		0
NALESYAFNMK	1	21	1	A0A1U9X7W4		1287.6	0	0.04727	16.96		0
NEFIGLQLLDVLAR	1	1	1	Q27J81		1600.91	0.001	0.08139	16.95		0
EIFMQVEDERR	1	1	1	P35580		1451.69	0	0.04089	16.78		1
LQDEIQNMKEEMAR	1	5	1	P08670	M8(Oxidation); M12(Oxidation)	1766.8	0	0.06035	16.76		1
FQSSAVMALQEACEAYLVGLFEDTNLCAIHAK	1	1	1	P68431	M7(Oxidation); C13(Carbamidomethyl); C27(Carbamidomethyl)	3602.71	0	0.01653	16.72		0
AEAGAGSATEFQFR	1	3	1	P46783		1441.67	0	0.008671	16.57		0
DIVMTQTPPSSPVTLGQQASISCR	1	1	1	A0A5C2GCX9	N-Term(Acetyl); M4(Oxidation); C23(Carbamidomethyl)	2631.31	0.005	0.2157	16.48		0
LCYVALDFEQEMAMVASSSSLEK	2	1	1	P0CG39	C2(Carbamidomethyl)	2608.2	0	0.0216	16.43		0
YGGELVPHFPAR	1	4	1	O75369		1342.69	0.001	0.1295	16.37		0
AYHEQLTVAEITNACFEPANQMVK	2	6	1	Q53GA7	C15(Carbamidomethyl); M22(Oxidation)	2780.31	0	0.00817	16.33	13.47	0
ALEEAMEQK	2	3	1	P35579		1048.5	0.001	0.1235	16.16	33.56	0
VEGELEEMER	1	1	1	P35580	M8(Oxidation)	1236.54	0.002	0.1662	15.99		0
ELQHAALGGTATR	1	2	1	O14828		1324.7	0.001	0.1271	15.96		0
VIGFKPEEIQTVYK	1	5	1	Q7Z3N6		1650.91	0	0.05673	15.93		0
QLLDFSQK	2	9	1	O14980		978.524	0.003	0.1676	15.92	28.2	0
ALKDEEKMELQEIQLK	1	13	1	A0A0S2Z4G4	M8(Oxidation)	1961.04	0.002	0.1459	15.87		2
KEASDPQPEEADGGLK	1	2	1	P52907		1670.79	0.001	0.1244	15.62		1
ELSVEEQIK	1	6	1	Q53GG0		1074.57	0.002	0.1527	15.56		0
AMVEYEIDLQK	1	3	1	P09874	M2(Oxidation)	1354.65	0.001	0.08386	15.11		0
EDLYLKPIQR	2	4	1	P13639		1274.71	0	0.04617	15.08	20.12	0
GAVYSFDPVGSYQR	1	3	1	Q59GN1		1545.73	0.001	0.0953	14.98		0
YSVWVGGSILASLSTFQQMWISK	1	6	2	P0CG38;P0CG39	M19(Oxidation)	2604.34	0.002	0.1755	14.98		0
DEDTGFYYCVR	3	1	1	Q6MZV6	C9(Carbamidomethyl)	1424.58	0.001	0.1129	14.96		0
EDSVKPGAHLTVK	2	4	1	B4E3E6		1380.75	0	0.01177	14.94	30.86	0
VEAEDVGVYYCMQTLQTHWTFGQGTK	5	1	1	A0A5C2G2A9	C11(Carbamidomethyl); M12(Oxidation)	3064.39	0	0.02187	14.92	12.38	0
NITLNFGPQHPAAHGVLR	1	3	1	B7Z792		1942.05	0.001	0.09099	14.85		0
FDTGNLCMVTGGANLGR	1	3	1	Q96IR1	C7(Carbamidomethyl); M8(Oxidation)	1798.82	0.001	0.09252	14.79		0
ELLTLDEK	1	6	1	P46781		960.524	0.006	0.2426	14.58		0
VEAEDVGVYYCMQGTHWPPVYTFGQGTK	3	1	1	A0A5C2FYQ9	C11(Carbamidomethyl)	3219.43	0	0.04678	14.26	6.47	0
QWGWTQGR	2	11	1	A0A087WXM6		1018.49	0	0.0919	14.23	37.64	0
DKLESEMEDAYHEHQANLLR	2	4	1	Q9BSV4		2428.12	0	0.03837	14.17		1
VPEWVDTVK	2	5	1	P39019		1072.57	0	0.04167	14.16	25.47	0
DQNIEDQYK	1	3	1	B4DSG8		1152.52	0.004	0.202	13.28		0
SVFPEQANNNEWAR	1	8	1	B3KNN7		1661.78	0.008	0.2749	13.26		0
EHNGHITGIDWAPK	1	6	2	Q53GB6;A0A1W2PNV4		1574.77	0.004	0.2121	12.92		0
AAGSGELGVTMK	1	4	1	O75369	M11(Oxidation)	1136.56	0.001	0.07364	12.52		0
QLALQEEIQVK	1	3	1	B4E2M7		1298.73	0.005	0.2148	12.49		0
LCYVALDFEQEMAMAASSSSLEK	1	1	1	P0CG38	C2(Carbamidomethyl); M12(Oxidation)	2596.16	0.001	0.08959	12.1		0
VEAEDVGVYYCMQSLQIPPFTFGPGTK	5	1	1	A0A5C2G5U0	C11(Carbamidomethyl); M12(Oxidation)	3049.42	0	0.003454	11.87	22.47	0
LGEHNIEVLEGNEQFINAAK	2	17	1	Q45KI0		2225.1	0.002	0.1425	11.83	6.08	0
QQLAEEEAR	1	2	1	Q27J81		1073.53	0.001	0.1226	11.81		0
TTGIVMDSGDGVTHTVPIYDGNALPHAILR	1	1	1	Q562T7	M6(Oxidation)	3136.59	0	0.01189	11.79		0
IANPVEGSSGR	2	1	1	Q15365		1086.55	0.001	0.1199	11.79	18.65	0
GSNSLPLLR	1	4	1	D6RAA6		956.552	0.005	0.2345	11.74		0
LEWLSYISSSSSAIYYADSVK	1	1	1	A0A2U8J8W2		2369.19	0.006	0.248	11.59		0
NYYEQWGK	1	4	1	P22626		1087.48	0.004	0.2124	11.53		0
VEAEDVGVYYCMQGIHWPPYTFGQGTK	3	1	1	A0A5C2G3I6	C11(Carbamidomethyl); M12(Oxidation)	3148.42	0	0.02653	11.38	7.08	0
TYETTLEK	1	12	1	F6KPG5		984.49	0.005	0.2333	11.36		0
VEAEDVGIYYCMQSIQLPWTFGQGTK	1	1	1	A0A5C2G6N1	C11(Carbamidomethyl)	3020.44	0.001	0.1094	11.27		0
VINEEYK	1	8	1	C9JAJ9		894.459	0.008	0.2664	11.21		0
AEDKEWMPVTK	1	9	1	P15880	M7(Oxidation)	1349.64	0.008	0.2746	11.16		1
GSYVSIHSSGFR	1	33	1	K7EN69		1296.64	0.001	0.08811	11.08		0
DVVMTQSPLSLPVTLGQPASMSCR	2	1	1	A0A5C2G1G8	M4(Oxidation); C23(Carbamidomethyl)	2590.28	0.001	0.1519	10.97	9.74	0
VEAEDVGVYYCMQALQTLWTFGQGTK	1	1	1	A0A5C2FTG9	C11(Carbamidomethyl); M12(Oxidation)	3010.38	0	0.04544	10.8		0
MLEENTNILK	1	4	1	Q5HYL6	M1(Oxidation)	1220.61	0.001	0.08346	10.63		0
DYQELMNVK	2	5	2	P35908;P12035		1139.54	0.001	0.1329	10.57	38.77	0
VLGMDPLPSK	1	7	1	F4ZW65	M4(Oxidation)	1072.57	0.002	0.1482	10.57		0
VDDDLGTIESLEEAKK	1	1	1	P35580		1761.88	0	0.02912	10.5		1
QVQLVQSGAEVREPGASVK	1	2	1	A0A5C2GKJ0		1982.04	0.008	0.2708	9.96		1
VEAEDVGVYYCMQTLQTHWTFGQGTK	1	1	1	A0A5C2G2A9	C11(Carbamidomethyl)	3048.41	0.001	0.1001	9.75		0
LVEKPSPLTLAPHDFANIK	1	1	1	P53618		2090.15	0.001	0.06809	9.07		0
VEAEDVGVYYCMQGIHLWTFGQGTK	1	1	1	A0A5C2GJI2	C11(Carbamidomethyl)	2888.36	0	0.063	8.87		0
DYQELMNVK	2	5	2	P35908;P12035	M6(Oxidation)	1155.54	0	0.06091	8.63	38.92	0
EIVLTQSPGTLSSSPGER	1	5	1	A0A5C2FVR5		1857.95	0.003	0.1853	8.59		0
VEAEDVGVYYCMQALQTPQWTFGQGTK	2	1	1	A0A5C2GVY2	C11(Carbamidomethyl); M12(Oxidation)	3122.43	0	0.04059	8.58	22	0
EKLCYVALDFEQEMAMVASSSSLEK	1	1	1	P0CG39	C4(Carbamidomethyl)	2865.33	0.005	0.2288	8.51		1
LSCGASGFTFRSYAMSWVR	2	1	1	A0A5C2GSV0	C3(Carbamidomethyl); M15(Oxidation)	2199	0.004	0.1736	8.34	20.45	1
VEAEDVGVYYCMQATHFPRTFGQGTK	4	1	1	A0A5C2GMG8	C11(Carbamidomethyl); M12(Oxidation)	3007.39	0	0.05476	8.18	10.7	1
DIQMTQSPSSLSAAVGDRVTITCR	1	1	1	A0A5C2GAI0	M4(Oxidation); C23(Carbamidomethyl)	2609.25	0.004	0.2022	8.05		1
DNNQFASASLDR	2	3	1	D6R997		1337.61	0.003	0.1699	7.99	33.91	0
QDMPNAMPVSELTDK	1	2	1	C9J1Z8	M3(Oxidation); M7(Oxidation)	1707.77	0.003	0.189	7.68		0
MSQVDILEQIEVGSLDITGMQMFQVLWFQVAHWK	1	1	1	L8E7E1	N-Term(Acetyl); M1(Oxidation); M20(Oxidation); M22(Oxidation)	4096.99	0.004	0.201	7.56		0
DQDKDQCILITGESGAGK	1	6	1	E9PDF6	C7(Carbamidomethyl)	1934.91	0.002	0.17	7.51		1
VEAEDVGVYYCMQGTYRPYTFGQGTK	2	1	1	A0A5C2G1W6	C11(Carbamidomethyl)	3019.4	0	0.01411	7.39	7.63	0
VEAEDVGVYYCMQSIQVPYTFGQGTK	1	1	1	A0A5C2GVL0	C11(Carbamidomethyl); M12(Oxidation)	2985.32	0.002	0.1556	7.25		0
VEAEDVGVYYCMQTLQTPYTFGQGTK	1	1	1	A0A5C2GBU1	C11(Carbamidomethyl)	2985.32	0.002	0.1556	7.25		0
SVIAGEAVASVRTLDDK	1	1	1	Q08EI0	N-Term(Acetyl)	1772.97	0.001	0.1068	7.2		1
DGTIDFTPGSELLITK	1	4	1	B7Z3E5		1706.88	0.001	0.1275	7.13		0
NQTAEKEEFEHQQK	1	14	1	P11142		1745.81	0.001	0.06746	6.8		1
KFEEDLLLLEDQNSK	1	2	1	Q7Z406		1820.92	0.008	0.2658	6.7		1
TGDFQLHTNVNDGTEFGGSIYQK	2	4	1	B4DKM5		2528.17	0	0.1204	6.54	21.28	0
EGAAHAFAQYNMDQFTPVK	2	1	1	P52907	M12(Oxidation)	2140.99	0	0.04973	5.77	41.65	0
FSGSGSDTDFTLK	2	3	1	A0A5C2G420		1361.63	0.003	0.1781	5.45	6.94	0
NECFLQHK	2	9	1	F6KPG5	C3(Carbamidomethyl)	1075.5	0	0.1209	5.39	5.37	0
VEAEDVGIYYCTQTLQTPWTFGQGTK	1	1	1	A0A5C2GFF8	C11(Carbamidomethyl)	2992.39	0.002	0.1747	5.37		0
VEAEDVGVYYCMQGTYRPYTFGQGTK	2	1	1	A0A5C2G1W6	C11(Carbamidomethyl); M12(Oxidation)	3035.37	0	0.04388	5.34	3.21	0
MQQNIQELEEQLEEEESAR	1	4	1	P35579	M1(Oxidation)	2349.04	0.001	0.07341	5.22		0
VEAEDVGVYYCMQGTHWPLFTFGPGTK	1	1	1	A0A5C2FTM7	C11(Carbamidomethyl); M12(Oxidation)	3105.43	0.006	0.2425	4.9		0
VEAEDVGIYYCMQPLQTPWTFGQGTK	3	1	1	A0A5C2G7Q6	C11(Carbamidomethyl); M12(Oxidation)	3034.4	0	0.1036	4.85	9.46	0
AAAKAEMQLMSPLQISDPFGSFPHSPTMDNYPK	1	4	1	B4DNX4	N-Term(Acetyl); M7(Oxidation); M10(Oxidation); M28(Oxidation)	3696.71	0.008	0.27	4.45		1
VEAEDVGVYYCMQGTHWLQTFGQGTK	2	1	1	A0A5C2G2V6	C11(Carbamidomethyl); M12(Oxidation)	3020.36	0	0.00823	3.94	4.78	0
VEAEDVGVYYCMQALQTPSITFGQGTR	1	1	1	A0A5C2GCW0	C11(Carbamidomethyl)	3020.38	0.002	0.169	3.93		0
VDINTEDLEDGTCR	1	10	1	Q60FE6	C13(Carbamidomethyl)	1636.72	0.002	0.1492	3.68		0
VLSEAAISASLEK	1	5	1	B3KMA6		1317.72	0.002	0.1577	3.4		0
VEAEDVGIYYCMQGVQWPWTFGQGTK	1	1	1	A0A5C2GA41	C11(Carbamidomethyl); M12(Oxidation)	3065.42	0.001	0.06705	3.27		0
IQAVLEDHSQMRQMELEIRPLFLVPDTNGFIDHLASLAR	1	1	1	Q86US8	M11(Oxidation); M14(Oxidation)	4535.3	0.008	0.281	2.04		1
VEAEDVGVYYCMQGKQFPHTFGQGTK	2	1	1	A0A5C2GRB4	C11(Carbamidomethyl)	2976.36	0	0.08437	1.57	9.76	1
VEAEDVGVYYCMQSIQPLGGFTFGPGTK	2	1	1	A0A5C2GJP7	C11(Carbamidomethyl); M12(Oxidation)	3066.41	0	0.1049	0.9	0.56	0
VEADDVGIYYCMQALQTPPWTFGQGTK	3	1	1	A0A5C2GLK2	C11(Carbamidomethyl); M12(Oxidation)	3091.42	0	0.1119	0.77	10.01	0
VEAEDVGVYYCMQALQTLWTFGQGTK	3	1	1	A0A5C2FTG9	C11(Carbamidomethyl)	2994.37	0	0.1208	0.41	4.64	0
VEAEDVGVYYCMQGTHWPLTFGGGTK	1	1	1	A0A5C2GAM0	C11(Carbamidomethyl)	2902.35	0.003	0.1776	0.34		0
NQILNLTTDNANILLQIDNAR	1	1	1	P13645		2367.27	0	4.376e-06		137.24	0
NVSTGDVNVEMNAAPGVDLTQLLNNMR	1	1	1	P13645		2872.39	0	0.0001192		133.24	0
NMGGPYGGGNYGPGGSGGSGGYGGR	2	3	1	P22626	M2(Oxidation)	2205.9	0	1.476e-05		131.33	0
NVSTGDVNVEMNAAPGVDLTQLLNNMR	1	1	1	P13645	M11(Oxidation)	2888.38	0	0.000304		122.5	0
GSSSGGGYSSGSSSYGSGGR	1	1	1	P35908		1740.71	0	0.0001905		120.76	0
SSGSPYGGGYGSGGGSGGYGSR	1	7	1	B4E3E6		1910.79	0	0.0001591		117.63	0
ATSNVFAMFDQSQIQEFK	1	9	1	P19105	M8(Oxidation)	2106.98	0	0.0001796		113.73	0
ILTATVDNANVLLQIDNAR	1	1	1	P02533		2054.12	0	2.758e-05		111.32	0
AVCMLSNTTAIAEAWAR	1	17	3	B3KPS3;Q71U36;V9GZ17	C3(Carbamidomethyl); M4(Oxidation)	1880.89	0	0.0001818		106.9	0
LFIGGLSFETTDESLR	1	12	1	F8W6I7		1784.91	0	0.0001627		106.25	0
QCANLQAAIADAEQR	1	7	2	B4DRR0;P04259	C2(Carbamidomethyl)	1658.79	0	0.0004798		105.77	0
QCANLQNAIADAEQR	1	4	1	P13647	C2(Carbamidomethyl)	1701.8	0	0.0001991		102.99	0
LVAIVDVIDQNR	1	7	2	Q6IPH7;A8K7N0		1354.77	0	0.001439		100.43	0
YCMQLSQIQGLIGSVEEQLAQLR	2	3	1	P08779	C2(Carbamidomethyl); M3(Oxidation)	2680.34	0	0.000121		100.13	0
SGDAPLTVNELGTAYVSATTGAVATALGLNALTK	1	3	1	Q9H9B4		3247.71	0	8.393e-06		100.08	0
VVEGTPLIDGR	1	3	1	A0A494C1L1		1155.64	0	0.008909		89.87	0
EDGNEEDKENQGDETQGQQPPQR	2	4	1	P67809		2628.1	0	0.003608		89.55	1
LQGQLEQGDDTAAER	1	4	1	Q59F96		1630.77	0	0.0008031		88.77	0
ADTLTDEINFLR	1	8	2	B4DRR0;P04259		1407.71	0	0.005623		88.12	0
IAIPGLAGAGNSVLLVSNLNPER	1	4	1	A6NLN1		2275.27	0	0.0005448		87.57	0
GGSSSGGGYGSGGGGSSSVK	1	1	1	P35908		1588.69	0	0.000558		87.39	0
ASLEGNLAETENR	1	3	1	Q04695		1403.67	0	0.005775		87.12	0
VALTGLTVAEYFR	1	4	1	Q0QEN7		1439.78	0	0.001546		86.97	0
DINTDFLLVVLR	1	3	1	Q08211		1417.8	0	0.0037		86.23	0
KPEDVLDDDDAGSAPLK	2	6	1	A0A087WUV8		1784.86	0	0.002445		86.16	0
RPDQQLQGEGK	1	5	1	Q5VU21		1255.64	0	0.00143		85.74	0
KLEVEANNAFDQYR	1	7	1	B1AK87		1696.82	0	0.001973		84.91	1
MGQMAMGGAMGINNR	1	2	1	A8K525	M1(Oxidation); M4(Oxidation); M6(Oxidation); M10(Oxidation)	1602.64	0	0.05476		84.76	0
MTQIMFETFNTPAMYVAIQAVLSLYASGR	1	30	4	P60709;P63261;Q562Z4;Q562L9	M1(Oxidation); M5(Oxidation); M14(Oxidation)	3301.6	0	0.0001097		84.75	0
DISTTLNADEAVAR	1	12	1	D6RJ96		1475.73	0	0.005328		84.58	0
TGPAATTLPDGAAAESLVESSEVAVIGFFK	1	5	1	I3L3P5		2935.51	0	0.0004256		84.39	0
GFSSGSAVVSGGSR	2	1	1	P35908		1254.61	0	0.006956		84.11	0
LNLVEAFVEDAELR	1	17	1	Q0ZAJ1		1617.84	0	0.006816		83.83	0
LQMEQQQQLQQR	1	2	1	Q53GB0	M3(Oxidation)	1573.77	0	0.005341		83.14	0
SLQALGEVIEAELR	1	4	1	Q9Y285		1527.84	0	0.0007348		82.51	0
ILDSVGIEADDDR	1	1	1	P05387		1417.68	0	0.003773		82.39	0
ILGADTSVDLEETGR	1	7	1	P25705		1575.78	0	0.002003		81.88	0
DGMDNQGGYGSVGR	1	4	1	A0A024QZP1	M3(Oxidation)	1428.59	0	0.005105		81.78	0
VEGTEPTTAFNLFVGNLNFNK	2	4	1	B3KM80		2312.16	0	0.0001837		80.96	0
KTVGVEPAADGK	1	5	1	H0YLP6		1171.63	0	0.08436		80.34	1
LSASSLTMESFAFLWAGGR	1	15	1	B3KX72	M8(Oxidation)	2047	0	0.002259		80.24	0
AMGIMNSFVNDIFER	1	19	1	P06899	M2(Oxidation); M5(Oxidation)	1775.8	0	0.002178		79.98	0
ELISNASDALDK	1	11	2	B4DMA2;F8W026		1275.64	0	0.007794		79.7	0
QGEDNSTAQDTEELEK	1	2	1	E5RJU9		1793.77	0	0.0442		79.32	0
QDLPNAMNAAEITDK	1	5	1	B4E190	M7(Oxidation)	1646.76	0	0.003137		79.28	0
VANPSGNLTETYVQDR	1	6	1	Q60FE6		1763.85	0	0.0008589		78.14	0
AVCMLSNTTAIAEAWAR	1	17	3	B3KPS3;Q71U36;V9GZ17	C3(Carbamidomethyl)	1864.9	0	0.0003479		78.02	0
TVLDPVTGDLSDTR	1	3	1	A8K6V3		1488.75	0	0.003759		77.46	0
KALAAAGYDVEK	1	9	3	A3R0T7;P16403;P16402		1235.66	0	0.001853		77.23	1
SDLEMQYETLQEELMALK	1	2	1	P35527	M5(Oxidation); M15(Oxidation)	2203.02	0	0.0003016		76.46	0
EVYQQQQYGSGGR	1	6	1	D6R9P3		1499.69	0	0.004346		76.28	0
IVLTNPVCTEVGEK	1	2	1	P41091	C8(Carbamidomethyl)	1558.8	0	0.005118		76.27	0
ANENSNIQVLSER	1	2	1	B4DTW7		1473.73	0	0.004387		76.08	0
FNASQLITQR	1	6	1	F5GY37		1177.63	0	0.01019		75.38	0
ISIGGGSCAISGGYGSR	1	11	2	B4DRR0;P04259	C8(Carbamidomethyl)	1598.76	0	0.0002297		75.26	0
IQVIDISMILAEAIR	1	8	1	B1ALA9		1684.97	0	0.02515		74.84	0
VAGMDVELTVEER	1	7	1	P62258	M4(Oxidation)	1463.71	0	0.004432		74.52	0
DADDAVYELDGK	1	6	1	B4DJK0		1310.58	0	0.006554		73.51	0
VTATDLDEPDTLHTR	1	2	1	Q9HB00		1683.81	0	0.002119		73.38	0
ESIESEIR	1	4	1	Q96IF9		962.478	0	0.04243		73.3	0
VYNVTQHAVGIVVNK	2	4	1	G3V1B3		1640.91	0	0.006433		73.18	0
SDSFENPVLQQHFR	1	6	1	B1AHC9		1703.81	0	0.003237		73.14	0
MGLAMGGGGGASFDR	1	7	1	A0A087X0X3	M1(Oxidation); M5(Oxidation)	1415.6	0	0.0008876		73.08	0
NVLCSACSGQGGK	1	2	1	O60884	C4(Carbamidomethyl); C7(Carbamidomethyl)	1337.59	0	0.006987		73.01	0
AALGVLESDLPSAVTLLK	1	1	1	Q8NEJ9	N-Term(Acetyl)	1839.05	0	0.02311		72.55	0
LTTDFNVIVEALSK	1	5	1	B5BUB5		1549.85	0	0.003733		72.48	0
NTGVILANDANAER	1	1	1	P46087		1457.73	0	0.004596		72	0
LSSEMNTSTVNSAR	1	5	1	P20700	M5(Oxidation)	1512.69	0	0.026		71.97	0
DAEDAMDAMDGAVLDGR	1	6	1	J3QL05	M6(Oxidation); M9(Oxidation)	1783.71	0	0.01461		71.84	0
ERVMTQSPATLSVSPGER	1	5	1	A0A5C2FV99	M4(Oxidation)	1960.96	0	0.02604		71.8	1
AAIDWFDGK	1	11	1	Q59H57		1022.49	0	0.04683		71.08	0
TGEAIVDAALSALR	1	1	1	Q15084		1386.76	0	0.00286		70.92	0
SSMSVTSLEAELQAK	1	1	1	Q9H9B4	M3(Oxidation)	1596.78	0	0.001065		70.35	0
SLETENSALQLQVTER	1	5	1	P20700		1817.92	0	0.001017		70.27	0
TTTAAAVASTGPSSR	1	8	1	P27816		1377.7	0	0.0132		70.22	0
TNEGVIEFR	1	8	1	A0A590UJK4		1064.54	0	0.01902		69.86	0
LLVSNLDFGVSDADIQELFAEFGTLK	1	2	1	Q86V81		2841.46	0	0.001736		69.51	0
VANVSLLALYK	1	1	1	P62266		1190.71	0	0.01015		69.49	0
AAGVEAAAEVAATEIK	1	8	1	A0A087X0X3	N-Term(Acetyl)	1542.8	0	0.0004641		69.38	0
ILMVGLDAAGK	1	16	3	B4E190;C9J1Z8;P18085	M3(Oxidation)	1103.61	0	0.006538		69.21	0
LVNEVTEFAK	1	9	1	F6KPG5		1149.61	0	0.02812		69.2	0
IIEDQQESLNK	1	4	1	B5BUB5		1316.67	0	0.008446		69.01	0
DGADIHSDLFISIAQALLGGTAR	1	3	1	B3KM81		2341.21	0	0.0005892		68.64	0
EEGILGFFAGLVPR	1	4	1	Q53G34		1504.81	0	0.006423		68.38	0
NLPQYVSNELLEEAFSVFGQVER	1	3	1	A8K525		2668.33	0	0.0004004		68.24	0
SGVSLAALK	1	6	3	A3R0T7;P16403;P16402		845.508	0	0.08013		68.13	0
DFLDEYIFLAVGR	1	22	1	A0A2R8Y5G6		1557.79	0	0.003131		67.68	0
FSGSGSGTNFTLK	1	13	2	A0A5C2GA26;A0A5C2FYQ9		1302.63	0	0.02252		67.64	0
VGSTSENITQK	1	21	1	A0A2R8Y5G6		1163.6	0	0.009165		67.58	0
GSGSGQSPSSGQHGTGFGR	1	1	1	Q86YZ3		1747.77	0	0.0002933		67.58	0
VIHDNFGIVEGLMTTVHAITATQK	1	5	1	E7EUT5		2595.36	0	9.096e-05		67.41	0
AGTGLVAGEVVVDALPYFDQGYEAPGVR	1	2	1	O75934	N-Term(Acetyl)	2892.44	0	0.002216		67.38	0
GSGGLGGACGGAGFGSR	1	10	2	B4DRR0;P04259	C9(Carbamidomethyl)	1424.63	0	0.001078		67.18	0
TEELNKEVASNSELVQSSR	1	3	1	P08779		2120.05	0	0.003417		67.13	1
NPDDITQEEYGEFYK	1	4	1	B4DMA2		1847.79	0	0.001003		67.04	0
AILVDLEPGTMDSVR	1	21	3	Q13885;Q9BVA1;A0A384NYT8		1615.84	0	0.003154		66.97	0
VFEVSLADLQNDEVAFR	1	13	1	A8K4W0		1951.97	0	0.000862		66.95	0
NQVALNPQNTVFDAK	2	9	1	A0A1U9X7W4		1658.85	0	0.009508		66.62	0
ALNSIIDVYHK	1	1	1	P05109		1272.7	0	0.0219		66.59	0
YLAEVASGEK	1	4	1	Q04917		1066.54	0	0.01154		66.52	0
LVLDSIIWAFK	1	4	1	O14980		1304.76	0	0.005003		66.39	0
TQFLPPNLLALFAPR	1	2	1	A8KAQ5	N-Term(Acetyl)	1739.99	0	0.0006545		66.24	0
AVTELNEPLSNEDR	1	1	1	Q04917		1586.75	0	0.002413		66.23	0
LIGQIVSSITASLR	1	6	1	Q71U36		1457.87	0	0.001851		66.18	0
GWSMSEQSEESVGGR	1	6	1	Q53GG0	M4(Oxidation)	1641.67	0	0.008677		66.16	0
AIGSASEGAQSSLQEVYHK	1	2	1	P28066		1961.96	0	0.003844		65.89	0
NYQQNYQNSESGEKNEGSESAPEGQAQQR	1	6	1	P67809		3257.4	0	0.001408		65.89	1
LTTPTYGDLNHLVSATMSGVTTCLR	1	31	5	Q13885;Q9BVA1;P04350;P68371;A0A384NYT8	M17(Oxidation); C23(Carbamidomethyl)	2724.33	0	0.0007175		65.79	0
SIVEEIEDLVAR	1	5	1	B2RE46		1372.73	0	0.005834		65.68	0
VQALTTDISLIFAALK	1	5	1	H0YC73		1703.99	0	0.01052		65.66	0
ILDDTEDTVVSQR	1	4	1	A2A2V2		1490.73	0	0.01634		65.31	0
GMEFEGAIIALFHLLATR	1	2	1	P61619	M2(Oxidation)	2005.06	0	0.001123		65.25	0
FLFGGLAGMGATVFVQPLDLVK	1	1	1	Q02978	M9(Oxidation)	2296.26	0	0.02593		64.64	0
GDNQAGGAAAAAAAPEPPPR	1	1	1	O14654		1788.86	0	0.02931		64.62	0
KEELTLEGIR	1	11	1	J3KTB5		1187.66	0	0.07675		64.44	1
LNQDQLDAVSK	1	5	1	E9PLA9		1230.63	0	0.01341		64.26	0
YSPGYNTEVGDK	1	6	1	Q53QE8		1329.59	0	0.00627		63.51	0
NEEPSEEEIDAPKPK	1	1	1	Q9NR30		1711.8	0	0.02721		63.32	0
XEVQVLVLDGR	2	7	1	P40429	N-Term(Acetyl); X1(A)	1240.69	0	0.005019		62.98	0
EEEIAALVIDNGSGMCK	1	8	1	P63261	N-Term(Acetyl); M15(Oxidation); C16(Carbamidomethyl)	1893.86	0	0.0004224		62.77	0
VLDLVEVLVTK	1	2	1	I3L1L3		1227.76	0	0.003641		62.63	0
TPGPGAQSALR	1	3	1	A0A2R8Y811		1054.56	0	0.01213		62.6	0
YLTVAAIFR	1	7	2	Q13885;Q9BVA1		1053.61	0	0.04395		62.47	0
ELEAELEDER	1	1	1	P35580		1232.56	0	0.01433		62.47	0
LKGEATVSFDDPPSAK	2	8	1	Q59H57		1661.84	0	0.03275		62.32	1
LVLEVAQHLGESTVR	2	2	1	Q0QEN7		1650.92	0	0.0006931		62.23	0
QGSGSGQSPGHGQR	1	1	1	Q86YZ3		1339.61	0	0.1187		62.14	0
TIAQGNLSNTDVQAAK	1	2	1	H3BRG4		1630.84	0	0.001592		62.05	0
QISQAYEVLSDAK	1	1	1	P31689		1451.73	0	0.004339		62.03	0
SATEQSGTGIR	1	3	1	O95831		1106.54	0	0.05431		61.87	0
LASYLDKVQALEEANNDLENK	2	1	1	P35527		2377.19	0	0.0006994		61.63	1
TPAFAESVTEGDVR	1	7	1	H0YJF9		1478.71	0	0.007151		61.53	0
AFSPTTVNTGR	1	2	1	P61619		1150.58	0	0.01849		61.47	0
ETYEVLLSFIQAALGDQPR	2	2	1	A0A494C1A5		2150.12	0	0.09678		61.05	0
DLLAVVFYGTEK	1	3	1	B1AHC9		1354.72	0	0.007114		61.02	0
EAIEGTYIDKK	1	2	1	M0QZC5		1266.66	0	0.05023		60.71	1
NLQNLLILTAIK	1	4	1	Q00610		1353.85	0	0.0044		60.48	0
EQYGQYALAVR	1	1	1	Q02413		1297.65	0	0.01828		60.29	0
IGYSSPQTLADQSSK	1	4	1	B3KMA6		1581.78	0	0.01856		60.26	0
VPDESEVVVER	1	2	1	Q08188		1257.63	0	0.01923		59.88	0
NMITGTSQADCAVLIVAAGVGEFEAGISK	1	40	1	A0A4D5RAC7	M2(Oxidation); C11(Carbamidomethyl)	2925.42	0	0.03041		59.88	0
TSATWLALSR	1	2	1	P05023		1105.6	0	0.02078		59.83	0
VGDVYIPR	1	12	1	J3QL05		918.505	0	0.06535		59.57	0
INALTAASEAACLIVSVDETIK	1	5	1	Q53HV2	C12(Carbamidomethyl)	2289.2	0	0.001507		59.57	0
IDVAFVDR	1	1	1	Q15645		934.499	0	0.07261		59.44	0
MTQIMFETFNTPAMYVAIQAVLSLYASGR	3	30	4	P60709;P63261;Q562Z4;Q562L9	M5(Oxidation); M14(Oxidation)	3285.6	0	0.002422		59.42	0
EILSEVER	1	5	1	B4DUR8		974.514	0	0.1149		59.28	0
EVVLTQSPATLSLSPGDR	1	1	1	A0A5C2GJ51		1869.99	0	0.004177		59.17	0
SESSGTTELFTR	1	1	1	D7RXV9		1314.62	0	0.01407		59.06	0
SELHIENLNMEADPGQYR	1	6	1	A0A087WUV8	M10(Oxidation)	2131.98	0	0.01763		58.8	0
ASLENSLEETK	1	6	2	P08779;P02533		1220.6	0	0.007456		58.76	0
EKPYFPIPEEYTFIQNVPLEDR	2	15	1	B3KX72		2724.36	0	0.001368		58.58	0
FLESVEGNQNYPLLLLTLLEK	2	2	1	P55060		2433.33	0	0.004005		58.47	0
KQELLEALTK	1	6	1	B1AHC9		1172.69	0	0.01323		57.94	1
[truncated: 758 more rows]
