# Supplementary material for: Deubiquitylase YOD1 regulates CDK1 stability and drives triple-negative breast cancer tumorigenesis
Source: J Exp Clin Cancer Res. 2023 Sep 4;42:228. doi: 10.1186/s13046-023-02781-3 (PMC10478497; doi:10.1186/s13046-023-02781-3)
Supplement: Supplementary file 17 — Supplementary Material 17: Proteins of LC-MS [file 13046_2023_2781_MOESM17_ESM.xlsx]

## Sheet: Sheet1
Accession	Description	ΣCoverage	Σ# Proteins	Σ# Unique Peptides	Σ# Peptides	Σ# PSMs	Coverage R2020000875_P_YOD1	# Peptides R2020000875_P_YOD1	# PSM R2020000875_P_YOD1	Coverage R2020000875_PM	# Peptides R2020000875_PM	# PSM R2020000875_PM	# AAs	MW [kDa]	calc. pI
E5RIU6	Cyclin-dependent kinase 1 (Fragment) OS=Homo sapiens OX=9606 GN=CDK1 PE=1 SV=2 - [E5RIU6_HUMAN]	96.3	3	21	21	132	96.3	21	117	55.03	9	15	189	19.8785	6.78564
Q05CW7	NAT10 protein (Fragment) OS=Homo sapiens OX=9606 GN=NAT10 PE=2 SV=1 - [Q05CW7_HUMAN]	81.55	5	1	4	21	53.4	3	11	81.55	4	10	103	11.5489	6.52197
C9JJT5	ATP5MF-PTCD1 readthrough OS=Homo sapiens OX=9606 GN=ATP5MF-PTCD1 PE=4 SV=2 - [C9JJT5_HUMAN]	79.75	2	1	4	19	50.63	3	11	79.75	4	8	79	8.78146	9.20264
A7XZE4	Beta tropomyosin isoform OS=Homo sapiens OX=9606 GN=TPM2 PE=1 SV=1 - [A7XZE4_HUMAN]	79.2	63	1	19	108	65.33	17	62	65.6	16	46	375	41.7097	5.47803
A2A2V2	RNA-binding protein 34 (Fragment) OS=Homo sapiens OX=9606 GN=RBM34 PE=1 SV=1 - [A2A2V2_HUMAN]	79.2	58	1	19	108	65.33	17	61	70.13	17	47	375	41.7658	5.47803
A0A5C2G031	IGL c1746_light_IGKV1-5_IGKJ2 (Fragment) OS=Homo sapiens OX=9606 PE=2 SV=1 - [A0A5C2G031_HUMAN]	79.07	1	1	1	1	79.07	1	1				43	5.16982	9.81787
F6KPG5	Albumin (Fragment) OS=Homo sapiens OX=9606 PE=2 SV=1 - [F6KPG5_HUMAN]	73.53	16	1	1	1	73.53	1	1				34	3.80989	4.28467
P02533	Keratin, type I cytoskeletal 14 OS=Homo sapiens OX=9606 GN=KRT14 PE=1 SV=4 - [K1C14_HUMAN]	65.37	25	30	37	112	58.39	32	48	63.98	34	64	644	66.013	8.11865
G3V203	60S ribosomal protein L18 OS=Homo sapiens OX=9606 GN=RPL18 PE=1 SV=1 - [G3V203_HUMAN]	64.85	4	31	32	82	57.95	25	37	61.96	28	45	623	62.0268	5.23682
A0A2R8Y6J3	60S ribosomal protein L5 (Fragment) OS=Homo sapiens OX=9606 GN=RPL5 PE=1 SV=1 - [A0A2R8Y6J3_HUMAN]	63.64	1	1	1	1				63.64	1	1	22	2.64939	8.74854
Q5HY93	Uncharacterized protein DKFZp779D0769 (Fragment) OS=Homo sapiens OX=9606 GN=DKFZp779D0769 PE=2 SV=1 - [Q5HY93_HUMAN]	63.57	34	4	19	79	57.92	18	39	63.57	19	40	442	49.4369	4.89404
A0A5C2GGC1	IG c354_heavy_IGHV3-7_IGHD3-3_IGHJ4 (Fragment) OS=Homo sapiens OX=9606 PE=2 SV=1 - [A0A5C2GGC1_HUMAN]	62.76	16	7	9	20	62.76	9	14	49.66	6	6	145	16.2798	4.65283
D6RJ96	Heat shock 70 kDa protein 4L (Fragment) OS=Homo sapiens OX=9606 GN=HSPA4L PE=1 SV=1 - [D6RJ96_HUMAN]	60	6	1	1	1				60	1	1	20	2.1481	6.23975
Q15365	Poly(rC)-binding protein 1 OS=Homo sapiens OX=9606 GN=PCBP1 PE=1 SV=2 - [PCBP1_HUMAN]	59.33	25	1	18	70	53.71	17	36	55.96	17	34	445	49.799	4.89404
Q6NVI4	LARS protein (Fragment) OS=Homo sapiens OX=9606 GN=LARS PE=2 SV=1 - [Q6NVI4_HUMAN]	58.78	25	96	116	322	57.45	109	209	43.93	80	113	1960	226.392	5.60498
J3KR24	Isoleucine-tRNA synthetase, isoform CRA_d OS=Homo sapiens OX=9606 GN=IARS1 PE=1 SV=1 - [J3KR24_HUMAN]	57.64	30	103	122	288	56.53	115	191	43.57	73	97	1976	228.858	5.5415
Q59GN1	Proteasome subunit beta (Fragment) OS=Homo sapiens OX=9606 PE=2 SV=1 - [Q59GN1_HUMAN]	57.45	26	1	18	55	49.52	15	23	55.29	17	32	416	46.2118	5.12256
Q96CS3	FAS-associated factor 2 OS=Homo sapiens OX=9606 GN=FAF2 PE=1 SV=2 - [FAF2_HUMAN]	57.43	8	24	33	81	46.64	28	37	53.52	31	44	639	65.3932	8.00146
C9JYQ9	60S ribosomal protein L22-like 1 OS=Homo sapiens OX=9606 GN=RPL22L1 PE=1 SV=1 - [C9JYQ9_HUMAN]	55.86	67	2	3	5	55.86	3	4	21.62	1	1	111	12.229	8.00146
C9JZ20	Prohibitin (Fragment) OS=Homo sapiens OX=9606 GN=PHB PE=1 SV=1 - [C9JZ20_HUMAN]	55.41	26	2	17	63	47.97	15	32	52.03	16	31	444	49.5539	4.88135
A0A5C2GHN1	IG c342_light_IGKV1-27_IGKJ5 (Fragment) OS=Homo sapiens OX=9606 PE=2 SV=1 - [A0A5C2GHN1_HUMAN]	54.97	21	12	22	39	37.42	13	15	49.47	20	24	473	51.2362	5.04639
Q562L9	Actin-like protein (Fragment) OS=Homo sapiens OX=9606 GN=ACT PE=4 SV=1 - [Q562L9_HUMAN]	54.79	24	1	18	54	48.33	15	23	52.78	17	31	449	49.7914	5.13525
F8W026	Endoplasmin (Fragment) OS=Homo sapiens OX=9606 GN=HSP90B1 PE=1 SV=8 - [F8W026_HUMAN]	54.55	6	1	1	1				54.55	1	1	22	2.60636	9.42236
Q53GR7	Solute carrier family 25, member 13 (Citrin) variant (Fragment) OS=Homo sapiens OX=9606 PE=2 SV=1 - [Q53GR7_HUMAN]	53.46	8	13	13	20	44.62	10	13	27.69	7	7	260	29.2768	6.91748
P63173	60S ribosomal protein L38 OS=Homo sapiens OX=9606 GN=RPL38 PE=1 SV=2 - [RL38_HUMAN]	53.4	2	1	3	14	25.24	2	8	45.63	2	6	103	11.548	7.57666
A0A5C2G805	IGH c528_heavy__IGHV3-33_IGHD6-19_IGHJ4 (Fragment) OS=Homo sapiens OX=9606 PE=2 SV=1 - [A0A5C2G805_HUMAN]	53.26	21	1	17	65	39.55	13	31	53.26	17	34	445	49.9209	4.89404
Q75L23	Uncharacterized protein PSMC2 (Fragment) OS=Homo sapiens OX=9606 GN=PSMC2 PE=3 SV=1 - [Q75L23_HUMAN]	53.26	24	1	17	64	39.55	13	31	53.26	17	33	445	49.875	4.89404
B4DN41	cDNA FLJ53366, highly similar to Probable ATP-dependent RNA helicase DDX5 OS=Homo sapiens OX=9606 PE=2 SV=1 - [B4DN41_HUMAN]	52.99	23	1	18	52	39.69	13	21	51	17	31	451	50.1036	5.05908
B4DZ22	cDNA FLJ54042, highly similar to ATP-binding cassette sub-family D member 3 OS=Homo sapiens OX=9606 PE=2 SV=1 - [B4DZ22_HUMAN]	51.91	21	8	21	35	36.86	14	17	33.26	14	18	472	51.5294	5.16064
P05198	Eukaryotic translation initiation factor 2 subunit 1 OS=Homo sapiens OX=9606 GN=EIF2S1 PE=1 SV=3 - [IF2A_HUMAN]	51.61	18	14	17	27	51.61	17	23	14.92	4	4	248	29.0147	4.77979
P49411	Elongation factor Tu, mitochondrial OS=Homo sapiens OX=9606 GN=TUFM PE=1 SV=2 - [EFTU_HUMAN]	51.2	10	27	29	76	45.38	26	37	45.38	26	39	584	58.7917	5.21143
E9PLB0	RNA-binding protein 4B OS=Homo sapiens OX=9606 GN=RBM4B PE=1 SV=1 - [E9PLB0_HUMAN]	51.09	8	1	3	5	30.43	2	2	51.09	3	3	92	10.5313	9.80322
A0A5C2FXS4	IGL c1141_light_IGKV3-20_IGKJ4 (Fragment) OS=Homo sapiens OX=9606 PE=2 SV=1 - [A0A5C2FXS4_HUMAN]	50.98	12	11	13	21	27.45	8	8	47.84	12	13	255	29.1554	4.7417
Q96IX5	ATP synthase membrane subunit DAPIT, mitochondrial OS=Homo sapiens OX=9606 GN=ATP5MD PE=1 SV=1 - [ATPMD_HUMAN]	50.88	9	7	7	13	45.61	6	7	44.44	6	6	171	19.7815	4.80518
A0A0S2Z4G4	Tropomyosin 3 isoform 1 (Fragment) OS=Homo sapiens OX=9606 GN=TPM3 PE=2 SV=1 - [A0A0S2Z4G4_HUMAN]	50.45	139	1	4	9	27.93	3	6	38.74	3	3	111	12.1361	7.12256
Q562T7	Actin-like protein (Fragment) OS=Homo sapiens OX=9606 GN=ACT PE=4 SV=1 - [Q562T7_HUMAN]	48.68	4	9	9	11	44.08	8	8	17.76	3	3	152	17.7079	10.9897
Q00610	Clathrin heavy chain 1 OS=Homo sapiens OX=9606 GN=CLTC PE=1 SV=5 - [CLH1_HUMAN]	48.67	7	12	12	16	45.67	11	14	7.33	2	2	300	34.3115	7.35693
A0A5C2GJ51	IG c360_light_IGKV3-20_IGKJ2 (Fragment) OS=Homo sapiens OX=9606 PE=2 SV=1 - [A0A5C2GJ51_HUMAN]	48.19	4	2	2	5	48.19	2	3	26.51	1	2	83	8.8076	9.70068
P62826	GTP-binding nuclear protein Ran OS=Homo sapiens OX=9606 GN=RAN PE=1 SV=3 - [RAN_HUMAN]	45.64	40	3	3	5	45.64	3	3	33.56	2	2	149	16.8311	6.58057
H0Y4R1	Inosine-5'-monophosphate dehydrogenase 2 (Fragment) OS=Homo sapiens OX=9606 GN=IMPDH2 PE=1 SV=1 - [H0Y4R1_HUMAN]	45.18	75	15	15	40	43.53	14	23	40.71	12	17	425	46.1811	9.02686
Q6IPH7	RPL14 protein OS=Homo sapiens OX=9606 GN=RPL14 PE=1 SV=1 - [Q6IPH7_HUMAN]	45.16	1	1	1	2	45.16	1	1	45.16	1	1	31	3.41965	4.4624
P27918	Properdin OS=Homo sapiens OX=9606 GN=CFP PE=1 SV=2 - [PROP_HUMAN]	45.13	63	3	4	8	41.59	3	3	45.13	4	5	113	12.2932	7.28369
J3KS45	Calcium load-activated calcium channel (Fragment) OS=Homo sapiens OX=9606 GN=TMCO1 PE=1 SV=1 - [J3KS45_HUMAN]	45.1	2	8	9	21	45.1	9	15	33.22	6	6	286	32.9023	5.69385
O14980	Exportin-1 OS=Homo sapiens OX=9606 GN=XPO1 PE=1 SV=1 - [XPO1_HUMAN]	44.74	2	1	1	1	44.74	1	1				38	4.12432	9.29053
O75369	Filamin-B OS=Homo sapiens OX=9606 GN=FLNB PE=1 SV=2 - [FLNB_HUMAN]	44.72	5	2	12	20	41.9	11	15	18.66	5	5	284	32.9696	4.66553
A8K3C3	T-complex protein 1 subunit delta OS=Homo sapiens OX=9606 PE=2 SV=1 - [A8K3C3_HUMAN]	44.44	2	2	2	3	44.44	2	2	11.11	1	1	63	7.08178	7.23975
B4E290	cDNA FLJ50039, highly similar to Homo sapiens solute carrier family 25, member 24, transcript variant 1, mRNA OS=Homo sapiens OX=9606 PE=2 SV=1 - [B4E290_HUMAN]	44.44	2	1	1	2	44.44	1	1	44.44	1	1	27	2.80127	8.01611
E9LUX2	Hemoglobin alpha-2 chain variant (Fragment) OS=Homo sapiens OX=9606 GN=HBA2 PE=3 SV=1 - [E9LUX2_HUMAN]	44.44	16	12	12	16	31.69	8	8	33.74	8	8	243	26.6714	9.65674
A0A2R8YFE2	Actin, cytoplasmic 1 (Fragment) OS=Homo sapiens OX=9606 GN=ACTB PE=1 SV=1 - [A0A2R8YFE2_HUMAN]	44	3	2	2	2	17.33	1	1	26.67	1	1	75	8.38771	11.8394
A0A5C2GCW0	IGH + IGL c528_light_IGKV2D-28_IGKJ5 (Fragment) OS=Homo sapiens OX=9606 PE=2 SV=1 - [A0A5C2GCW0_HUMAN]	43.79	9	10	10	17	20.5	6	7	40.06	9	10	322	35.5963	9.0708
P01024	Complement C3 OS=Homo sapiens OX=9606 GN=C3 PE=1 SV=2 - [CO3_HUMAN]	43.36	13	2	24	44	24.86	15	18	41.5	23	26	535	57.8032	8.00146
Q96KK5	Histone H2A type 1-H OS=Homo sapiens OX=9606 GN=HIST1H2AH PE=1 SV=3 - [H2A1H_HUMAN]	43.22	4	7	7	8	36.44	5	5	23.73	3	3	118	13.9885	10.3159
P62683	Endogenous retrovirus group K member 21 Gag polyprotein OS=Homo sapiens OX=9606 GN=ERVK-21 PE=1 SV=2 - [GAK21_HUMAN]	42.45	13	8	10	15	26.12	6	6	36.73	9	9	245	27.7277	4.79248
A0A5C2GGJ1	IG c719_heavy_IGHV3-33_IGHD5-18_IGHJ4 (Fragment) OS=Homo sapiens OX=9606 PE=2 SV=1 - [A0A5C2GGJ1_HUMAN]	42.42	1	4	4	8	35.61	3	4	42.42	4	4	132	14.5055	7.21045
P05387	60S acidic ribosomal protein P2 OS=Homo sapiens OX=9606 GN=RPLP2 PE=1 SV=1 - [RLA2_HUMAN]	41.9	7	2	13	21	39.08	12	16	18.66	5	5	284	32.8306	4.70361
B2R858	cDNA, FLJ93750, Homo sapiens DEAD (Asp-Glu-Ala-Asp) box polypeptide 6 (DDX6), mRNA OS=Homo sapiens OX=9606 PE=2 SV=1 - [B2R858_HUMAN]	41.67	7	1	2	2				41.67	2	2	48	5.47792	4.89404
D6RAN4	60S ribosomal protein L9 (Fragment) OS=Homo sapiens OX=9606 GN=RPL9 PE=1 SV=8 - [D6RAN4_HUMAN]	41.59	243	1	3	9	41.59	3	5	30.09	2	4	113	12.2281	6.50732
A8K651	cDNA FLJ75700, highly similar to Homo sapiens complement component 1, q subcomponent binding protein (C1QBP), nuclear gene encoding mitochondrial protein, mRNA OS=Homo sapiens OX=9606 PE=2 SV=1 - [A8K651_HUMAN]	41.59	243	1	3	6	41.59	3	4	30.09	2	2	113	12.3291	5.96045
G3V5V7	Heterogeneous nuclear ribonucleoproteins C1/C2 (Fragment) OS=Homo sapiens OX=9606 GN=HNRNPC PE=1 SV=1 - [G3V5V7_HUMAN]	41.13	8	3	24	44	23.58	15	18	39.54	23	26	564	60.0303	8.00146
P13645	Keratin, type I cytoskeletal 10 OS=Homo sapiens OX=9606 GN=KRT10 PE=1 SV=6 - [K1C10_HUMAN]	41.07	243	1	3	5	17.86	2	3	29.46	2	2	112	12.1601	7.12256
P15880	40S ribosomal protein S2 OS=Homo sapiens OX=9606 GN=RPS2 PE=1 SV=2 - [RS2_HUMAN]	41.07	243	1	3	5	41.07	3	4	6.25	1	1	112	12.3581	6.56592
B4DMA2	cDNA FLJ54023, highly similar to Heat shock protein HSP 90-beta OS=Homo sapiens OX=9606 PE=2 SV=1 - [B4DMA2_HUMAN]	41.07	243	1	3	7	17.86	2	3	29.46	2	4	112	12.169	5.96045
P07355	Annexin A2 OS=Homo sapiens OX=9606 GN=ANXA2 PE=1 SV=2 - [ANXA2_HUMAN]	41.07	243	1	3	6	17.86	2	3	29.46	2	3	112	12.2431	5.96045
E9PMW7	Elongation factor 1-delta OS=Homo sapiens OX=9606 GN=EEF1D PE=1 SV=1 - [E9PMW7_HUMAN]	41.07	108	1	3	6	41.07	3	5	6.25	1	1	112	12.3642	7.95752
A0A5C2G6V4	IGL c154_light_IGKV1D-33_IGKJ4 (Fragment) OS=Homo sapiens OX=9606 PE=2 SV=1 - [A0A5C2G6V4_HUMAN]	41.07	243	1	3	5	41.07	3	4	6.25	1	1	112	12.1511	5.96045
Q8NHP8	Putative phospholipase B-like 2 OS=Homo sapiens OX=9606 GN=PLBD2 PE=1 SV=2 - [PLBL2_HUMAN]	41.07	243	1	3	8	41.07	3	5	29.46	2	3	112	12.2291	5.96045
Q9UNU2	Complement protein C4B frameshift mutant (Fragment) OS=Homo sapiens OX=9606 GN=C4B PE=4 SV=1 - [Q9UNU2_HUMAN]	41.07	108	1	3	6	17.86	2	4	29.46	2	2	112	12.4923	7.12256
C9J1Z8	ADP-ribosylation factor 5 (Fragment) OS=Homo sapiens OX=9606 GN=ARF5 PE=1 SV=1 - [C9J1Z8_HUMAN]	40.54	108	1	3	7	40.54	3	5	28.83	2	2	111	12.192	6.50732
A0A5F9ZH78	Arginase-1 OS=Homo sapiens OX=9606 GN=ARG1 PE=4 SV=1 - [A0A5F9ZH78_HUMAN]	40.43	3	1	1	2	40.43	1	1	40.43	1	1	47	5.05061	9.46631
A0A5C2G2D7	IGL c2606_light_IGKV2-30_IGKJ1 (Fragment) OS=Homo sapiens OX=9606 PE=2 SV=1 - [A0A5C2G2D7_HUMAN]	40.35	46	1	3	9	40.35	3	5	40.35	3	4	114	12.4383	8.79248
H0YL43	Reticulocalbin-2 (Fragment) OS=Homo sapiens OX=9606 GN=RCN2 PE=1 SV=1 - [H0YL43_HUMAN]	40.07	17	8	10	18	24.76	6	7	40.07	10	11	307	33.1348	9.12939
A0A5C2G110	IGL c2812_light_IGLV7-46_IGLJ3 (Fragment) OS=Homo sapiens OX=9606 PE=2 SV=1 - [A0A5C2G110_HUMAN]	39.64	70	1	3	4	6.31	1	1	39.64	3	3	111	11.8619	8.00146
P13010	X-ray repair cross-complementing protein 5 OS=Homo sapiens OX=9606 GN=XRCC5 PE=1 SV=3 - [XRCC5_HUMAN]	39.47	7	2	3	5	24.56	1	1	39.47	3	4	114	12.6183	8.88037
A0A286YEX5	MICOS complex subunit (Fragment) OS=Homo sapiens OX=9606 GN=CHCHD3 PE=1 SV=1 - [A0A286YEX5_HUMAN]	39.29	6	4	4	7	38.1	3	4	29.76	3	3	84	9.45484	9.45166
A0A5C2GAH8	IGH c293_heavy__IGHV1-18_IGHD4-17_IGHJ4 (Fragment) OS=Homo sapiens OX=9606 PE=2 SV=1 - [A0A5C2GAH8_HUMAN]	39.13	4	1	1	1				39.13	1	1	23	2.54837	4.90674
P60709	Actin, cytoplasmic 1 OS=Homo sapiens OX=9606 GN=ACTB PE=1 SV=1 - [ACTB_HUMAN]	39.08	4	3	3	4				39.08	3	4	87	9.88007	10.2866
A0A5C2G5U0	IGL c3960_light_IGKV2D-28_IGKJ3 (Fragment) OS=Homo sapiens OX=9606 PE=2 SV=1 - [A0A5C2G5U0_HUMAN]	38.89	6	4	4	10	38.89	4	5	38.89	4	5	126	14.248	10.4624
Q96IZ0	PRKC apoptosis WT1 regulator protein OS=Homo sapiens OX=9606 GN=PAWR PE=1 SV=1 - [PAWR_HUMAN]	38.83	3	4	4	8	38.83	4	5	21.36	2	3	103	11.3604	11.356
J3KTB5	Eukaryotic initiation factor 4A-I (Fragment) OS=Homo sapiens OX=9606 GN=EIF4A1 PE=1 SV=1 - [J3KTB5_HUMAN]	38.53	5	10	12	17	18.13	6	6	33.99	10	11	353	37.4067	8.95361
A0A2R8Y705	DNA polymerase (Fragment) OS=Homo sapiens OX=9606 GN=POLD1 PE=1 SV=1 - [A0A2R8Y705_HUMAN]	38.24	8	2	2	2				38.24	2	2	68	7.61894	10.0083
B5BU24	14-3-3 protein beta/alpha OS=Homo sapiens OX=9606 GN=YWHAB PE=2 SV=1 - [B5BU24_HUMAN]	38.18	4	5	5	10	28.48	4	4	38.18	5	6	165	17.8075	9.42236
Q0ZAJ1	MSH2-Ex5 isoform (Fragment) OS=Homo sapiens OX=9606 GN=MSH2 PE=2 SV=1 - [Q0ZAJ1_HUMAN]	37.97	14	15	25	50	28.47	19	21	36.78	24	29	590	62.34	7.73779
Q6PK82	AP3D1 protein (Fragment) OS=Homo sapiens OX=9606 GN=AP3D1 PE=2 SV=1 - [Q6PK82_HUMAN]	37.68	5	0	11	19	34.86	10	14	18.66	5	5	284	33.0056	4.69092
A0A140VJQ2	Testicular tissue protein Li 128 OS=Homo sapiens OX=9606 PE=2 SV=1 - [A0A140VJQ2_HUMAN]	37.61	3	15	15	31	23.89	10	14	35.18	14	17	452	49.5102	7.60596
A0A0A0MSI0	Peroxiredoxin-1 (Fragment) OS=Homo sapiens OX=9606 GN=PRDX1 PE=1 SV=1 - [A0A0A0MSI0_HUMAN]	37.57	9	5	5	7	26.52	3	4	31.49	3	3	181	20.7623	10.1987
G3V4X5	Proteasome endopeptidase complex OS=Homo sapiens OX=9606 GN=PSMA3 PE=1 SV=1 - [G3V4X5_HUMAN]	37.43	6	6	7	13	26.9	5	6	32.75	6	7	171	18.9637	6.91748
A0A5C2G0M0	IGL c1525_light_IGKV4-1_IGKJ2 (Fragment) OS=Homo sapiens OX=9606 PE=2 SV=1 - [A0A5C2G0M0_HUMAN]	37.21	7	5	5	9	37.21	5	6	25.58	3	3	129	14.41	10.228
H3BRU6	Poly(rC)-binding protein 2 (Fragment) OS=Homo sapiens OX=9606 GN=PCBP2 PE=1 SV=1 - [H3BRU6_HUMAN]	37.11	7	9	9	13	25.77	6	6	32.99	7	7	194	22.5776	10.6528
A0A0D9SEI8	Y-box-binding protein 3 (Fragment) OS=Homo sapiens OX=9606 GN=YBX3 PE=1 SV=1 - [A0A0D9SEI8_HUMAN]	36.84	4	3	3	4	27.19	2	2	20.18	2	2	114	12.6476	9.5542
A0A5C2GRB4	IG c24_light_IGKV2-24_IGKJ1 (Fragment) OS=Homo sapiens OX=9606 PE=2 SV=1 - [A0A5C2GRB4_HUMAN]	36.84	10	1	1	2				36.84	1	2	38	4.15399	10.7554
A0A5C2GRG0	IG c1788_heavy_IGHV1-46_IGHD5-18_IGHJ3 (Fragment) OS=Homo sapiens OX=9606 PE=2 SV=1 - [A0A5C2GRG0_HUMAN]	36.48	34	17	17	23	36.48	17	18	11.16	5	5	466	53.6191	5.12256
E9PKZ0	60S ribosomal protein L8 (Fragment) OS=Homo sapiens OX=9606 GN=RPL8 PE=1 SV=1 - [E9PKZ0_HUMAN]	35.71	24	4	4	6	23.81	3	3	27.78	3	3	126	13.8956	10.3159
B2R4M6	Protein S100 OS=Homo sapiens OX=9606 PE=2 SV=1 - [B2R4M6_HUMAN]	35.57	4	4	11	18	26.51	8	8	32.89	10	10	298	32.8312	9.68604
Q45KI0	Trypsin I (Fragment) OS=Homo sapiens OX=9606 GN=PRSS1 PE=4 SV=1 - [Q45KI0_HUMAN]	35.4	67	1	2	3	35.4	2	3				113	12.3842	7.12256
Q59F96	ATP-binding cassette, sub-family F, member 1 variant (Fragment) OS=Homo sapiens OX=9606 PE=2 SV=1 - [Q59F96_HUMAN]	35.4	67	1	2	4	11.5	1	2	23.89	1	2	113	12.3732	8.93896
Q9H4N9	DNA replication licensing factor MCM7 OS=Homo sapiens OX=9606 GN=MCM7 PE=2 SV=1 - [Q9H4N9_HUMAN]	35.23	5	2	10	17	26.85	8	8	32.55	9	9	298	32.8452	9.74463
Q5I6Y5	Epididymis secretory sperm binding protein OS=Homo sapiens OX=9606 GN=LMNA PE=2 SV=1 - [Q5I6Y5_HUMAN]	34.86	18	3	12	18	31.69	11	14	14.79	4	4	284	32.8457	4.76709
P63261	Actin, cytoplasmic 2 OS=Homo sapiens OX=9606 GN=ACTG1 PE=1 SV=1 - [ACTG_HUMAN]	34.82	67	1	2	6	34.82	2	4	23.21	1	2	112	12.3991	8.85107
P04259	Keratin, type II cytoskeletal 6B OS=Homo sapiens OX=9606 GN=KRT6B PE=1 SV=5 - [K2C6B_HUMAN]	34.82	3	1	2	3	34.82	2	2	11.61	1	1	112	12.1151	8.00146
S4R402	Nucleolar and coiled-body phosphoprotein 1 OS=Homo sapiens OX=9606 GN=NOLC1 PE=1 SV=1 - [S4R402_HUMAN]	34.82	67	1	2	3	34.82	2	3				112	12.2311	7.37158
H0YH88	Nucleosome assembly protein 1-like 1 (Fragment) OS=Homo sapiens OX=9606 GN=NAP1L1 PE=1 SV=1 - [H0YH88_HUMAN]	34.82	67	1	2	3	11.61	1	2	23.21	1	1	112	12.4011	8.90967
A0A5C2GP93	IG c663_heavy_IGHV3-33_IGHD6-13_IGHJ4 (Fragment) OS=Homo sapiens OX=9606 PE=2 SV=1 - [A0A5C2GP93_HUMAN]	34.82	67	1	2	4	34.82	2	3	23.21	1	1	112	12.4032	8.88037
Q9NR30	Nucleolar RNA helicase 2 OS=Homo sapiens OX=9606 GN=DDX21 PE=1 SV=5 - [DDX21_HUMAN]	34.82	67	1	2	3	11.61	1	2	23.21	1	1	112	12.4041	8.48486
H0YC73	La-related protein 1 (Fragment) OS=Homo sapiens OX=9606 GN=LARP1 PE=1 SV=1 - [H0YC73_HUMAN]	34.82	67	1	2	3	34.82	2	3				112	12.2871	8.48486
Q92522	Histone H1x OS=Homo sapiens OX=9606 GN=H1FX PE=1 SV=1 - [H1X_HUMAN]	34.82	67	1	2	3	11.61	1	2	23.21	1	1	112	12.4611	8.49951
O43819	Protein SCO2 homolog, mitochondrial OS=Homo sapiens OX=9606 GN=SCO2 PE=1 SV=3 - [SCO2_HUMAN]	34.82	4	1	2	6	34.82	2	3	34.82	2	3	112	12.2961	5.33838
A0A2R8YGC7	Cytoplasmic dynein 1 heavy chain 1 (Fragment) OS=Homo sapiens OX=9606 GN=DYNC1H1 PE=1 SV=1 - [A0A2R8YGC7_HUMAN]	34.82	67	1	2	3	11.61	1	2	23.21	1	1	112	12.4041	7.12256
Q08EI0	AOF1 protein OS=Homo sapiens OX=9606 GN=KDM1B PE=1 SV=1 - [Q08EI0_HUMAN]	34.68	14	3	8	16	34.68	8	14	9.27	2	2	248	28.5915	4.70361
P62753	40S ribosomal protein S6 OS=Homo sapiens OX=9606 GN=RPS6 PE=1 SV=1 - [RS6_HUMAN]	33.64	10	17	17	21	32.36	16	18	5.64	3	3	550	61.5985	5.40186
A1X4P8	PMCA2a (Fragment) OS=Homo sapiens OX=9606 GN=ATP2B2 PE=2 SV=1 - [A1X4P8_HUMAN]	33.64	66	2	2	2				33.64	2	2	110	11.7878	7.12256
B3KS36	cDNA FLJ35376 fis, clone SKMUS2004044, highly similar to Homo sapiens ribosomal protein L3 (RPL3), transcript variant 2, mRNA OS=Homo sapiens OX=9606 PE=2 SV=1 - [B3KS36_HUMAN]	32.86	4	2	2	3	32.86	2	2	14.29	1	1	70	8.21273	10.0962
M0R210	40S ribosomal protein S16 OS=Homo sapiens OX=9606 GN=RPS16 PE=1 SV=1 - [M0R210_HUMAN]	32.81	26	4	4	7	27.34	3	4	27.34	3	3	128	13.8978	10.8872
M0R017	Zinc finger protein 350 (Fragment) OS=Homo sapiens OX=9606 GN=ZNF350 PE=1 SV=1 - [M0R017_HUMAN]	32.68	35	6	7	9	19.07	4	4	24.12	5	5	257	29.0629	5.08447
B1ALC0	Actin-related protein 2/3 complex subunit 5 OS=Homo sapiens OX=9606 GN=ARPC5 PE=1 SV=1 - [B1ALC0_HUMAN]	32.61	6	1	1	1				32.61	1	1	46	5.05072	8.67529
A0A5C2FT75	IGL c19_light_IGKV3-15_IGKJ2 (Fragment) OS=Homo sapiens OX=9606 PE=2 SV=1 - [A0A5C2FT75_HUMAN]	31.92	5	2	8	14	19.72	5	6	27.7	7	8	213	21.3517	10.9312
P62258	14-3-3 protein epsilon OS=Homo sapiens OX=9606 GN=YWHAE PE=1 SV=1 - [1433E_HUMAN]	31.72	6	6	6	9	19.31	3	3	31.72	6	6	145	16.0505	10.3159
C9JXB8	60S ribosomal protein L24 OS=Homo sapiens OX=9606 GN=RPL24 PE=1 SV=1 - [C9JXB8_HUMAN]	31.65	7	4	4	4	6.96	1	1	24.68	3	3	158	18.0308	6.7417
B4DNX4	cDNA FLJ56577, highly similar to Early growth response protein 1 OS=Homo sapiens OX=9606 PE=2 SV=1 - [B4DNX4_HUMAN]	31.58	17	11	11	13	29.43	10	10	6.94	3	3	418	47.341	5.88428
A0A5C2GQN8	IG c1213_heavy_IGHV1-69_IGHD6-6_IGHJ5 (Fragment) OS=Homo sapiens OX=9606 PE=2 SV=1 - [A0A5C2GQN8_HUMAN]	31.58	28	13	17	30	29.26	15	17	20.74	11	13	646	70.8542	5.51611
A0A2R8Y849	40S ribosomal protein S24 OS=Homo sapiens OX=9606 GN=RPS24 PE=1 SV=1 - [A0A2R8Y849_HUMAN]	31.52	5	3	8	46	24.85	7	23	28.48	7	23	330	36.7832	5.35107
I3L1L3	Myb-binding protein 1A (Fragment) OS=Homo sapiens OX=9606 GN=MYBBP1A PE=1 SV=1 - [I3L1L3_HUMAN]	31.28	24	28	57	83	30.28	54	69	8.32	14	14	1995	227.732	5.60498
Q86W19	Protease serine 1 (Fragment) OS=Homo sapiens OX=9606 GN=PRSS1 PE=4 SV=1 - [Q86W19_HUMAN]	31.06	15	8	8	10	11.36	3	3	28.03	7	7	264	29.9358	9.72998
O00425	Insulin-like growth factor 2 mRNA-binding protein 3 OS=Homo sapiens OX=9606 GN=IGF2BP3 PE=1 SV=2 - [IF2B3_HUMAN]	30.77	9	1	1	2	30.77	1	1	30.77	1	1	39	3.85785	7.25439
F5H4N4	Peroxisomal membrane protein 2 OS=Homo sapiens OX=9606 GN=PXMP2 PE=1 SV=1 - [F5H4N4_HUMAN]	30.59	8	2	8	15	15.07	4	5	30.59	8	10	219	21.866	11.0337
S6AWD3	IgG L chain OS=Homo sapiens OX=9606 PE=2 SV=1 - [S6AWD3_HUMAN]	30.56	427	1	2	2				30.56	2	2	108	11.4927	8.49951
O14654	Insulin receptor substrate 4 OS=Homo sapiens OX=9606 GN=IRS4 PE=1 SV=1 - [IRS4_HUMAN]	30.56	10	4	6	10	18.83	4	4	24.69	5	6	324	35.9027	9.87646
B4DMT5	Eukaryotic translation initiation factor 3 subunit F OS=Homo sapiens OX=9606 GN=EIF3F PE=2 SV=1 - [B4DMT5_HUMAN]	30.45	10	8	8	11	20.99	4	4	23.46	7	7	243	27.2427	9.93506
A0A5C2G6C8	IGH c227_heavy__IGHV1-2_IGHD3-22_IGHJ4 (Fragment) OS=Homo sapiens OX=9606 PE=2 SV=1 - [A0A5C2G6C8_HUMAN]	30.37	7	3	3	5				30.37	3	5	135	15.5404	9.84717
B4DU88	cDNA FLJ58945, highly similar to UBA/UBX 33.3 kDa protein OS=Homo sapiens OX=9606 PE=2 SV=1 - [B4DU88_HUMAN]	30.21	12	8	8	13	22.22	5	5	27.08	7	8	288	32.7076	10.5796
L8E7E1	Alternative protein PAWR OS=Homo sapiens OX=9606 GN=PAWR PE=4 SV=1 - [L8E7E1_HUMAN]	30.09	61	1	2	5	30.09	2	3	30.09	2	2	113	12.6154	9.20264
A0A5C2G704	IGL c214_light_IGKV2-28_IGKJ1 (Fragment) OS=Homo sapiens OX=9606 PE=2 SV=1 - [A0A5C2G704_HUMAN]	30.09	61	1	2	6	30.09	2	2	30.09	2	4	113	12.3451	7.12256
A0A0C4DFV9	Protein SET OS=Homo sapiens OX=9606 GN=SET PE=1 SV=1 - [A0A0C4DFV9_HUMAN]	30.09	133	1	3	6	30.09	3	4	16.81	2	2	113	12.5991	6.56592
P16403	Histone H1.2 OS=Homo sapiens OX=9606 GN=H1-2 PE=1 SV=2 - [H12_HUMAN]	29.85	6	14	14	30	24.63	12	13	29.85	14	17	536	58.5193	4.66553
V9J3C6	Cytochrome c oxidase subunit 2 OS=Homo sapiens OX=9606 GN=COX2 PE=3 SV=1 - [V9J3C6_HUMAN]	29.84	21	2	27	39	29.14	26	35	4.79	4	4	1002	113.712	7.59131
D3YTB1	60S ribosomal protein L32 (Fragment) OS=Homo sapiens OX=9606 GN=RPL32 PE=1 SV=1 - [D3YTB1_HUMAN]	29.56	11	6	6	9	14.78	3	3	29.56	6	6	203	23.5624	10.9312
B4DY09	Interleukin enhancer-binding factor 2 OS=Homo sapiens OX=9606 GN=ILF2 PE=1 SV=1 - [B4DY09_HUMAN]	29.46	37	1	2	12	29.46	2	6	29.46	2	6	112	12.3113	9.34912
Q6MZV6	Uncharacterized protein DKFZp686L19235 OS=Homo sapiens OX=9606 GN=DKFZp686L19235 PE=2 SV=1 - [Q6MZV6_HUMAN]	29.46	61	1	2	8	29.46	2	4	29.46	2	4	112	12.3742	7.38623
P18085	ADP-ribosylation factor 4 OS=Homo sapiens OX=9606 GN=ARF4 PE=1 SV=3 - [ARF4_HUMAN]	29.27	9	4	4	8	29.27	4	4	29.27	4	4	164	18.7445	11.5903
P46781	40S ribosomal protein S9 OS=Homo sapiens OX=9606 GN=RPS9 PE=1 SV=3 - [RS9_HUMAN]	29.13	1	1	1	1	29.13	1	1				103	11.4267	6.66846
A8KAQ5	cDNA FLJ77404, highly similar to Homo sapiens small nuclear ribonucleoprotein 70kDa polypeptide (RNP antigen) (SNRP70), transcript variant 1, mRNA OS=Homo sapiens OX=9606 PE=2 SV=1 - [A8KAQ5_HUMAN]	29.01	19	8	8	11	18.09	5	6	17.41	5	5	293	31.3046	10.2427
A0A5C2G071	IGL c2621_light_IGKV3-15_IGKJ1 (Fragment) OS=Homo sapiens OX=9606 PE=2 SV=1 - [A0A5C2G071_HUMAN]	28.95	37	1	2	6	28.95	2	3	28.95	2	3	114	12.5042	8.52881
E9PJD9	60S ribosomal protein L27a OS=Homo sapiens OX=9606 GN=RPL27A PE=1 SV=1 - [E9PJD9_HUMAN]	28.93	3	4	4	4	14.05	2	2	14.88	2	2	121	14.3598	11.312
P19105	Myosin regulatory light chain 12A OS=Homo sapiens OX=9606 GN=MYL12A PE=1 SV=2 - [ML12A_HUMAN]	28.89	10	1	1	1				28.89	1	1	45	5.39676	6.23975
E5RIP5	Eukaryotic translation initiation factor 3 subunit E OS=Homo sapiens OX=9606 GN=EIF3E PE=1 SV=1 - [E5RIP5_HUMAN]	28.85	9	6	6	9	9.62	2	2	28.85	6	7	260	27.8531	6.94678
P0CG38	POTE ankyrin domain family member I OS=Homo sapiens OX=9606 GN=POTEI PE=3 SV=1 - [POTEI_HUMAN]	28.68	15	2	2	2	28.68	2	2				136	15.3945	11.1216
J3KSW8	Myosin phosphatase Rho-interacting protein (Fragment) OS=Homo sapiens OX=9606 GN=MPRIP PE=1 SV=1 - [J3KSW8_HUMAN]	28.57	16	2	8	13	24.9	7	9	17.55	4	4	245	28.5076	4.77979
A0A1W2PNV4	Uncharacterized protein OS=Homo sapiens OX=9606 PE=4 SV=1 - [A0A1W2PNV4_HUMAN]	28.41	5	9	9	12	28.41	9	10	5.68	2	2	352	39.5302	5.18604
A0A024RBF1	Protein phosphatase 1 regulatory subunit OS=Homo sapiens OX=9606 GN=PPP1R12A PE=4 SV=1 - [A0A024RBF1_HUMAN]	28.27	14	15	15	25	28.27	15	15	16.09	9	10	665	72.3561	5.93506
Q5VU21	PAI-1 mRNA-binding protein variant OS=Homo sapiens OX=9606 PE=2 SV=1 - [Q5VU21_HUMAN]	28	1	1	5	13	17.09	3	4	28	5	9	275	31.0508	8.29443
Q9P0J7	E3 ubiquitin-protein ligase KCMF1 OS=Homo sapiens OX=9606 GN=KCMF1 PE=1 SV=2 - [KCMF1_HUMAN]	27.98	8	5	5	7	27.98	5	6	4.76	1	1	168	19.6543	8.42627
M0QXK2	U1 small nuclear ribonucleoprotein A (Fragment) OS=Homo sapiens OX=9606 GN=SNRPA PE=1 SV=8 - [M0QXK2_HUMAN]	27.78	8	3	3	7	27.78	3	3	21.3	2	4	108	12.8031	11.0044
H7C2I2	SRSF protein kinase 3 (Fragment) OS=Homo sapiens OX=9606 GN=SRPK3 PE=1 SV=1 - [H7C2I2_HUMAN]	27.49	8	6	6	9	23.22	5	5	20.38	4	4	211	24.2465	11.6489
J3QSB5	60S ribosomal protein L36 OS=Homo sapiens OX=9606 GN=RPL36 PE=1 SV=1 - [J3QSB5_HUMAN]	27.43	221	1	3	8	27.43	3	4	27.43	3	4	113	12.4151	7.12256
A0A3B3IUC9	Acylglycerol kinase, mitochondrial OS=Homo sapiens OX=9606 GN=AGK PE=1 SV=1 - [A0A3B3IUC9_HUMAN]	27.43	226	1	3	7	27.43	3	4	27.43	3	3	113	12.5092	7.92822
E9PLG2	26S proteasome regulatory subunit 6A (Fragment) OS=Homo sapiens OX=9606 GN=PSMC3 PE=1 SV=3 - [E9PLG2_HUMAN]	27.43	52	1	3	5	21.24	2	3	14.16	2	2	113	12.5392	7.95752
D6RAA6	Transmembrane protein 33 (Fragment) OS=Homo sapiens OX=9606 GN=TMEM33 PE=1 SV=1 - [D6RAA6_HUMAN]	27.42	8	23	23	37	25.35	21	25	14.5	11	12	1014	113.012	8.88037
C9J583	Importin-5 (Fragment) OS=Homo sapiens OX=9606 GN=IPO5 PE=1 SV=2 - [C9J583_HUMAN]	27.4	9	1	1	1	27.4	1	1				73	8.09306	4.66553
A0A5C2GGD1	IGH + IGL c449_light_IGKV2-28_IGKJ2 (Fragment) OS=Homo sapiens OX=9606 PE=2 SV=1 - [A0A5C2GGD1_HUMAN]	27.39	3	1	9	17	24.75	8	12	17.49	5	5	303	34.0763	5.04639
O14828	Secretory carrier-associated membrane protein 3 OS=Homo sapiens OX=9606 GN=SCAMP3 PE=1 SV=3 - [SCAM3_HUMAN]	27.15	23	12	15	28	22.46	12	16	18.25	11	12	641	69.995	5.65576
P39019	40S ribosomal protein S19 OS=Homo sapiens OX=9606 GN=RPS19 PE=1 SV=2 - [RS19_HUMAN]	26.72	220	1	3	5	13.79	2	2	26.72	3	3	116	12.9034	8.42627
Q9UBS4	DnaJ homolog subfamily B member 11 OS=Homo sapiens OX=9606 GN=DNAJB11 PE=1 SV=1 - [DJB11_HUMAN]	26.7	5	1	7	13	14.93	4	5	26.7	7	8	221	22.3363	11.019
Q8IWR8	Ribosomal protein L19 (Fragment) OS=Homo sapiens OX=9606 PE=2 SV=1 - [Q8IWR8_HUMAN]	26.47	36	1	1	3	26.47	1	1	26.47	1	2	34	3.88188	5.61768
D3DTW3	Insulin-like growth factor 2 mRNA binding protein 1 deltaN CRDBP OS=Homo sapiens OX=9606 GN=IGF2BP1 PE=2 SV=1 - [D3DTW3_HUMAN]	26.28	8	5	5	9	13.46	2	2	26.28	5	7	156	17.6841	10.4478
P15924	Desmoplakin OS=Homo sapiens OX=9606 GN=DSP PE=1 SV=3 - [DESP_HUMAN]	26.15	9	1	1	1	26.15	1	1				65	7.36744	4.00537
Q9BSD7	Cancer-related nucleoside-triphosphatase OS=Homo sapiens OX=9606 GN=NTPCR PE=1 SV=1 - [NTPCR_HUMAN]	25.98	14	17	17	28	18.12	11	13	21.37	14	15	585	66.488	6.03662
E5RI99	60S ribosomal protein L30 (Fragment) OS=Homo sapiens OX=9606 GN=RPL30 PE=1 SV=1 - [E5RI99_HUMAN]	25.86	1	1	1	1	25.86	1	1				58	6.45337	9.75928
B4DM82	Peptidyl-prolyl cis-trans isomerase OS=Homo sapiens OX=9606 PE=2 SV=1 - [B4DM82_HUMAN]	25.8	12	8	16	26	17.64	11	11	22.01	13	15	686	79.1451	5.021
B7Z3E5	cDNA FLJ53573, highly similar to Myosin Ic OS=Homo sapiens OX=9606 PE=2 SV=1 - [B7Z3E5_HUMAN]	25.58	28	2	6	12	21.26	5	6	21.93	5	6	301	31.6903	8.44092
C9JD32	60S ribosomal protein L23 (Fragment) OS=Homo sapiens OX=9606 GN=RPL23 PE=1 SV=1 - [C9JD32_HUMAN]	25.47	424	1	2	2	16.98	1	1	8.49	1	1	106	11.4977	9.29053
A0A5C2G5N4	IGL c3746_light_IGKV2D-29_IGKJ3 (Fragment) OS=Homo sapiens OX=9606 PE=2 SV=1 - [A0A5C2G5N4_HUMAN]	25.27	6	2	2	3	25.27	2	2	12.09	1	1	91	10.1206	10.2134
E7EUT5	Glyceraldehyde-3-phosphate dehydrogenase OS=Homo sapiens OX=9606 GN=GAPDH PE=1 SV=1 - [E7EUT5_HUMAN]	25.27	6	2	2	3	8.79	1	1	25.27	2	2	91	9.66339	11.4878
P27348	14-3-3 protein theta OS=Homo sapiens OX=9606 GN=YWHAQ PE=1 SV=1 - [1433T_HUMAN]	25.23	427	1	2	2				25.23	2	2	107	11.6208	8.49951
D3DP78	Aspartyl-tRNA synthetase, isoform CRA_b OS=Homo sapiens OX=9606 GN=DARS PE=3 SV=1 - [D3DP78_HUMAN]	25.23	6	2	2	5	10.28	1	2	25.23	2	3	107	11.7589	8.44092
F5H1Y3	Flap endonuclease 1 (Fragment) OS=Homo sapiens OX=9606 GN=FEN1 PE=1 SV=1 - [F5H1Y3_HUMAN]	25.23	427	1	2	2	16.82	1	1	8.41	1	1	107	11.6377	5.36377
A0A5C2GAL3	IGH + IGL c296_heavy_IGHV3-33_IGHD3-3_IGHJ6 (Fragment) OS=Homo sapiens OX=9606 PE=2 SV=1 - [A0A5C2GAL3_HUMAN]	25.23	17	3	11	16	14.12	6	7	18.75	8	9	432	48.076	5.021
B4E1E0	CTP synthase OS=Homo sapiens OX=9606 GN=CTPS1 PE=1 SV=1 - [B4E1E0_HUMAN]	25.23	427	1	2	2				25.23	2	2	107	11.7068	8.93896
B7Z792	cDNA FLJ53932, highly similar to NADH-ubiquinone oxidoreductase 49 kDa subunit, mitochondrial OS=Homo sapiens OX=9606 PE=2 SV=1 - [B7Z792_HUMAN]	25.2	11	3	6	8	7.32	2	2	25.2	6	6	246	28.201	4.84326
A0A5F9ZHC5	Aminoacyl tRNA synthase complex-interacting multifunctional protein 1 OS=Homo sapiens OX=9606 GN=AIMP1 PE=4 SV=1 - [A0A5F9ZHC5_HUMAN]	25.15	11	4	4	5	7.98	1	1	25.15	4	4	163	18.5527	9.94971
Q5JRS1	Ubiquitin-like modifier-activating enzyme 1 (Fragment) OS=Homo sapiens OX=9606 GN=UBA1 PE=1 SV=1 - [Q5JRS1_HUMAN]	25.14	4	3	4	5	19.67	3	3	11.48	2	2	183	20.0946	8.77783
A0A024R1X8	Junction plakoglobin, isoform CRA_a OS=Homo sapiens OX=9606 GN=JUP PE=4 SV=1 - [A0A024R1X8_HUMAN]	25	12	2	2	3	8.33	1	1	25	2	2	108	11.6278	8.88037
F8VVK9	Squamous cell carcinoma antigen recognized by T-cells 3 (Fragment) OS=Homo sapiens OX=9606 GN=SART3 PE=1 SV=1 - [F8VVK9_HUMAN]	25	13	1	3	4	14.58	2	2	18.06	2	2	144	16.1485	7.34229
F5H571	Ubiquitin carboxyl-terminal hydrolase 5 (Fragment) OS=Homo sapiens OX=9606 GN=USP5 PE=1 SV=1 - [F5H571_HUMAN]	24.83	7	1	7	11	16.44	5	5	22.15	6	6	298	33.0592	9.75928
A4FS09	Minichromosome maintenance protein 4 (Fragment) OS=Homo sapiens OX=9606 GN=MCM4 PE=2 SV=1 - [A4FS09_HUMAN]	24.83	9	9	9	13	20.96	7	7	16.4	6	6	439	48.4802	5.92236
H6VRF8	Keratin 1 OS=Homo sapiens OX=9606 GN=KRT1 PE=3 SV=1 - [H6VRF8_HUMAN]	24.69	9	1	2	2	24.69	2	2				81	8.99464	4.99561
A0A5C2G8H2	IGL c106_light_IGKV2D-28_IGKJ2 (Fragment) OS=Homo sapiens OX=9606 PE=2 SV=1 - [A0A5C2G8H2_HUMAN]	24.59	10	10	10	23	18.27	7	8	24.59	10	15	427	47.6674	11.063
B9A064	Immunoglobulin lambda-like polypeptide 5 OS=Homo sapiens OX=9606 GN=IGLL5 PE=2 SV=2 - [IGLL5_HUMAN]	24.56	5	7	7	11	24.56	7	9	4.09	1	2	342	39.0043	5.90967
P24666	Low molecular weight phosphotyrosine protein phosphatase OS=Homo sapiens OX=9606 GN=ACP1 PE=1 SV=3 - [PPAC_HUMAN]	24.47	3	4	4	7	18.62	3	3	24.47	4	4	188	21.866	10.3599
B4E0S6	cDNA FLJ55635, highly similar to pre-mRNA-splicing factorATP-dependent RNA helicase DHX15 OS=Homo sapiens OX=9606 PE=2 SV=1 - [B4E0S6_HUMAN]	24.44	4	7	7	13	24.44	7	7	19.55	6	6	266	29.977	10.6089
B4DUR8	T-complex protein 1 subunit gamma OS=Homo sapiens OX=9606 GN=CCT3 PE=1 SV=1 - [B4DUR8_HUMAN]	24.4	6	2	3	6	24.4	3	5	8.13	1	1	209	24.1521	7.35693
J3KRY3	Small nuclear ribonucleoprotein-associated protein N (Fragment) OS=Homo sapiens OX=9606 GN=SNRPN PE=4 SV=1 - [J3KRY3_HUMAN]	24.24	9	5	5	10	20	4	5	24.24	4	5	165	18.8859	10.1548
B4E1J7	cDNA FLJ56935, highly similar to Centromere/kinetochore protein zw10 homolog OS=Homo sapiens OX=9606 PE=2 SV=1 - [B4E1J7_HUMAN]	24.19	6	7	7	13	19.76	4	5	20.97	6	8	248	29.2072	10.6528
A0A0A0MRM8	Unconventional myosin-VI OS=Homo sapiens OX=9606 GN=MYO6 PE=1 SV=1 - [A0A0A0MRM8_HUMAN]	24.16	14	4	7	15	20.51	6	7	21.63	6	8	356	37.4739	7.09326
H7C4X2	Protein-L-isoaspartate(D-aspartate) O-methyltransferase OS=Homo sapiens OX=9606 GN=PCMT1 PE=1 SV=2 - [H7C4X2_HUMAN]	24.09	6	1	4	5	13.18	2	2	15.91	3	3	220	23.7722	10.9312
B9A062	Bifunctional methylenetetrahydrofolate dehydrogenase/cyclohydrolase, mitochondrial OS=Homo sapiens OX=9606 GN=MTHFD2 PE=1 SV=1 - [B9A062_HUMAN]	24	10	1	3	4	24	3	3	7.33	1	1	150	17.0959	7.34229
Q04695	Keratin, type I cytoskeletal 17 OS=Homo sapiens OX=9606 GN=KRT17 PE=1 SV=2 - [K1C17_HUMAN]	23.81	1	1	1	1	23.81	1	1				84	9.23391	9.46631
F8VRG3	Twinfilin-1 OS=Homo sapiens OX=9606 GN=TWF1 PE=1 SV=1 - [F8VRG3_HUMAN]	23.81	17	1	1	2	23.81	1	1	23.81	1	1	84	9.16193	9.99365
P62269	40S ribosomal protein S18 OS=Homo sapiens OX=9606 GN=RPS18 PE=1 SV=3 - [RS18_HUMAN]	23.77	5	8	8	10	16.8	5	5	12.4	5	5	387	42.4013	8.44092
P68431	Histone H3.1 OS=Homo sapiens OX=9606 GN=H3C1 PE=1 SV=2 - [H31_HUMAN]	23.67	13	2	5	8	13.06	3	3	23.67	5	5	245	27.7468	4.77979
F8WBS5	60S ribosomal protein L35a OS=Homo sapiens OX=9606 GN=RPL35A PE=1 SV=1 - [F8WBS5_HUMAN]	23.66	1	2	2	2	11.83	1	1	11.83	1	1	93	10.8276	7.03467
B7Z1G0	cDNA FLJ51582, moderately similar to Eukaryotic translation initiation factor 3 subunit 4 OS=Homo sapiens OX=9606 PE=2 SV=1 - [B7Z1G0_HUMAN]	23.66	6	10	11	19	22.56	10	11	16.25	8	8	634	68.5879	8.82178
A0A5C2FZR6	IGL c767_light_IGKV2D-28_IGKJ3 (Fragment) OS=Homo sapiens OX=9606 PE=2 SV=1 - [A0A5C2FZR6_HUMAN]	23.49	10	1	8	24	20.81	7	11	19.69	7	13	447	50.0581	4.89404
B7ZLF4	KRI1 protein (Fragment) OS=Homo sapiens OX=9606 GN=KRI1 PE=2 SV=1 - [B7ZLF4_HUMAN]	23.4	8	1	1	1				23.4	1	1	47	5.07968	9.42236
Q9BSV4	SFPQ protein (Fragment) OS=Homo sapiens OX=9606 GN=SFPQ PE=2 SV=2 - [Q9BSV4_HUMAN]	23.39	6	1	4	6	12.39	2	2	23.39	4	4	218	23.6311	10.8433
B3KNG9	cDNA FLJ14581 fis, clone NT2RM4001382, highly similar to Importin-7 OS=Homo sapiens OX=9606 PE=2 SV=1 - [B3KNG9_HUMAN]	23.39	5	10	12	18	19.57	10	12	11.01	6	6	654	72.2884	5.16064
A0A0D9SG66	Isocitrate dehydrogenase [NAD] subunit beta, mitochondrial (Fragment) OS=Homo sapiens OX=9606 GN=IDH3B PE=1 SV=1 - [A0A0D9SG66_HUMAN]	23.3	1	1	1	1	23.3	1	1				103	11.1655	8.83643
Q9P0J0	NADH dehydrogenase [ubiquinone] 1 alpha subcomplex subunit 13 OS=Homo sapiens OX=9606 GN=NDUFA13 PE=1 SV=3 - [NDUAD_HUMAN]	23.28	9	3	3	4	4.76	1	1	18.52	2	3	189	20.5294	6.68311
P62318	Small nuclear ribonucleoprotein Sm D3 OS=Homo sapiens OX=9606 GN=SNRPD3 PE=1 SV=1 - [SMD3_HUMAN]	23.21	1	1	1	1	23.21	1	1				112	12.4281	7.12256
H3BNW0	THUMP domain-containing protein 1 OS=Homo sapiens OX=9606 GN=THUMPD1 PE=1 SV=1 - [H3BNW0_HUMAN]	23.2	3	5	5	8	14.95	3	3	23.2	5	5	194	22.1133	10.0962
E9PDF6	Unconventional myosin-Ib OS=Homo sapiens OX=9606 GN=MYO1B PE=1 SV=1 - [E9PDF6_HUMAN]	23.09	14	8	15	28	20.36	13	13	20.49	13	15	732	84.6067	5.021
Q562T9	Actin-like protein (Fragment) OS=Homo sapiens OX=9606 GN=ACT PE=4 SV=1 - [Q562T9_HUMAN]	23.08	43	3	3	3	16.92	2	2	6.15	1	1	130	14.3871	4.70361
P35527	Keratin, type I cytoskeletal 9 OS=Homo sapiens OX=9606 GN=KRT9 PE=1 SV=3 - [K1C9_HUMAN]	23.06	9	14	14	18	18.84	11	12	8.83	6	6	759	85.2014	6.84424
A0A5C2GFF8	IGH + IGL c99_light_IGKV2D-28_IGKJ1 (Fragment) OS=Homo sapiens OX=9606 PE=2 SV=1 - [A0A5C2GFF8_HUMAN]	22.97	3	3	3	3				22.97	3	3	148	16.7223	10.5063
Q9UG63	ATP-binding cassette sub-family F member 2 OS=Homo sapiens OX=9606 GN=ABCF2 PE=1 SV=2 - [ABCF2_HUMAN]	22.94	13	2	2	2	16.51	1	1	6.42	1	1	109	11.7508	8.96826
P11142	Heat shock cognate 71 kDa protein OS=Homo sapiens OX=9606 GN=HSPA8 PE=1 SV=1 - [HSP7C_HUMAN]	22.89	1	1	1	1				22.89	1	1	166	18.1814	4.62744
C9J3L8	Translocon-associated protein subunit alpha OS=Homo sapiens OX=9606 GN=SSR1 PE=1 SV=1 - [C9J3L8_HUMAN]	22.82	7	6	6	8	13.83	4	5	10.92	3	3	412	44.607	8.99756
P62140	Serine/threonine-protein phosphatase PP1-beta catalytic subunit OS=Homo sapiens OX=9606 GN=PPP1CB PE=1 SV=3 - [PP1B_HUMAN]	22.73	1	3	3	6	20	2	2	22.73	3	4	110	11.2768	6.53662
Q9UJZ1	Stomatin-like protein 2, mitochondrial OS=Homo sapiens OX=9606 GN=STOML2 PE=1 SV=1 - [STML2_HUMAN]	22.67	4	3	3	7	15.33	2	3	22.67	3	4	150	16.1494	10.0522
Q92973	Transportin-1 OS=Homo sapiens OX=9606 GN=TNPO1 PE=1 SV=2 - [TNPO1_HUMAN]	22.56	11	5	5	7	5.49	1	1	22.56	5	6	164	19.3266	11.9272
P08670	Vimentin OS=Homo sapiens OX=9606 GN=VIM PE=1 SV=4 - [VIME_HUMAN]	22.43	1	1	1	1				22.43	1	1	107	11.4457	7.95752
P31943	Heterogeneous nuclear ribonucleoprotein H OS=Homo sapiens OX=9606 GN=HNRNPH1 PE=1 SV=4 - [HNRH1_HUMAN]	22.43	1	1	1	3	22.43	1	2	22.43	1	1	107	11.6358	6.50732
Q5VVC8	60S ribosomal protein L11 OS=Homo sapiens OX=9606 GN=RPL11 PE=1 SV=2 - [Q5VVC8_HUMAN]	22.42	24	6	6	8	15.04	4	4	13.57	4	4	339	38.5798	7.75244
M0R3D6	60S ribosomal protein L18a (Fragment) OS=Homo sapiens OX=9606 GN=RPL18A PE=1 SV=1 - [M0R3D6_HUMAN]	22.32	233	0	3	5	14.29	2	2	22.32	3	3	112	12.346	4.95752
O15144	Actin-related protein 2/3 complex subunit 2 OS=Homo sapiens OX=9606 GN=ARPC2 PE=1 SV=1 - [ARPC2_HUMAN]	22.22	423	1	2	2	13.89	1	1	8.33	1	1	108	11.9049	9.20264
A0A5C2FVR5	IGL c724_light_IGKV3-20_IGKJ3 (Fragment) OS=Homo sapiens OX=9606 PE=2 SV=1 - [A0A5C2FVR5_HUMAN]	22.22	3	2	2	2	22.22	2	2				135	14.7984	5.05908
F5H7S3	Tropomyosin alpha-1 chain OS=Homo sapiens OX=9606 GN=TPM1 PE=1 SV=2 - [F5H7S3_HUMAN]	22.14	9	18	18	23	21.17	17	20	4.14	3	3	1039	118.982	9.40771
H3BUH7	Fructose-bisphosphate aldolase A (Fragment) OS=Homo sapiens OX=9606 GN=ALDOA PE=1 SV=1 - [H3BUH7_HUMAN]	22.03	2	1	1	1	22.03	1	1				59	6.43133	9.40771
A0A5C2GSV0	IG c879_heavy_IGHV3-23_IGHD3-10_IGHJ3 (Fragment) OS=Homo sapiens OX=9606 PE=2 SV=1 - [A0A5C2GSV0_HUMAN]	21.99	12	3	3	6	21.99	3	4	12.77	2	2	141	16.7038	10.77
M0QZN2	40S ribosomal protein S5 OS=Homo sapiens OX=9606 GN=RPS5 PE=1 SV=1 - [M0QZN2_HUMAN]	21.96	7	4	4	6	18.82	3	3	17.25	3	3	255	27.4615	5.46533
B4DUT7	cDNA FLJ57604, highly similar to GMP synthase (glutamine-hydrolyzing) OS=Homo sapiens OX=9606 PE=2 SV=1 - [B4DUT7_HUMAN]	21.48	23	9	9	14	8.56	4	4	21.48	9	10	526	55.903	6.7124
P05109	Protein S100-A8 OS=Homo sapiens OX=9606 GN=S100A8 PE=1 SV=1 - [S10A8_HUMAN]	21.43	1	1	2	4	12.5	1	1	21.43	2	3	112	12.1963	9.5542
Q96JD0	Amyloid lambda 6 light chain variable region SAR (Fragment) OS=Homo sapiens OX=9606 PE=2 SV=1 - [Q96JD0_HUMAN]	21.43	68	1	2	4	21.43	2	3	9.82	1	1	112	12.2031	7.12256
A0A5C2G9D0	IGH + IGL c374_heavy_IGHV3-15_IGHD3-3_IGHJ3 (Fragment) OS=Homo sapiens OX=9606 PE=2 SV=1 - [A0A5C2G9D0_HUMAN]	21.43	10	1	2	4	21.43	2	2	21.43	2	2	112	12.2911	5.98584
A0A059QFD5	Cytochrome c oxidase subunit 2 OS=Homo sapiens OX=9606 GN=COX2 PE=3 SV=1 - [A0A059QFD5_HUMAN]	21.43	1	1	1	1	21.43	1	1				112	12.2852	8.01611
P13639	Elongation factor 2 OS=Homo sapiens OX=9606 GN=EEF2 PE=1 SV=4 - [EF2_HUMAN]	21.37	5	1	7	8	15.34	5	5	8.77	3	3	365	40.9274	8.03076
D6R9P3	Heterogeneous nuclear ribonucleoprotein A/B OS=Homo sapiens OX=9606 GN=HNRNPAB PE=1 SV=1 - [D6R9P3_HUMAN]	21.2	3	5	5	9	15.21	3	3	21.2	5	6	217	24.8155	9.93506
B5BUB5	Autoantigen La (Fragment) OS=Homo sapiens OX=9606 GN=SSB PE=2 SV=1 - [B5BUB5_HUMAN]	21.15	3	2	4	6	21.15	4	4	11.54	2	2	208	22.7497	5.73193
C9JJX8	Creatine kinase U-type, mitochondrial (Fragment) OS=Homo sapiens OX=9606 GN=CKMT1B PE=1 SV=1 - [C9JJX8_HUMAN]	21.05	10	1	1	2	21.05	1	1	21.05	1	1	38	4.52542	11.854
H0Y9J5	Sideroflexin-1 (Fragment) OS=Homo sapiens OX=9606 GN=SFXN1 PE=1 SV=1 - [H0Y9J5_HUMAN]	20.95	1	2	2	3	20.95	2	2	12.38	1	1	105	11.7297	4.91943
A0A5C2FTG9	IGL c119_light_IGKV2-28_IGKJ1 (Fragment) OS=Homo sapiens OX=9606 PE=2 SV=1 - [A0A5C2FTG9_HUMAN]	20.91	14	10	10	18	15.82	7	8	18.1	8	10	569	60.6423	6.03662
O00767	Acyl-CoA desaturase OS=Homo sapiens OX=9606 GN=SCD PE=1 SV=2 - [ACOD_HUMAN]	20.83	7	1	1	1				20.83	1	1	72	7.87011	4.65283
P61158	Actin-related protein 3 OS=Homo sapiens OX=9606 GN=ACTR3 PE=1 SV=3 - [ARP3_HUMAN]	20.74	32	11	11	13	10.45	5	5	15.11	8	8	622	69.0049	7.54736
B4DP70	cDNA FLJ51017, highly similar to ATP-dependent RNA helicase DDX1 (Fragment) OS=Homo sapiens OX=9606 PE=2 SV=1 - [B4DP70_HUMAN]	20.7	2	4	4	6	13.69	3	3	15.61	3	3	314	34.0399	9.90576
A0A5C2GC60	IGL c291_light_IGKV1D-39_IGKJ1 (Fragment) OS=Homo sapiens OX=9606 PE=2 SV=1 - [A0A5C2GC60_HUMAN]	20.61	8	9	9	14	14.29	6	6	16.27	7	8	553	59.7136	9.12939
H0YLP6	60S ribosomal protein L28 OS=Homo sapiens OX=9606 GN=RPL28 PE=1 SV=1 - [H0YLP6_HUMAN]	20.59	1	1	1	1	20.59	1	1				102	11.4874	7.95752
Q7Z759	CCT8 protein OS=Homo sapiens OX=9606 GN=CCT8 PE=2 SV=1 - [Q7Z759_HUMAN]	20.54	9	2	2	3	20.54	2	2	10.71	1	1	112	12.4514	6.59521
P31151	Protein S100-A7 OS=Homo sapiens OX=9606 GN=S100A7 PE=1 SV=4 - [S10A7_HUMAN]	20.51	2	3	3	4	12.82	2	2	14.53	2	2	117	13.2845	11.4731
P06899	Histone H2B type 1-J OS=Homo sapiens OX=9606 GN=H2BC11 PE=1 SV=3 - [H2B1J_HUMAN]	20.37	5	1	1	1				20.37	1	1	54	5.91113	9.31982
D6W539	Hydroxyacyl-Coenzyme A dehydrogenase/3-ketoacyl-Coenzyme A thiolase/enoyl-Coenzyme A hydratase (Trifunctional protein), beta subunit, isoform CRA_b OS=Homo sapiens OX=9606 GN=HADHB PE=4 SV=1 - [D6W539_HUMAN]	20.32	3	6	6	7	3.81	1	1	20.32	6	6	315	36.0894	5.08447
B4DKM5	cDNA FLJ60120, highly similar to Voltage-dependent anion-selective channel protein 2 OS=Homo sapiens OX=9606 PE=2 SV=1 - [B4DKM5_HUMAN]	20.21	4	4	4	5	19.15	3	3	9.57	2	2	282	31.3606	4.84326
A0A5C2G3V7	IGL c983_light_IGKV1-9_IGKJ2 (Fragment) OS=Homo sapiens OX=9606 PE=2 SV=1 - [A0A5C2G3V7_HUMAN]	20.08	9	4	4	7	11.97	3	3	20.08	4	4	259	28.3827	4.71631
C9JAW5	HIG1 domain-containing protein OS=Homo sapiens OX=9606 PE=4 SV=1 - [C9JAW5_HUMAN]	20.06	13	7	7	13	12.71	4	5	20.06	7	8	354	40.1197	10.3013
Q5HYL6	Uncharacterized protein DKFZp686E1899 OS=Homo sapiens OX=9606 GN=DKFZp686E1899 PE=2 SV=1 - [Q5HYL6_HUMAN]	20	9	3	4	6	15.56	3	3	14.44	3	3	180	20.4977	7.13721
B4DXF1	cDNA FLJ57223 OS=Homo sapiens OX=9606 PE=2 SV=1 - [B4DXF1_HUMAN]	20	2	3	3	5	14.21	2	2	20	3	3	190	20.7001	9.53955
Q53SZ4	Uncharacterized protein CAD (Fragment) OS=Homo sapiens OX=9606 GN=CAD PE=4 SV=1 - [Q53SZ4_HUMAN]	19.95	17	21	21	30	19.15	20	25	4.15	4	5	1253	144.924	8.55811
A0A5C2GBX6	IGH + IGL c605_light_IGKV2-28_IGKJ2 (Fragment) OS=Homo sapiens OX=9606 PE=2 SV=1 - [A0A5C2GBX6_HUMAN]	19.82	28	4	6	12	19.82	6	8	13.14	4	4	449	49.1984	6.30322
B4DKZ9	cDNA FLJ55705, highly similar to Threonyl-tRNA synthetase, cytoplasmic OS=Homo sapiens OX=9606 PE=2 SV=1 - [B4DKZ9_HUMAN]	19.8	1	2	2	3	19.8	2	2	18.81	1	1	101	11.4636	6.771
Q2NKY5	Tubulin beta chain OS=Homo sapiens OX=9606 GN=TUBB6 PE=2 SV=1 - [Q2NKY5_HUMAN]	19.7	14	1	1	1				19.7	1	1	66	7.87704	7.40088
Q3SYB5	SERPINB12 protein OS=Homo sapiens OX=9606 GN=SERPINB12 PE=2 SV=1 - [Q3SYB5_HUMAN]	19.58	2	3	4	5	15.83	3	3	8.75	2	2	240	26.6805	5.19873
A0A384MTZ1	Cytochrome b-c1 complex subunit Rieske, mitochondrial OS=Homo sapiens OX=9606 PE=2 SV=1 - [A0A384MTZ1_HUMAN]	19.49	9	2	2	2				19.49	2	2	118	13.2287	10.1548
A0A0S2Z5P5	Chromosome 10 open reading frame 119, isoform CRA_c (Fragment) OS=Homo sapiens OX=9606 GN=MCMBP PE=2 SV=1 - [A0A0S2Z5P5_HUMAN]	19.47	21	12	12	19	6.8	4	4	19.47	12	15	750	83.033	8.79248
H0Y2W2	ATPase family AAA domain-containing protein 3A (Fragment) OS=Homo sapiens OX=9606 GN=ATAD3A PE=1 SV=2 - [H0Y2W2_HUMAN]	19.33	4	2	2	6	19.33	2	3	19.33	2	3	119	13.3643	9.93506
P0CG39	POTE ankyrin domain family member J OS=Homo sapiens OX=9606 GN=POTEJ PE=3 SV=1 - [POTEJ_HUMAN]	19.32	11	1	4	6	8.7	2	2	19.32	4	4	207	23.4876	4.81787
A0A384NYT8	Tubulin beta chain (Fragment) OS=Homo sapiens OX=9606 PE=2 SV=1 - [A0A384NYT8_HUMAN]	19.23	12	2	2	2				19.23	2	2	130	15.1466	10.9604
H3BTB3	ATP-dependent RNA helicase DDX19A OS=Homo sapiens OX=9606 GN=DDX19A PE=1 SV=1 - [H3BTB3_HUMAN]	19.23	19	1	1	1				19.23	1	1	52	5.78196	4.80518
D6RAF8	Heterogeneous nuclear ribonucleoprotein D0 (Fragment) OS=Homo sapiens OX=9606 GN=HNRNPD PE=1 SV=1 - [D6RAF8_HUMAN]	19.23	5	1	1	1				19.23	1	1	156	16.8656	4.75439
A0A5C2GJ49	IG c1099_light_IGKV2-28_IGKJ2 (Fragment) OS=Homo sapiens OX=9606 PE=2 SV=1 - [A0A5C2GJ49_HUMAN]	19.17	12	7	7	9	3.23	2	2	17.65	6	7	527	56.4753	9.37842
B4DY32	cDNA FLJ51387, highly similar to Asparagine synthetase (glutamine-hydrolyzing) OS=Homo sapiens OX=9606 PE=2 SV=1 - [B4DY32_HUMAN]	19	11	5	5	9	12.67	2	2	19	5	7	300	31.9743	9.5249
Q13707	ACTA2 protein (Fragment) OS=Homo sapiens OX=9606 GN=ACTA2 PE=3 SV=1 - [Q13707_HUMAN]	18.95	8	10	10	15	17.1	9	11	8.78	4	4	649	71.3854	4.44971
A0A5C2GTI8	IG c784_light_IGKV1D-13_IGKJ4 (Fragment) OS=Homo sapiens OX=9606 PE=2 SV=1 - [A0A5C2GTI8_HUMAN]	18.93	19	4	4	7	14.83	3	4	16.09	3	3	317	34.2178	5.97314
Q59H75	Carnitine palmitoyltransferase 1C variant (Fragment) OS=Homo sapiens OX=9606 PE=2 SV=1 - [Q59H75_HUMAN]	18.93	12	3	3	7	18.93	3	4	13.02	2	3	169	19.5732	10.0376
D6RGY2	Calnexin (Fragment) OS=Homo sapiens OX=9606 GN=CANX PE=1 SV=1 - [D6RGY2_HUMAN]	18.92	8	1	1	1	18.92	1	1				37	4.53123	4.80518
P53618	Coatomer subunit beta OS=Homo sapiens OX=9606 GN=COPB1 PE=1 SV=3 - [COPB_HUMAN]	18.92	7	1	1	1				18.92	1	1	74	8.42411	8.66064
C9JB42	DnaJ homolog subfamily B member 6 (Fragment) OS=Homo sapiens OX=9606 GN=DNAJB6 PE=1 SV=1 - [C9JB42_HUMAN]	18.9	7	7	8	16	10.83	6	7	16.99	7	9	471	54.2534	9.20264
P05141	ADP/ATP translocase 2 OS=Homo sapiens OX=9606 GN=SLC25A5 PE=1 SV=7 - [ADT2_HUMAN]	18.87	6	1	1	1				18.87	1	1	53	5.84309	4.81787
P27816	Microtubule-associated protein 4 OS=Homo sapiens OX=9606 GN=MAP4 PE=1 SV=3 - [MAP4_HUMAN]	18.85	302	1	2	3	18.85	2	2	13.11	1	1	122	14.0439	6.68311
A0A286YF22	D-3-phosphoglycerate dehydrogenase OS=Homo sapiens OX=9606 GN=PHGDH PE=1 SV=1 - [A0A286YF22_HUMAN]	18.52	8	4	4	5	9.72	2	2	13.89	3	3	216	24.4076	7.48877
A0A5C2G8U7	IGL c256_light_IGKV3-15_IGKJ1 (Fragment) OS=Homo sapiens OX=9606 PE=2 SV=1 - [A0A5C2G8U7_HUMAN]	18.46	15	1	1	1	18.46	1	1				130	14.1712	7.51807
F5H265	Polyubiquitin-C (Fragment) OS=Homo sapiens OX=9606 GN=UBC PE=1 SV=1 - [F5H265_HUMAN]	18.42	2	2	2	3	18.42	2	2	11.4	1	1	114	13.2015	6.12549
B7Z4V2	cDNA FLJ51907, highly similar to Stress-70 protein, mitochondrial OS=Homo sapiens OX=9606 PE=2 SV=1 - [B7Z4V2_HUMAN]	18.32	5	2	2	3	18.32	2	2	9.16	1	1	131	15.1873	10.9019
I6L8B7	Fatty acid-binding protein 5 OS=Homo sapiens OX=9606 GN=FABP5 PE=1 SV=1 - [I6L8B7_HUMAN]	18.27	10	4	10	11	15.06	8	9	3.22	2	2	684	75.8248	8.5874
P55060	Exportin-2 OS=Homo sapiens OX=9606 GN=CSE1L PE=1 SV=3 - [XPO2_HUMAN]	18.16	9	7	7	9	8.97	3	3	15.38	6	6	468	53.4303	6.53662
A0A5C2G1B6	IGL c2764_light_IGKV2D-29_IGKJ2 (Fragment) OS=Homo sapiens OX=9606 PE=2 SV=1 - [A0A5C2G1B6_HUMAN]	18.02	65	1	2	3	18.02	2	2	6.31	1	1	111	11.963	7.28369
A8KA19	Exportin-T OS=Homo sapiens OX=9606 PE=2 SV=1 - [A8KA19_HUMAN]	17.91	5	2	2	3	17.91	2	2	11.19	1	1	134	14.7537	8.48486
K7EJT5	60S ribosomal protein L22 (Fragment) OS=Homo sapiens OX=9606 GN=RPL22 PE=1 SV=1 - [K7EJT5_HUMAN]	17.86	63	1	2	4	17.86	2	2	17.86	2	2	112	12.2191	7.97217
M0R3F1	Heterogeneous nuclear ribonucleoprotein U-like protein 1 (Fragment) OS=Homo sapiens OX=9606 GN=HNRNPUL1 PE=1 SV=1 - [M0R3F1_HUMAN]	17.86	70	1	2	4	17.86	2	3	6.25	1	1	112	12.1631	7.28369
Q5QNZ2	ATP synthase F(0) complex subunit B1, mitochondrial OS=Homo sapiens OX=9606 GN=ATP5PB PE=1 SV=1 - [Q5QNZ2_HUMAN]	17.76	424	1	2	2	9.35	1	1	8.41	1	1	107	11.5378	8.90967
B7Z982	Pleiotropic regulator 1 OS=Homo sapiens OX=9606 GN=PLRG1 PE=1 SV=1 - [B7Z982_HUMAN]	17.7	63	1	2	4	17.7	2	2	17.7	2	2	113	12.5612	4.80518
D6R997	Coatomer subunit beta' (Fragment) OS=Homo sapiens OX=9606 GN=COPB2 PE=1 SV=8 - [D6R997_HUMAN]	17.65	8	1	1	3				17.65	1	3	68	8.02147	11.4731
Q9P0K7	Ankycorbin OS=Homo sapiens OX=9606 GN=RAI14 PE=1 SV=2 - [RAI14_HUMAN]	17.56	18	11	11	15	7.65	5	5	14.45	9	10	706	76.4241	8.26514
F8VQ14	T-complex protein 1 subunit beta OS=Homo sapiens OX=9606 GN=CCT2 PE=1 SV=1 - [F8VQ14_HUMAN]	17.46	1	1	1	1				17.46	1	1	126	13.5725	7.12256
F5H257	GTP-binding protein 1 (Fragment) OS=Homo sapiens OX=9606 GN=GTPBP1 PE=1 SV=1 - [F5H257_HUMAN]	17.14	2	1	1	5	17.14	1	3	17.14	1	2	105	11.3837	7.94287
F8W1R7	Myosin light polypeptide 6 OS=Homo sapiens OX=9606 GN=MYL6 PE=1 SV=1 - [F8W1R7_HUMAN]	17.03	24	6	6	9	14.83	5	5	11.67	4	4	317	35.0546	7.69385
A0A5C2G6N1	IGL c3445_light_IGKV2D-29_IGKJ1 (Fragment) OS=Homo sapiens OX=9606 PE=2 SV=1 - [A0A5C2G6N1_HUMAN]	17.01	38	16	16	24	9.48	8	8	14.86	14	16	1023	112.824	5.49072
X5D2J9	General transcription factor IIi isoform D (Fragment) OS=Homo sapiens OX=9606 GN=GTF2I PE=2 SV=1 - [X5D2J9_HUMAN]	17	8	2	2	4	9	1	2	17	2	2	100	11.4702	10.1548
Q7Z406	Myosin-14 OS=Homo sapiens OX=9606 GN=MYH14 PE=1 SV=2 - [MYH14_HUMAN]	16.98	2	1	1	2	16.98	1	2				106	11.4617	7.12256
P10155	60 kDa SS-A/Ro ribonucleoprotein OS=Homo sapiens OX=9606 GN=RO60 PE=1 SV=2 - [RO60_HUMAN]	16.95	16	1	1	1				16.95	1	1	59	6.0641	5.0083
Q53G34	Mitochondrial carrier homolog 2 variant (Fragment) OS=Homo sapiens OX=9606 PE=2 SV=1 - [Q53G34_HUMAN]	16.94	7	1	2	3	7.26	1	1	16.94	2	2	124	14.4283	10.0815
Q7Z3N6	Uncharacterized protein DKFZp686A01173 (Fragment) OS=Homo sapiens OX=9606 GN=DKFZp686A01173 PE=2 SV=1 - [Q7Z3N6_HUMAN]	16.91	5	3	3	4				16.91	3	4	278	31.6837	8.1626
Q96C19	EF-hand domain-containing protein D2 OS=Homo sapiens OX=9606 GN=EFHD2 PE=1 SV=1 - [EFHD2_HUMAN]	16.82	5	1	1	1				16.82	1	1	107	11.5168	8.48486
O76009	Keratin, type I cuticular Ha3-I OS=Homo sapiens OX=9606 GN=KRT33A PE=2 SV=2 - [KT33A_HUMAN]	16.82	2	1	1	5	16.82	1	3	16.82	1	2	107	11.7628	8.47021
A0A5C2GUG4	IG c1155_light_IGKV2-30_IGKJ4 (Fragment) OS=Homo sapiens OX=9606 PE=2 SV=1 - [A0A5C2GUG4_HUMAN]	16.72	9	7	8	8				16.72	8	8	586	66.3676	5.16064
A0A5C2FV99	IGL c534_light_IGKV3-15_IGKJ3 (Fragment) OS=Homo sapiens OX=9606 PE=2 SV=1 - [A0A5C2FV99_HUMAN]	16.67	1	1	1	3				16.67	1	3	108	11.6708	5.2876
H3BND9	Poly(rC)-binding protein 2 (Fragment) OS=Homo sapiens OX=9606 GN=PCBP2 PE=1 SV=1 - [H3BND9_HUMAN]	16.67	1	1	1	1				16.67	1	1	108	11.6509	6.50732
A0A494C1L1	Delta(14)-sterol reductase LBR OS=Homo sapiens OX=9606 GN=LBR PE=1 SV=1 - [A0A494C1L1_HUMAN]	16.67	10	1	1	1	16.67	1	1				90	9.69122	9.62744
A0A4D5RAC7	Tr-type G domain-containing protein OS=Homo sapiens OX=9606 PE=4 SV=1 - [A0A4D5RAC7_HUMAN]	16.59	6	3	3	7	13.17	2	3	16.59	3	4	205	22.3752	10.7554
V9GZ17	Tubulin alpha-8 chain (Fragment) OS=Homo sapiens OX=9606 GN=TUBA8 PE=1 SV=1 - [V9GZ17_HUMAN]	16.5	4	1	1	1	16.5	1	1				200	20.4695	4.41162
A0A5C2GP67	IG c633_heavy_IGHV3-21_IGHD6-19_IGHJ6 (Fragment) OS=Homo sapiens OX=9606 PE=2 SV=1 - [A0A5C2GP67_HUMAN]	16.47	14	11	11	15	16.47	11	12	4.98	3	3	844	95.8704	6.03662
A0A5C2G8K6	IGL c3975_light_IGKV3-15_IGKJ4 (Fragment) OS=Homo sapiens OX=9606 PE=2 SV=1 - [A0A5C2G8K6_HUMAN]	16.36	4	1	1	1				16.36	1	1	55	6.46844	9.99365
A0A5C2G7I4	IGH c572_heavy__IGHV3-21_IGHD5-18_IGHJ5 (Fragment) OS=Homo sapiens OX=9606 PE=2 SV=1 - [A0A5C2G7I4_HUMAN]	16.36	3	2	2	3	9.7	1	1	16.36	2	2	165	18.2633	7.37158
A8K8U1	cDNA FLJ77762, highly similar to Homo sapiens cullin-associated and neddylation-dissociated 1 (CAND1), mRNA OS=Homo sapiens OX=9606 PE=2 SV=1 - [A8K8U1_HUMAN]	16.24	1	1	1	2	16.24	1	1	16.24	1	1	117	12.5041	7.97217
A8K7N0	cDNA FLJ75556, highly similar to Homo sapiens ribosomal protein L14, mRNA OS=Homo sapiens OX=9606 PE=2 SV=1 - [A8K7N0_HUMAN]	16.22	4	1	1	1				16.22	1	1	74	7.81889	4.14502
B4DSR0	cDNA FLJ60080, highly similar to 130 kDa leucine-rich protein (LRP 130) (Fragment) OS=Homo sapiens OX=9606 PE=2 SV=1 - [B4DSR0_HUMAN]	16.17	6	12	12	15	5.77	4	4	13.49	10	11	971	110.346	5.77002
P11177	Pyruvate dehydrogenase E1 component subunit beta, mitochondrial OS=Homo sapiens OX=9606 GN=PDHB PE=1 SV=3 - [ODPB_HUMAN]	16.1	1	1	1	5	16.1	1	3	16.1	1	2	118	12.6673	5.40186
E5RJU9	Protein LYRIC OS=Homo sapiens OX=9606 GN=MTDH PE=1 SV=1 - [E5RJU9_HUMAN]	15.98	1	3	3	3				15.98	3	3	194	20.8502	10.8433
P28066	Proteasome subunit alpha type-5 OS=Homo sapiens OX=9606 GN=PSMA5 PE=1 SV=3 - [PSA5_HUMAN]	15.89	427	1	2	3	7.48	1	1	15.89	2	2	107	11.6519	8.88037
B3KT34	cDNA FLJ37560 fis, clone BRCOC2000333, highly similar to Succinate dehydrogenase (ubiquinone) flavoprotein subunit, mitochondrial OS=Homo sapiens OX=9606 PE=2 SV=1 - [B3KT34_HUMAN]	15.79	8	4	5	8	8.98	3	3	15.79	5	5	323	34.168	8.104
Q96PK6	RNA-binding protein 14 OS=Homo sapiens OX=9606 GN=RBM14 PE=1 SV=2 - [RBM14_HUMAN]	15.75	1	2	2	2				15.75	2	2	146	16.5618	8.04541
Q71UH7	Galactokinase (Fragment) OS=Homo sapiens OX=9606 GN=GALK1 PE=4 SV=1 - [Q71UH7_HUMAN]	15.7	2	1	1	1	15.7	1	1				121	13.3225	9.65674
J3QL22	COP9 signalosome complex subunit 3 OS=Homo sapiens OX=9606 GN=COPS3 PE=1 SV=1 - [J3QL22_HUMAN]	15.63	2	1	1	1	15.63	1	1				96	9.9681	11.561
A0A5C2GUW2	IG c1335_light_IGKV2D-29_IGKJ1 (Fragment) OS=Homo sapiens OX=9606 PE=2 SV=1 - [A0A5C2GUW2_HUMAN]	15.59	5	8	8	15	12.72	7	8	14.16	7	7	558	61.0291	5.75732
Q68D94	Uncharacterized protein DKFZp686J22257 OS=Homo sapiens OX=9606 GN=DKFZp686J22257 PE=2 SV=1 - [Q68D94_HUMAN]	15.57	1	1	1	3	15.57	1	1	15.57	1	2	122	13.4835	8.29443
A8K4W0	40S ribosomal protein S3a OS=Homo sapiens OX=9606 GN=RPS3A PE=2 SV=1 - [A8K4W0_HUMAN]	15.56	4	1	1	1				15.56	1	1	45	4.99053	9.46631
B4DTA2	cDNA FLJ60148, highly similar to Homo sapiens heterogeneous nuclear ribonucleoprotein D-like (HNRPDL), transcript variant 2, mRNA OS=Homo sapiens OX=9606 PE=2 SV=1 - [B4DTA2_HUMAN]	15.49	2	1	1	1	15.49	1	1				71	8.19787	4.70361
P41091	Eukaryotic translation initiation factor 2 subunit 3 OS=Homo sapiens OX=9606 GN=EIF2S3 PE=1 SV=3 - [IF2G_HUMAN]	15.48	6	1	1	1	15.48	1	1				84	9.16094	10.272
A0A590UJK4	Serine/arginine-rich-splicing factor 6 OS=Homo sapiens OX=9606 GN=SRSF6 PE=1 SV=1 - [A0A590UJK4_HUMAN]	15.45	3	2	2	2				15.45	2	2	123	14.5426	11.0483
A6H8K3	ITPR3 protein (Fragment) OS=Homo sapiens OX=9606 GN=ITPR3 PE=2 SV=1 - [A6H8K3_HUMAN]	15.38	5	2	2	3				15.38	2	3	143	15.7977	10.4917
H0YF00	Bcl-2-associated transcription factor 1 (Fragment) OS=Homo sapiens OX=9606 GN=BCLAF1 PE=1 SV=1 - [H0YF00_HUMAN]	15.37	11	5	5	8	6.8	3	4	10.58	3	4	397	44.8395	7.07861
A0A5C2FTM7	IGL c52_light_IGKV2-30_IGKJ3 (Fragment) OS=Homo sapiens OX=9606 PE=2 SV=1 - [A0A5C2FTM7_HUMAN]	15.32	10	1	1	2	15.32	1	1	15.32	1	1	111	11.6318	6.53662
Q99497	Protein/nucleic acid deglycase DJ-1 OS=Homo sapiens OX=9606 GN=PARK7 PE=1 SV=2 - [PARK7_HUMAN]	15.25	281	1	2	3	15.25	2	2	9.32	1	1	118	13.1674	8.42627
A0A5C2GCX9	IGH + IGL c548_light_IGKV2-24_IGKJ5 (Fragment) OS=Homo sapiens OX=9606 PE=2 SV=1 - [A0A5C2GCX9_HUMAN]	15.13	303	1	2	3	15.13	2	2	9.24	1	1	119	13.2405	8.83643
K7EK43	Tubulin beta-6 chain (Fragment) OS=Homo sapiens OX=9606 GN=TUBB6 PE=1 SV=1 - [K7EK43_HUMAN]	15.04	1	1	1	1	15.04	1	1				113	12.4812	4.97021
P59998	Actin-related protein 2/3 complex subunit 4 OS=Homo sapiens OX=9606 GN=ARPC4 PE=1 SV=3 - [ARPC4_HUMAN]	15.04	4	2	2	3	15.04	2	2	9.77	1	1	133	15.6067	11.4438
Q04917	14-3-3 protein eta OS=Homo sapiens OX=9606 GN=YWHAH PE=1 SV=4 - [1433F_HUMAN]	15.04	9	1	4	6	7.32	2	2	15.04	4	4	246	28.0948	4.83057
Q13151	Heterogeneous nuclear ribonucleoprotein A0 OS=Homo sapiens OX=9606 GN=HNRNPA0 PE=1 SV=1 - [ROA0_HUMAN]	15.03	5	2	2	3	15.03	2	2	5.2	1	1	173	20.8068	11.4438
P07305	Histone H1.0 OS=Homo sapiens OX=9606 GN=H1-0 PE=1 SV=3 - [H10_HUMAN]	15	5	6	6	7	6.6	3	3	10.8	4	4	500	55.6387	5.64307
A0A5C2G420	IGL c3869_light_IGKV2D-40_IGKJ2 (Fragment) OS=Homo sapiens OX=9606 PE=2 SV=1 - [A0A5C2G420_HUMAN]	14.98	22	4	4	5	14.98	4	5				327	37.1626	6.18896
P11021	Endoplasmic reticulum chaperone BiP OS=Homo sapiens OX=9606 GN=HSPA5 PE=1 SV=2 - [BIP_HUMAN]	14.95	4	1	1	1				14.95	1	1	107	11.4867	6.53662
A8K6V3	cDNA FLJ78677, highly similar to Homo sapiens splicing factor 3b, subunit 3, 130kDa (SF3B3), mRNA OS=Homo sapiens OX=9606 PE=2 SV=1 - [A8K6V3_HUMAN]	14.95	1	1	1	2	14.95	1	1	14.95	1	1	107	11.6467	8.47021
A0A087WYW6	Coiled-coil domain-containing protein 47 OS=Homo sapiens OX=9606 GN=CCDC47 PE=1 SV=1 - [A0A087WYW6_HUMAN]	14.85	4	3	3	5	10.23	2	2	12.54	2	3	303	33.2868	7.97217
B4DUI5	Triosephosphate isomerase OS=Homo sapiens OX=9606 PE=2 SV=1 - [B4DUI5_HUMAN]	14.83	3	6	6	7	1.69	1	1	14.83	6	6	472	51.0772	8.39697
B4DXW6	cDNA FLJ50285, highly similar to Arginyl-tRNA synthetase OS=Homo sapiens OX=9606 PE=2 SV=1 - [B4DXW6_HUMAN]	14.81	1	1	1	1	14.81	1	1				108	11.6969	7.98682
B4DZH3	cDNA FLJ52032, highly similar to Transmembrane emp24 domain-containing protein 10 OS=Homo sapiens OX=9606 PE=2 SV=1 - [B4DZH3_HUMAN]	14.73	1	1	1	4	14.73	1	2	14.73	1	2	129	14.0328	7.97217
P50402	Emerin OS=Homo sapiens OX=9606 GN=EMD PE=1 SV=1 - [EMD_HUMAN]	14.73	4	3	3	5	14.73	3	3	10.27	2	2	292	32.2136	5.41455
A0A5C2G6A0	IGL c1933_light_IGKV3-11_IGKJ4 (Fragment) OS=Homo sapiens OX=9606 PE=2 SV=1 - [A0A5C2G6A0_HUMAN]	14.65	4	2	2	2	9.55	1	1	5.1	1	1	157	17.5419	11.6636
P61619	Protein transport protein Sec61 subunit alpha isoform 1 OS=Homo sapiens OX=9606 GN=SEC61A1 PE=1 SV=2 - [S61A1_HUMAN]	14.58	2	2	2	3	9.38	1	1	14.58	2	2	96	10.4892	9.36377
P68371	Tubulin beta-4B chain OS=Homo sapiens OX=9606 GN=TUBB4B PE=1 SV=1 - [TBB4B_HUMAN]	14.47	3	1	1	2	14.47	1	1	14.47	1	1	76	8.44668	10.2866
A0A5C2GJI2	IG c283_light_IGKV2D-29_IGKJ1 (Fragment) OS=Homo sapiens OX=9606 PE=2 SV=1 - [A0A5C2GJI2_HUMAN]	14.46	10	7	7	7	2.18	1	1	12.29	6	6	643	71.499	9.30518
B4DZY9	cDNA FLJ59103, highly similar to T-complex protein 1 subunit epsilon OS=Homo sapiens OX=9606 PE=2 SV=1 - [B4DZY9_HUMAN]	14.4	2	2	2	5	4.28	1	1	14.4	2	4	257	26.8716	11.1509
K7EJH3	Splicing factor U2AF 26 kDa subunit OS=Homo sapiens OX=9606 GN=U2AF1L4 PE=4 SV=1 - [K7EJH3_HUMAN]	14.29	1	2	2	55	14.29	2	26	14.29	2	29	112	12.1591	8.49951
A0A494C1T2	C-1-tetrahydrofolate synthase, cytoplasmic (Fragment) OS=Homo sapiens OX=9606 GN=MTHFD1 PE=1 SV=1 - [A0A494C1T2_HUMAN]	14.29	1	1	1	1				14.29	1	1	112	11.6476	6.25244
A0A5C2FU34	IGL c74_light_IGKV3-20_IGKJ4 (Fragment) OS=Homo sapiens OX=9606 PE=2 SV=1 - [A0A5C2FU34_HUMAN]	14.22	4	2	4	8	14.22	4	4	11.81	3	4	415	45.6429	5.57959
P12236	ADP/ATP translocase 3 OS=Homo sapiens OX=9606 GN=SLC25A6 PE=1 SV=4 - [ADT3_HUMAN]	14.16	89	1	2	3	14.16	2	2	6.19	1	1	113	12.4781	5.36377
B3KX72	cDNA FLJ44920 fis, clone BRAMY3011501, highly similar to Heterogeneous nuclear ribonucleoprotein U OS=Homo sapiens OX=9606 PE=2 SV=1 - [B3KX72_HUMAN]	14.16	64	0	2	3	6.19	1	1	14.16	2	2	113	12.3152	8.45557
E9PQG3	26S proteasome non-ATPase regulatory subunit 13 OS=Homo sapiens OX=9606 GN=PSMD13 PE=1 SV=1 - [E9PQG3_HUMAN]	14.16	12	5	5	7	7.94	3	4	7.94	3	3	579	64.1403	5.13525
Q9HB00	Desmocollin 1, isoform CRA_b OS=Homo sapiens OX=9606 GN=DSC1 PE=4 SV=1 - [Q9HB00_HUMAN]	14.16	4	1	1	2	14.16	1	1	14.16	1	1	113	11.3917	4.36084
P42167	Lamina-associated polypeptide 2, isoforms beta/gamma OS=Homo sapiens OX=9606 GN=TMPO PE=1 SV=2 - [LAP2B_HUMAN]	14.1	16	6	9	13	6.47	4	4	12.77	8	9	603	67.72	8.86572
A0A5C2G1Z2	IGL c3291_light_IGKV2D-29_IGKJ2 (Fragment) OS=Homo sapiens OX=9606 PE=2 SV=1 - [A0A5C2G1Z2_HUMAN]	13.91	1	2	2	2				13.91	2	2	115	11.6578	4.53857
F8W7C6	60S ribosomal protein L10 OS=Homo sapiens OX=9606 GN=RPL10 PE=1 SV=2 - [F8W7C6_HUMAN]	13.86	17	1	1	1				13.86	1	1	101	11.689	6.68311
A0A5C2GLK2	IG c316_light_IGKV2D-28_IGKJ2 (Fragment) OS=Homo sapiens OX=9606 PE=2 SV=1 - [A0A5C2GLK2_HUMAN]	13.65	5	3	3	3	4.82	1	1	8.84	2	2	249	28.663	10.8433
H7C2W9	60S ribosomal protein L31 (Fragment) OS=Homo sapiens OX=9606 GN=RPL31 PE=1 SV=1 - [H7C2W9_HUMAN]	13.64	6	3	3	4	3.41	1	1	13.64	3	3	352	38.8862	4.94482
O60762	Dolichol-phosphate mannosyltransferase subunit 1 OS=Homo sapiens OX=9606 GN=DPM1 PE=1 SV=1 - [DPM1_HUMAN]	13.61	2	5	6	8	5.22	2	2	13.61	6	6	441	47.8832	9.48096
A0A5C2GG94	IGL c439_light_IGKV3-15_IGKJ4 (Fragment) OS=Homo sapiens OX=9606 PE=2 SV=1 - [A0A5C2GG94_HUMAN]	13.56	11	1	1	1				13.56	1	1	59	6.95557	9.5249
S4R456	40S ribosomal protein S15 (Fragment) OS=Homo sapiens OX=9606 GN=RPS15 PE=1 SV=1 - [S4R456_HUMAN]	13.48	4	3	3	4	8.99	2	2	8.71	2	2	356	38.5102	7.38623
Q0EFA5	S protein OS=Homo sapiens OX=9606 GN=S PE=4 SV=1 - [Q0EFA5_HUMAN]	13.48	5	2	2	4	12.36	1	2	13.48	2	2	89	9.65091	10.3599
A0A5C2GAI0	IGH + IGL c105_light_IGKV1D-13_IGKJ1 (Fragment) OS=Homo sapiens OX=9606 PE=2 SV=1 - [A0A5C2GAI0_HUMAN]	13.31	7	3	3	5	10.06	2	2	13.31	3	3	308	35.156	4.57666
V9GYF0	Rho guanine nucleotide exchange factor 2 (Fragment) OS=Homo sapiens OX=9606 GN=ARHGEF2 PE=1 SV=1 - [V9GYF0_HUMAN]	13.3	6	10	10	10	13.3	10	10				917	105.736	9.49561
P08754	Guanine nucleotide-binding protein G(i) subunit alpha OS=Homo sapiens OX=9606 GN=GNAI3 PE=1 SV=3 - [GNAI3_HUMAN]	13.27	10	1	1	1				13.27	1	1	113	13.0238	5.77002
Q8NHX6	DNA helicase OS=Homo sapiens OX=9606 GN=HCC5 PE=2 SV=1 - [Q8NHX6_HUMAN]	13.27	14	2	3	4	3.98	1	1	13.27	3	3	226	26.2903	10.3599
Q13257	Mitotic spindle assembly checkpoint protein MAD2A OS=Homo sapiens OX=9606 GN=MAD2L1 PE=1 SV=1 - [MD2L1_HUMAN]	13.13	25	5	5	7	5.97	2	3	9.55	4	4	419	47.3048	8.92432
H3BQE2	Fanconi anemia group I protein (Fragment) OS=Homo sapiens OX=9606 GN=FANCI PE=1 SV=1 - [H3BQE2_HUMAN]	13.11	1	1	1	1				13.11	1	1	122	13.4077	7.38623
A0A5C2G134	IGL c2842_light_IGKV1D-13_IGKJ4 (Fragment) OS=Homo sapiens OX=9606 PE=2 SV=1 - [A0A5C2G134_HUMAN]	13.01	2	1	1	2	13.01	1	1	13.01	1	1	123	13.4526	8.47021
H0YLA2	Signal recognition particle 14 kDa protein OS=Homo sapiens OX=9606 GN=SRP14 PE=1 SV=1 - [H0YLA2_HUMAN]	12.82	2	1	1	1				12.82	1	1	78	8.77142	8.68994
P35579	Myosin-9 OS=Homo sapiens OX=9606 GN=MYH9 PE=1 SV=4 - [MYH9_HUMAN]	12.44	2	1	1	1				12.44	1	1	225	26.115	5.65576
G5E9V2	DnaJ (Hsp40) homolog, subfamily C, member 19, isoform CRA_b OS=Homo sapiens OX=9606 GN=DNAJC19 PE=1 SV=1 - [G5E9V2_HUMAN]	12.4	4	3	3	3	8.4	2	2	4	1	1	250	27.4953	7.41553
Q9Y3Z3	Deoxynucleoside triphosphate triphosphohydrolase SAMHD1 OS=Homo sapiens OX=9606 GN=SAMHD1 PE=1 SV=2 - [SAMH1_HUMAN]	12.37	5	2	2	2	6.45	1	1	5.91	1	1	186	20.2234	7.40088
A3R0T7	Liver histone H1e OS=Homo sapiens OX=9606 PE=2 SV=1 - [A3R0T7_HUMAN]	12.36	14	6	6	7	1.77	1	1	12.36	6	6	453	50.6189	6.7124
Q0VGA5	SARS protein OS=Homo sapiens OX=9606 GN=SARS PE=2 SV=1 - [Q0VGA5_HUMAN]	12.35	1	1	1	2	12.35	1	1	12.35	1	1	81	9.36391	9.37842
Q14165	Malectin OS=Homo sapiens OX=9606 GN=MLEC PE=1 SV=1 - [MLEC_HUMAN]	12.34	6	4	4	5	6.82	2	2	9.09	3	3	308	36.0378	9.46631
A0A024R9E2	Poly(A) binding protein, cytoplasmic 1, isoform CRA_c OS=Homo sapiens OX=9606 GN=PABPC1 PE=4 SV=1 - [A0A024R9E2_HUMAN]	12.28	13	3	3	7	12.28	3	3	12.28	3	4	285	31.3721	6.85889
B7Z6W5	Cystathionine beta-synthase OS=Homo sapiens OX=9606 PE=2 SV=1 - [B7Z6W5_HUMAN]	12.28	8	1	1	1				12.28	1	1	57	6.14641	9.5249
A0A0K0K1I0	Epididymis secretory protein Li 265 OS=Homo sapiens OX=9606 GN=HEL-S-265 PE=2 SV=1 - [A0A0K0K1I0_HUMAN]	12.16	5	1	8	17	12.16	8	9	10.53	7	8	551	59.524	7.73779
P60866	40S ribosomal protein S20 OS=Homo sapiens OX=9606 GN=RPS20 PE=1 SV=1 - [RS20_HUMAN]	12.16	6	6	6	7	3.94	2	2	9.84	5	5	559	64.243	9.27588
Q9NX58	Cell growth-regulating nucleolar protein OS=Homo sapiens OX=9606 GN=LYAR PE=1 SV=2 - [LYAR_HUMAN]	12.15	1	1	1	1				12.15	1	1	107	11.5498	8.96826
A0A5C2GKP9	IG c350_light_IGKV2D-29_IGKJ4 (Fragment) OS=Homo sapiens OX=9606 PE=2 SV=1 - [A0A5C2GKP9_HUMAN]	12.06	5	6	6	8	9.09	4	4	7.05	4	4	539	57.9158	7.82568
P52907	F-actin-capping protein subunit alpha-1 OS=Homo sapiens OX=9606 GN=CAPZA1 PE=1 SV=3 - [CAZA1_HUMAN]	11.86	33	2	2	2				11.86	2	2	177	21.0635	4.83057
B4DF70	cDNA FLJ60461, highly similar to Peroxiredoxin-2 OS=Homo sapiens OX=9606 PE=2 SV=1 - [B4DF70_HUMAN]	11.86	6	1	1	2	11.86	1	1	11.86	1	1	118	13.1113	7.12256
P26373	60S ribosomal protein L13 OS=Homo sapiens OX=9606 GN=RPL13 PE=1 SV=4 - [RL13_HUMAN]	11.76	7	1	1	2	11.76	1	1	11.76	1	1	136	15.0214	4.67822
A0A0C4DH80	Dolichyl-diphosphooligosaccharide--protein glycosyltransferase subunit STT3A (Fragment) OS=Homo sapiens OX=9606 GN=STT3A PE=1 SV=5 - [A0A0C4DH80_HUMAN]	11.71	4	3	3	3	11.71	3	3				222	25.2073	9.56885
B4E3E6	cDNA FLJ58832, highly similar to Heterogeneous nuclear ribonucleoprotein A3 OS=Homo sapiens OX=9606 PE=2 SV=1 - [B4E3E6_HUMAN]	11.68	2	1	1	2	11.68	1	1	11.68	1	1	137	15.6409	5.63037
F4ZW65	NF90b OS=Homo sapiens OX=9606 PE=2 SV=1 - [F4ZW65_HUMAN]	11.65	1	1	1	5	11.65	1	1	11.65	1	4	103	11.5779	5.03369
P46087	Probable 28S rRNA (cytosine(4447)-C(5))-methyltransferase OS=Homo sapiens OX=9606 GN=NOP2 PE=1 SV=2 - [NOP2_HUMAN]	11.65	8	1	1	1	11.65	1	1				103	11.1898	9.74463
A0A087WUV8	Basigin OS=Homo sapiens OX=9606 GN=BSG PE=1 SV=1 - [A0A087WUV8_HUMAN]	11.63	13	1	1	1	11.63	1	1				129	14.4704	4.90674
B4DKS0	cDNA FLJ53381, highly similar to Monocarboxylate transporter 1 OS=Homo sapiens OX=9606 PE=2 SV=1 - [B4DKS0_HUMAN]	11.63	5	1	1	1				11.63	1	1	86	9.58564	4.51318
D7RXV9	DING protein p38 OS=Homo sapiens OX=9606 PE=4 SV=1 - [D7RXV9_HUMAN]	11.36	6	2	2	2				11.36	2	2	264	28.4786	5.30029
B4DRW1	cDNA FLJ55805, highly similar to Keratin, type II cytoskeletal 4 OS=Homo sapiens OX=9606 PE=2 SV=1 - [B4DRW1_HUMAN]	11.34	13	3	3	3				11.34	3	3	476	52.2305	8.06006
B4DE89	cDNA FLJ59472, highly similar to Tripeptidyl-peptidase 1 (EC3.4.14.9) OS=Homo sapiens OX=9606 PE=2 SV=1 - [B4DE89_HUMAN]	11.3	2	1	1	1				11.3	1	1	115	13.0498	9.56885
A0A087WVV1	Proteasome subunit beta type-2 OS=Homo sapiens OX=9606 GN=PSMB2 PE=1 SV=1 - [A0A087WVV1_HUMAN]	11.24	6	3	3	3				11.24	3	3	267	29.705	9.87646
F5GY37	Prohibitin OS=Homo sapiens OX=9606 GN=PHB2 PE=1 SV=1 - [F5GY37_HUMAN]	11.21	6	1	1	2	11.21	1	1	11.21	1	1	116	12.6397	9.40771
P08559	Pyruvate dehydrogenase E1 component subunit alpha, somatic form, mitochondrial OS=Homo sapiens OX=9606 GN=PDHA1 PE=1 SV=3 - [ODPA_HUMAN]	11.21	3	6	6	11	8.92	4	5	7.78	4	6	437	50.0871	6.66846
P35580	Myosin-10 OS=Homo sapiens OX=9606 GN=MYH10 PE=1 SV=3 - [MYH10_HUMAN]	11.19	2	1	1	1				11.19	1	1	134	14.9795	4.37354
A0A5C2GJP7	IG c399_light_IGKV2D-29_IGKJ3 (Fragment) OS=Homo sapiens OX=9606 PE=2 SV=1 - [A0A5C2GJP7_HUMAN]	11.12	1	9	9	14	6.88	4	6	10.53	8	8	2850	282.228	10.0376
P67809	Y-box-binding protein 1 OS=Homo sapiens OX=9606 GN=YBX1 PE=1 SV=3 - [YBOX1_HUMAN]	11.11	5	3	3	3				11.11	3	3	333	38.3064	5.93506
B4DRS4	cDNA FLJ60139, highly similar to Homo sapiens HIV TAT specific factor 1 (HTATSF1), mRNA OS=Homo sapiens OX=9606 PE=2 SV=1 - [B4DRS4_HUMAN]	11.11	1	1	1	2	11.11	1	2				126	13.4115	8.85107
B4E043	KH domain containing, RNA binding, signal transduction associated 1, isoform CRA_b OS=Homo sapiens OX=9606 GN=KHDRBS1 PE=2 SV=1 - [B4E043_HUMAN]	11.05	6	4	4	6	3.87	2	2	11.05	4	4	543	59.3029	7.6499
A0A5C2GAC2	IGH c225_heavy__IGHV3-48_IGHD5-12_IGHJ1 (Fragment) OS=Homo sapiens OX=9606 PE=2 SV=1 - [A0A5C2GAC2_HUMAN]	11.02	2	1	1	8	11.02	1	4	11.02	1	4	118	12.9943	7.91357
A0A5C2GHA7	IG c248_heavy_IGHV3-9_IGHD1-26_IGHJ3 (Fragment) OS=Homo sapiens OX=9606 PE=2 SV=1 - [A0A5C2GHA7_HUMAN]	11.01	5	4	4	6	2.25	1	1	11.01	4	5	445	48.083	5.07178
B4DSG8	cDNA FLJ58103, moderately similar to Zinc finger protein 433 OS=Homo sapiens OX=9606 PE=2 SV=1 - [B4DSG8_HUMAN]	11	7	4	4	5	4.2	1	1	11	4	4	500	54.8328	6.43018
B4DE78	cDNA FLJ52141, highly similar to 14-3-3 protein gamma OS=Homo sapiens OX=9606 PE=2 SV=1 - [B4DE78_HUMAN]	10.99	6	1	1	1				10.99	1	1	91	9.5131	4.70361
A0A109PS54	GCT-A8 light chain variable region (Fragment) OS=Homo sapiens OX=9606 PE=2 SV=1 - [A0A109PS54_HUMAN]	10.97	8	4	7	9	5.62	3	3	8.92	6	6	729	80.2041	8.26514
A0A024RDB2	Ras-GTPase activating protein SH3 domain-binding protein 2, isoform CRA_b OS=Homo sapiens OX=9606 GN=G3BP2 PE=4 SV=1 - [A0A024RDB2_HUMAN]	10.95	10	2	2	3	4.98	1	1	10.95	2	2	201	22.2569	5.96045
Q53GB6	Actin related protein 2/3 complex subunit 1A variant (Fragment) OS=Homo sapiens OX=9606 PE=2 SV=1 - [Q53GB6_HUMAN]	10.9	5	5	5	5	6.29	3	3	4.61	2	2	477	53.2623	6.60986
B4E190	cDNA FLJ57770, moderately similar to ADP-ribosylation factor 3 OS=Homo sapiens OX=9606 PE=2 SV=1 - [B4E190_HUMAN]	10.89	5	1	1	1	10.89	1	1				101	11.382	9.0415
H7BYF7	ER lumen protein-retaining receptor 2 OS=Homo sapiens OX=9606 GN=KDELR2 PE=1 SV=1 - [H7BYF7_HUMAN]	10.83	265	1	2	2	5.83	1	1	10.83	1	1	120	13.2155	9.29053
A0A5C2FW25	IGL c1278_light_IGKV4-1_IGKJ2 (Fragment) OS=Homo sapiens OX=9606 PE=2 SV=1 - [A0A5C2FW25_HUMAN]	10.74	2	1	1	2	10.74	1	1	10.74	1	1	121	13.6645	7.37158
P38159	RNA-binding motif protein, X chromosome OS=Homo sapiens OX=9606 GN=RBMX PE=1 SV=3 - [RBMX_HUMAN]	10.64	2	1	1	2	10.64	1	1	10.64	1	1	94	10.7819	11.605
P12273	Prolactin-inducible protein OS=Homo sapiens OX=9606 GN=PIP PE=1 SV=1 - [PIP_HUMAN]	10.59	9	1	1	2	10.59	1	1	10.59	1	1	85	9.42114	8.44092
A0A5C2GNX8	IG c928_heavy_IGHV3-64_IGHD3-22_IGHJ4 (Fragment) OS=Homo sapiens OX=9606 PE=2 SV=1 - [A0A5C2GNX8_HUMAN]	10.57	9	9	9	11	10.57	9	10	0.9	1	1	1107	128.4	9.30518
B4DLB1	cDNA FLJ58017, moderately similar to Treacle protein OS=Homo sapiens OX=9606 PE=2 SV=1 - [B4DLB1_HUMAN]	10.54	7	4	4	4	1.96	1	1	8.58	3	3	408	46.8382	7.12256
A0A5C2GA41	IGH + IGL c62_light_IGKV2-30_IGKJ1 (Fragment) OS=Homo sapiens OX=9606 PE=2 SV=1 - [A0A5C2GA41_HUMAN]	10.41	11	2	2	4	10.41	2	2	10.41	2	2	221	23.0622	5.10986
Q15645	Pachytene checkpoint protein 2 homolog OS=Homo sapiens OX=9606 GN=TRIP13 PE=1 SV=2 - [PCH2_HUMAN]	10.34	4	3	3	5	3.85	1	1	10.34	3	4	416	44.7846	6.53662
A0A3B3ITZ9	Thyroid hormone receptor-associated protein 3 OS=Homo sapiens OX=9606 GN=THRAP3 PE=1 SV=1 - [A0A3B3ITZ9_HUMAN]	10.31	3	5	5	6	7.17	3	3	4.93	3	3	669	69.4489	9.67139
B2RE46	Dolichyl-diphosphooligosaccharide--protein glycosyltransferase subunit 2 OS=Homo sapiens OX=9606 PE=2 SV=1 - [B2RE46_HUMAN]	10.28	3	1	1	1				10.28	1	1	107	11.3398	8.47021
Q60FE6	Filamin A OS=Homo sapiens OX=9606 GN=FLNA PE=2 SV=1 - [Q60FE6_HUMAN]	10.28	2	1	1	2				10.28	1	2	107	11.6728	6.53662
P26641	Elongation factor 1-gamma OS=Homo sapiens OX=9606 GN=EEF1G PE=1 SV=3 - [EF1G_HUMAN]	10.26	1	1	1	1	10.26	1	1				195	21.6578	4.70361
K4DIB6	Mitochondrial glutamate carrier 1 (Fragment) OS=Homo sapiens OX=9606 GN=SLC25A22 PE=1 SV=5 - [K4DIB6_HUMAN]	10.26	17	2	2	2	5.13	1	1	5.13	1	1	156	16.6858	9.49561
A0A087WXQ5	TAR DNA-binding protein 43 (Fragment) OS=Homo sapiens OX=9606 GN=TARDBP PE=1 SV=1 - [A0A087WXQ5_HUMAN]	10.26	15	4	4	5	2.31	1	1	10.26	4	4	390	43.2676	8.06006
B3KPS3	Tubulin alpha chain OS=Homo sapiens OX=9606 PE=2 SV=1 - [B3KPS3_HUMAN]	10.22	11	1	1	1	10.22	1	1				137	14.9853	7.86963
F8W6I7	Heterogeneous nuclear ribonucleoprotein A1 OS=Homo sapiens OX=9606 GN=HNRNPA1 PE=1 SV=2 - [F8W6I7_HUMAN]	10.21	8	6	6	8	6.87	4	4	7.57	4	4	568	64.5417	6.55127
Q96P70	Importin-9 OS=Homo sapiens OX=9606 GN=IPO9 PE=1 SV=3 - [IPO9_HUMAN]	10.21	3	2	2	2				10.21	2	2	235	23.8561	11.9565
A0A5C2G9K1	IGL c42_light_IGKV3-20_IGKJ2 (Fragment) OS=Homo sapiens OX=9606 PE=2 SV=1 - [A0A5C2G9K1_HUMAN]	10.2	6	3	3	3	4.61	1	1	5.59	2	2	304	33.5068	9.39307
Q8TEN0	FLJ00163 protein (Fragment) OS=Homo sapiens OX=9606 GN=FLJ00163 PE=2 SV=1 - [Q8TEN0_HUMAN]	10.19	1	1	1	1				10.19	1	1	108	11.5706	5.08447
A0A024R326	60S ribosomal protein L29 OS=Homo sapiens OX=9606 GN=RPL29 PE=1 SV=1 - [A0A024R326_HUMAN]	10.13	4	1	1	1				10.13	1	1	79	8.66837	6.02393
A0A5C2GKP3	IG c125_heavy_IGHV3-7_IGHD3-3_IGHJ3 (Fragment) OS=Homo sapiens OX=9606 PE=2 SV=1 - [A0A5C2GKP3_HUMAN]	10.11	4	2	2	3	10.11	2	3				178	20.5073	8.5874
B4DIT7	cDNA FLJ58187, highly similar to Protein-glutamine gamma-glutamyltransferase 2 OS=Homo sapiens OX=9606 PE=2 SV=1 - [B4DIT7_HUMAN]	10.09	5	1	1	1				10.09	1	1	109	12.7163	5.37646
I3L3P5	Protein disulfide-isomerase (Fragment) OS=Homo sapiens OX=9606 GN=P4HB PE=1 SV=1 - [I3L3P5_HUMAN]	10	5	1	1	1				10	1	1	110	12.8377	6.06201
A0A5C2GAM0	IGH + IGL c145_light_IGKV2-30_IGKJ4 (Fragment) OS=Homo sapiens OX=9606 PE=2 SV=1 - [A0A5C2GAM0_HUMAN]	9.95	8	2	2	2	9.95	2	2				211	24.529	8.30908
Q6LBZ1	mRNA for apolipoprotein E (apo E) (Fragment) OS=Homo sapiens OX=9606 PE=2 SV=1 - [Q6LBZ1_HUMAN]	9.92	3	1	1	1	9.92	1	1				121	14.4695	9.37842
P62906	60S ribosomal protein L10a OS=Homo sapiens OX=9606 GN=RPL10A PE=1 SV=2 - [RL10A_HUMAN]	9.86	27	1	1	1	9.86	1	1				71	7.72112	7.62061
A0A5C2GX42	IG c268_light_IGKV3-20_IGKJ3 (Fragment) OS=Homo sapiens OX=9606 PE=2 SV=1 - [A0A5C2GX42_HUMAN]	9.84	4	5	5	5	1.91	1	1	7.92	4	4	732	82.6523	5.80811
V9HW25	Epididymis secretory protein Li 273 OS=Homo sapiens OX=9606 GN=HEL-S-273 PE=2 SV=1 - [V9HW25_HUMAN]	9.83	1	7	7	7	2.43	2	2	7.41	5	5	783	87.2904	9.27588
A0A5C2FW90	IGL c466_light_IGKV4-1_IGKJ1 (Fragment) OS=Homo sapiens OX=9606 PE=2 SV=1 - [A0A5C2FW90_HUMAN]	9.77	5	2	2	4	9.77	2	2	9.77	2	2	307	33.219	5.59229
A0A5C2GFT1	IG c260_heavy_IGHV3-15_IGHD3-9_IGHJ3 (Fragment) OS=Homo sapiens OX=9606 PE=2 SV=1 - [A0A5C2GFT1_HUMAN]	9.7	11	1	1	1				9.7	1	1	134	14.7958	5.78271
A0A5C2GBM0	IGH + IGL c596_light_IGKV1-27_IGKJ3 (Fragment) OS=Homo sapiens OX=9606 PE=2 SV=1 - [A0A5C2GBM0_HUMAN]	9.66	2	1	1	1				9.66	1	1	145	15.7518	7.09326
A0A5C2GKJ0	IG c75_heavy_IGHV1-8_IGHD1-26_IGHJ4 (Fragment) OS=Homo sapiens OX=9606 PE=2 SV=1 - [A0A5C2GKJ0_HUMAN]	9.66	7	5	5	6	6.71	3	3	5.64	3	3	745	81.6748	6.13818
Q08188	Protein-glutamine gamma-glutamyltransferase E OS=Homo sapiens OX=9606 GN=TGM3 PE=1 SV=4 - [TGM3_HUMAN]	9.64	6	2	2	2				9.64	2	2	280	30.284	7.91357
P62081	40S ribosomal protein S7 OS=Homo sapiens OX=9606 GN=RPS7 PE=1 SV=1 - [RS7_HUMAN]	9.63	30	2	7	32	9.63	7	22	5.01	4	10	1038	117.315	5.97314
Q9NY12	H/ACA ribonucleoprotein complex subunit 1 OS=Homo sapiens OX=9606 GN=GAR1 PE=1 SV=1 - [GAR1_HUMAN]	9.59	3	8	8	8	9.59	8	8				980	109.973	6.21436
D6R991	Matrin-3 (Fragment) OS=Homo sapiens OX=9606 GN=MATR3 PE=1 SV=1 - [D6R991_HUMAN]	9.57	3	1	1	1				9.57	1	1	94	11.3269	8.104
Q0ZGT2	Nexilin OS=Homo sapiens OX=9606 GN=NEXN PE=1 SV=1 - [NEXN_HUMAN]	9.57	10	3	3	4	9.57	3	3	3.42	1	1	439	48.1272	7.13721
O96008	Mitochondrial import receptor subunit TOM40 homolog OS=Homo sapiens OX=9606 GN=TOMM40 PE=1 SV=1 - [TOM40_HUMAN]	9.55	7	1	1	2	9.55	1	1	9.55	1	1	157	17.0372	6.55127
A0A5C2GDX6	IGH c191_heavy__IGHV1-46_IGHD1-14_IGHJ4 (Fragment) OS=Homo sapiens OX=9606 PE=2 SV=1 - [A0A5C2GDX6_HUMAN]	9.52	4	1	1	1				9.52	1	1	84	9.55109	8.77783
O00264	Membrane-associated progesterone receptor component 1 OS=Homo sapiens OX=9606 GN=PGRMC1 PE=1 SV=3 - [PGRC1_HUMAN]	9.5	18	2	2	2				9.5	2	2	200	22.9324	6.55127
F8WD59	40S ribosomal protein SA (Fragment) OS=Homo sapiens OX=9606 GN=RPSA PE=1 SV=2 - [F8WD59_HUMAN]	9.48	2	1	1	5	9.48	1	2	9.48	1	3	116	12.6882	8.44092
P35908	Keratin, type II cytoskeletal 2 epidermal OS=Homo sapiens OX=9606 GN=KRT2 PE=1 SV=2 - [K22E_HUMAN]	9.47	2	1	1	1	9.47	1	1				95	10.314	5.13525
A0A5C2GA26	IGH + IGL c36_light_IGKV2D-28_IGKJ4 (Fragment) OS=Homo sapiens OX=9606 PE=2 SV=1 - [A0A5C2GA26_HUMAN]	9.45	83	2	2	2	5.47	1	1	3.98	1	1	201	22.1842	5.73193
P07814	Bifunctional glutamate/proline--tRNA ligase OS=Homo sapiens OX=9606 GN=EPRS PE=1 SV=5 - [SYEP_HUMAN]	9.43	2	1	1	1				9.43	1	1	106	11.3627	8.45557
Q96IR1	RPS4X protein (Fragment) OS=Homo sapiens OX=9606 GN=RPS4X PE=2 SV=2 - [Q96IR1_HUMAN]	9.4	4	1	1	2	9.4	1	1	9.4	1	1	117	13.0034	9.12939
B2RBR9	cDNA, FLJ95650, highly similar to Homo sapiens karyopherin (importin) beta 1 (KPNB1), mRNA OS=Homo sapiens OX=9606 PE=2 SV=1 - [B2RBR9_HUMAN]	9.4	2	1	1	1	9.4	1	1				117	13.0143	8.17725
A2J1N7	Rheumatoid factor RF-ET10 (Fragment) OS=Homo sapiens OX=9606 PE=2 SV=1 - [A2J1N7_HUMAN]	9.35	2	1	1	2	9.35	1	1	9.35	1	1	107	11.5948	8.47021
K7ERG4	Small nuclear ribonucleoprotein Sm D2 OS=Homo sapiens OX=9606 GN=SNRPD2 PE=1 SV=1 - [K7ERG4_HUMAN]	9.32	7	1	1	2	9.32	1	1	9.32	1	1	118	12.7412	7.98682
A0A024RAU5	Glycogen [starch] synthase OS=Homo sapiens OX=9606 GN=GYS2 PE=3 SV=1 - [A0A024RAU5_HUMAN]	9.32	6	1	1	1	9.32	1	1				118	13.0734	9.12939
J3KSI4	Mannose-P-dolichol utilization defect 1 protein OS=Homo sapiens OX=9606 GN=MPDU1 PE=1 SV=1 - [J3KSI4_HUMAN]	9.26	5	3	3	3				9.26	3	3	367	40.8857	6.40479
A0A5C2G0L9	IGL c1976_light_IGKV2-30_IGKJ2 (Fragment) OS=Homo sapiens OX=9606 PE=2 SV=1 - [A0A5C2G0L9_HUMAN]	9.25	6	4	4	4	6.5	3	3	2.76	1	1	508	57.5275	7.79639
O60884	DnaJ homolog subfamily A member 2 OS=Homo sapiens OX=9606 GN=DNAJA2 PE=1 SV=1 - [DNJA2_HUMAN]	9.24	5	2	2	2				9.24	2	2	238	27.0277	9.12939
P14649	Myosin light chain 6B OS=Homo sapiens OX=9606 GN=MYL6B PE=1 SV=1 - [MYL6B_HUMAN]	9.19	9	13	13	15	5.37	7	7	5.49	8	8	1675	191.493	5.69385
P23396	40S ribosomal protein S3 OS=Homo sapiens OX=9606 GN=RPS3 PE=1 SV=2 - [RS3_HUMAN]	9.17	1	1	1	2	9.17	1	1	9.17	1	1	120	13.0904	8.83643
A0A5C2FZT0	IGL c2409_light_IGKV4-1_IGKJ4 (Fragment) OS=Homo sapiens OX=9606 PE=2 SV=1 - [A0A5C2FZT0_HUMAN]	9.17	10	1	1	2	9.17	1	1	9.17	1	1	120	13.0475	8.92432
B4DUQ1	cDNA FLJ54552, highly similar to Heterogeneous nuclear ribonucleoprotein K OS=Homo sapiens OX=9606 PE=2 SV=1 - [B4DUQ1_HUMAN]	9.17	1	5	5	9	7.81	4	4	6.28	4	5	589	65.43	6.80029
H7C463	MICOS complex subunit MIC60 (Fragment) OS=Homo sapiens OX=9606 GN=IMMT PE=1 SV=1 - [H7C463_HUMAN]	9.12	30	1	6	30	9.12	6	20	4.84	4	10	1075	121.205	6.21436
P60468	Protein transport protein Sec61 subunit beta OS=Homo sapiens OX=9606 GN=SEC61B PE=1 SV=2 - [SC61B_HUMAN]	9.09	1	1	1	2	9.09	1	1	9.09	1	1	121	13.5045	8.27979
P63244	Receptor of activated protein C kinase 1 OS=Homo sapiens OX=9606 GN=RACK1 PE=1 SV=3 - [RACK1_HUMAN]	9.03	6	1	1	1	9.03	1	1				144	15.5667	6.90283
A0A090N8G0	Glycyl-tRNA synthetase OS=Homo sapiens OX=9606 GN=GARS PE=4 SV=1 - [A0A090N8G0_HUMAN]	9.03	5	1	1	1				9.03	1	1	155	16.9068	8.55811
P07900	Heat shock protein HSP 90-alpha OS=Homo sapiens OX=9606 GN=HSP90AA1 PE=1 SV=5 - [HS90A_HUMAN]	8.97	3	1	1	1				8.97	1	1	156	16.7935	7.72314
Q8TBT6	Uncharacterized protein (Fragment) OS=Homo sapiens OX=9606 PE=2 SV=1 - [Q8TBT6_HUMAN]	8.91	2	1	1	1				8.91	1	1	101	11.2495	6.07471
A0A0S2Z575	Retinol dehydrogenase 11 isoform 2 OS=Homo sapiens OX=9606 GN=RDH11 PE=2 SV=1 - [A0A0S2Z575_HUMAN]	8.89	1	1	1	1				8.89	1	1	135	14.77	7.72314
C9J7B7	26S proteasome non-ATPase regulatory subunit 6 (Fragment) OS=Homo sapiens OX=9606 GN=PSMD6 PE=1 SV=1 - [C9J7B7_HUMAN]	8.85	5	2	2	2				8.85	2	2	260	29.6158	9.56885
P12035	Keratin, type II cytoskeletal 3 OS=Homo sapiens OX=9606 GN=KRT3 PE=1 SV=3 - [K2C3_HUMAN]	8.85	1	2	3	3	2.3	1	1	6.56	2	2	305	30.8218	9.29053
A0A087X2D0	Serine/arginine-rich-splicing factor 3 OS=Homo sapiens OX=9606 GN=SRSF3 PE=1 SV=1 - [A0A087X2D0_HUMAN]	8.82	5	1	1	1				8.82	1	1	102	12.0382	9.0415
Q9NZ48	Uncharacterized hematopoietic stem/progenitor cells protein MDS026 OS=Homo sapiens OX=9606 PE=2 SV=1 - [Q9NZ48_HUMAN]	8.7	11	3	3	6	6.65	2	3	5.37	2	3	391	42.3063	10.0522
B4DH72	cDNA FLJ53596, highly similar to Conserved oligomeric Golgi complex component 3 OS=Homo sapiens OX=9606 PE=2 SV=1 - [B4DH72_HUMAN]	8.66	1	1	1	1				8.66	1	1	127	13.8368	7.94287
A0A5C2G1G8	IGL c2999_light_IGKV2-30_IGKJ2 (Fragment) OS=Homo sapiens OX=9606 PE=2 SV=1 - [A0A5C2G1G8_HUMAN]	8.65	10	4	4	6	6.69	3	4	4.08	2	2	613	68.1333	6.06201
A0A5C2FYQ9	IGL c2158_light_IGKV2-30_IGKJ2 (Fragment) OS=Homo sapiens OX=9606 PE=2 SV=1 - [A0A5C2FYQ9_HUMAN]	8.63	14	5	5	7	3.42	2	2	8.63	5	5	730	77.5184	8.77783
Q8TCM3	Uncharacterized protein DKFZp547M048 (Fragment) OS=Homo sapiens OX=9606 GN=DKFZp547M048 PE=2 SV=1 - [Q8TCM3_HUMAN]	8.61	6	1	1	1				8.61	1	1	151	17.8567	4.98291
P08708	40S ribosomal protein S17 OS=Homo sapiens OX=9606 GN=RPS17 PE=1 SV=2 - [RS17_HUMAN]	8.52	7	2	3	5	6.57	2	2	8.52	3	3	411	46.8412	6.72705
A0A087WU08	Haptoglobin OS=Homo sapiens OX=9606 GN=HP PE=1 SV=1 - [A0A087WU08_HUMAN]	8.45	2	1	1	1				8.45	1	1	142	15.4958	4.33545
E9PN17	ATP synthase subunit g, mitochondrial OS=Homo sapiens OX=9606 GN=ATP5MG PE=1 SV=1 - [E9PN17_HUMAN]	8.42	3	1	1	1				8.42	1	1	95	10.591	4.7417
O75934	Pre-mRNA-splicing factor SPF27 OS=Homo sapiens OX=9606 GN=BCAS2 PE=1 SV=1 - [SPF27_HUMAN]	8.42	18	1	1	1				8.42	1	1	95	10.366	9.12939
P49588	Alanine--tRNA ligase, cytoplasmic OS=Homo sapiens OX=9606 GN=AARS PE=1 SV=2 - [SYAC_HUMAN]	8.41	1	1	1	2	8.41	1	1	8.41	1	1	107	11.6117	5.90967
A0A5C2G2V6	IGL c3499_light_IGKV2-30_IGKJ1 (Fragment) OS=Homo sapiens OX=9606 PE=2 SV=1 - [A0A5C2G2V6_HUMAN]	8.39	8	3	3	3	2.8	1	1	5.59	2	2	465	51.273	7.28369
J3QL05	Serine/arginine-rich-splicing factor 2 (Fragment) OS=Homo sapiens OX=9606 GN=SRSF2 PE=1 SV=1 - [J3QL05_HUMAN]	8.39	27	5	5	6	3.23	2	2	7.23	4	4	775	87.7529	7.15186
B3KM81	cDNA FLJ10471 fis, clone NT2RP2000045, highly similar to DnaJ homolog subfamily A member 3, mitochondrial OS=Homo sapiens OX=9606 PE=2 SV=1 - [B3KM81_HUMAN]	8.31	2	4	4	5	6.74	3	3	3.6	2	2	445	52.5905	5.61768
A8K787	cDNA FLJ75273, highly similar to Homo sapiens solute carrier family 25 (mitochondrial carrier; adenine nucleotide translocator), member 4, mRNA OS=Homo sapiens OX=9606 PE=2 SV=1 - [A8K787_HUMAN]	8.26	7	1	1	2	8.26	1	1	8.26	1	1	109	11.6137	7.98682
E5RHH1	60S ribosomal protein L26-like 1 (Fragment) OS=Homo sapiens OX=9606 GN=RPL26L1 PE=1 SV=8 - [E5RHH1_HUMAN]	8.26	7	15	17	20	6.96	15	15	2.46	5	5	2602	277.99	5.73193
K7EIP6	Uncharacterized protein (Fragment) OS=Homo sapiens OX=9606 PE=4 SV=1 - [K7EIP6_HUMAN]	8.21	5	1	1	1				8.21	1	1	195	22.7329	6.81494
P09874	Poly [ADP-ribose] polymerase 1 OS=Homo sapiens OX=9606 GN=PARP1 PE=1 SV=4 - [PARP1_HUMAN]	8.2	1	1	1	1	8.2	1	1				183	19.9291	8.90967
A0A087X0X3	Heterogeneous nuclear ribonucleoprotein M OS=Homo sapiens OX=9606 GN=HNRNPM PE=1 SV=1 - [A0A087X0X3_HUMAN]	8.15	7	1	1	1				8.15	1	1	184	20.4747	5.07178
Q9NPH2	Inositol-3-phosphate synthase 1 OS=Homo sapiens OX=9606 GN=ISYNA1 PE=1 SV=1 - [INO1_HUMAN]	8.11	8	1	1	1				8.11	1	1	111	12.8044	4.97021
P05023	Sodium/potassium-transporting ATPase subunit alpha-1 OS=Homo sapiens OX=9606 GN=ATP1A1 PE=1 SV=1 - [AT1A1_HUMAN]	7.94	1	1	1	1				7.94	1	1	126	13.9073	10.3159
B4E0B2	cDNA FLJ51426, highly similar to Adapter-related protein complex 3 beta-1 subunit OS=Homo sapiens OX=9606 PE=2 SV=1 - [B4E0B2_HUMAN]	7.93	7	8	8	12	4.55	4	4	7.93	8	8	858	95.277	6.82959
K7EN69	ATP-dependent RNA helicase DDX39A (Fragment) OS=Homo sapiens OX=9606 GN=DDX39A PE=1 SV=1 - [K7EN69_HUMAN]	7.91	4	1	1	1				7.91	1	1	139	16.4314	8.88037
Q96SP2	cDNA FLJ14726 fis, clone NT2RP3001727, highly similar to Rattus norvegicus implantation-associated protein (IAG2) mRNA OS=Homo sapiens OX=9606 PE=2 SV=1 - [Q96SP2_HUMAN]	7.89	3	1	1	2	7.89	1	1	7.89	1	1	152	17.527	8.92432
Q5RKV6	Exosome complex component MTR3 OS=Homo sapiens OX=9606 GN=EXOSC6 PE=1 SV=1 - [EXOS6_HUMAN]	7.88	2	1	1	1				7.88	1	1	241	26.3942	4.79248
Q5H928	3-hydroxyacyl-CoA dehydrogenase type-2 OS=Homo sapiens OX=9606 GN=HSD17B10 PE=1 SV=1 - [Q5H928_HUMAN]	7.87	2	2	2	2				7.87	2	2	254	28.9759	5.50342
Q6FIG4	RAB1B protein OS=Homo sapiens OX=9606 GN=RAB1B PE=2 SV=1 - [Q6FIG4_HUMAN]	7.8	11	1	1	1				7.8	1	1	346	37.7811	5.85889
B4DUA2	cDNA FLJ50224, highly similar to Proliferating cell nuclear antigen OS=Homo sapiens OX=9606 PE=2 SV=1 - [B4DUA2_HUMAN]	7.8	1	1	1	1	7.8	1	1				205	23.4952	5.08447
Q96HX3	Dolichyl-diphosphooligosaccharide--protein glycosyltransferase subunit 1 (Fragment) OS=Homo sapiens OX=9606 PE=2 SV=1 - [Q96HX3_HUMAN]	7.77	6	3	3	3	5.86	2	2	1.9	1	1	631	69.2911	5.78271
Q86YZ3	Hornerin OS=Homo sapiens OX=9606 GN=HRNR PE=1 SV=2 - [HORN_HUMAN]	7.76	3	2	2	3	7.76	2	2	3.05	1	1	361	37.8691	7.25439
P04350	Tubulin beta-4A chain OS=Homo sapiens OX=9606 GN=TUBB4A PE=1 SV=2 - [TBB4A_HUMAN]	7.64	4	1	1	1	7.64	1	1				144	16.5541	4.65283
P42677	40S ribosomal protein S27 OS=Homo sapiens OX=9606 GN=RPS27 PE=1 SV=3 - [RS27_HUMAN]	7.64	4	1	1	3	7.64	1	2	7.64	1	1	144	16.0472	7.78174
M0R0Y3	RuvB-like helicase OS=Homo sapiens OX=9606 GN=RUVBL2 PE=1 SV=1 - [M0R0Y3_HUMAN]	7.54	5	2	2	2	7.54	2	2				305	34.8101	8.5874
Q02878	60S ribosomal protein L6 OS=Homo sapiens OX=9606 GN=RPL6 PE=1 SV=3 - [RL6_HUMAN]	7.49	6	2	2	2				7.49	2	2	334	36.6151	6.04932
B5BUB1	RuvB-like helicase (Fragment) OS=Homo sapiens OX=9606 GN=RUVBL1 PE=2 SV=1 - [B5BUB1_HUMAN]	7.49	22	1	2	2				7.49	2	2	307	34.5543	5.43994
B4DQ39	cDNA FLJ55743, highly similar to DNA replication licensing factor MCM5 OS=Homo sapiens OX=9606 PE=2 SV=1 - [B4DQ39_HUMAN]	7.48	6	3	3	4	7.48	3	3	3.32	1	1	361	39.9326	9.36377
B4DL14	ATP synthase subunit gamma OS=Homo sapiens OX=9606 PE=2 SV=1 - [B4DL14_HUMAN]	7.48	2	1	1	1				7.48	1	1	107	11.3566	8.93896
A0A024RBS1	GCN1 general control of amino-acid synthesis 1-like 1 (Yeast), isoform CRA_b OS=Homo sapiens OX=9606 GN=GCN1L1 PE=4 SV=1 - [A0A024RBS1_HUMAN]	7.47	5	2	2	2	7.47	2	2				308	32.1604	9.81787
A6NLN1	Polypyrimidine tract binding protein 1, isoform CRA_b OS=Homo sapiens OX=9606 GN=PTBP1 PE=1 SV=4 - [A6NLN1_HUMAN]	7.2	1	1	1	2	7.2	1	1	7.2	1	1	125	13.7337	10.1108
A0A5C2G8X9	IGL c4105_light_IGKV2-30_IGKJ1 (Fragment) OS=Homo sapiens OX=9606 PE=2 SV=1 - [A0A5C2G8X9_HUMAN]	7.16	3	2	2	2	2.9	1	1	4.26	1	1	517	57.2132	6.99072
Q68E00	Uncharacterized protein DKFZp686G2045 (Fragment) OS=Homo sapiens OX=9606 GN=DKFZp686G2045 PE=4 SV=2 - [Q68E00_HUMAN]	7.14	3	1	1	1	7.14	1	1				196	21.2606	8.66064
C9JTV4	EF-hand domain-containing protein D1 (Fragment) OS=Homo sapiens OX=9606 GN=EFHD1 PE=1 SV=1 - [C9JTV4_HUMAN]	7.1	3	1	1	1				7.1	1	1	155	17.7084	4.58936
P10599	Thioredoxin OS=Homo sapiens OX=9606 GN=TXN PE=1 SV=3 - [THIO_HUMAN]	7.1	13	6	6	10	4.95	4	4	5.79	5	6	1071	123.306	6.06201
C9J0E4	Cystatin-A OS=Homo sapiens OX=9606 GN=CSTA PE=1 SV=1 - [C9J0E4_HUMAN]	7.04	1	1	1	1				7.04	1	1	213	22.4735	10.7554
Q8N120	Type II basic hair keratin (Fragment) OS=Homo sapiens OX=9606 GN=KRTHB1 PE=3 SV=1 - [Q8N120_HUMAN]	7	1	4	4	4	4.06	1	1	2.94	3	3	1257	133.685	8.44092
C9JAJ4	Fragile X mental retardation syndrome-related protein 1 (Fragment) OS=Homo sapiens OX=9606 GN=FXR1 PE=1 SV=1 - [C9JAJ4_HUMAN]	6.98	13	1	1	1				6.98	1	1	129	14.8492	5.66846
I3L3P7	40S ribosomal protein S15a OS=Homo sapiens OX=9606 GN=RPS15A PE=1 SV=1 - [I3L3P7_HUMAN]	6.94	1	1	1	1				6.94	1	1	144	16.6876	8.42627
A0A5C2GBS8	IGH + IGL c198_heavy_IGHV3-20_IGHD1-26_IGHJ4 (Fragment) OS=Homo sapiens OX=9606 PE=2 SV=1 - [A0A5C2GBS8_HUMAN]	6.94	6	1	1	1				6.94	1	1	173	18.5925	6.78564
A0A0U1RQF0	Fatty acid synthase OS=Homo sapiens OX=9606 GN=FASN PE=1 SV=1 - [A0A0U1RQF0_HUMAN]	6.9	17	1	1	3	6.9	1	1	6.9	1	2	116	12.2869	5.0083
Q53GG0	Epithelial protein lost in neoplasm beta variant (Fragment) OS=Homo sapiens OX=9606 PE=2 SV=1 - [Q53GG0_HUMAN]	6.88	2	4	4	4				6.88	4	4	640	72.7027	5.78271
Q14CN4	Keratin, type II cytoskeletal 72 OS=Homo sapiens OX=9606 GN=KRT72 PE=1 SV=2 - [K2C72_HUMAN]	6.87	3	1	1	1				6.87	1	1	131	14.8387	7.73779
B4DTW7	cDNA FLJ61400, highly similar to Pre-mRNA 3'-end-processing factor FIP1 OS=Homo sapiens OX=9606 PE=2 SV=1 - [B4DTW7_HUMAN]	6.84	4	3	3	3				6.84	3	3	526	57.4869	9.53955
A0A024QZP1	Heterogeneous nuclear ribonucleoprotein H3 (2H9), isoform CRA_b OS=Homo sapiens OX=9606 GN=HNRPH3 PE=4 SV=1 - [A0A024QZP1_HUMAN]	6.83	2	3	3	4	3.52	1	1	6.83	3	3	454	52.2577	6.48096
B4DKE6	cDNA FLJ60629, highly similar to Replication factor C subunit 3 OS=Homo sapiens OX=9606 PE=2 SV=1 - [B4DKE6_HUMAN]	6.78	35	2	2	2	6.78	2	2				354	40.5063	5.69385
A0A5C2G5C1	IGL c1523_light_IGKV1-9_IGKJ4 (Fragment) OS=Homo sapiens OX=9606 PE=2 SV=1 - [A0A5C2G5C1_HUMAN]	6.75	19	0	3	5	4.22	2	2	6.75	3	3	474	51.7272	6.81494
A0AUK8	SRRM2 protein (Fragment) OS=Homo sapiens OX=9606 GN=SRRM2 PE=2 SV=1 - [A0AUK8_HUMAN]	6.74	14	11	13	18	5.63	11	12	3.06	6	6	2612	277.332	6.04932
A0A5C2GFG5	IGH + IGL c629_heavy_IGHV1-69_IGHD2-21_IGHJ6 (Fragment) OS=Homo sapiens OX=9606 PE=2 SV=1 - [A0A5C2GFG5_HUMAN]	6.7	5	2	2	2				6.7	2	2	433	48.1297	7.50342
P08779	Keratin, type I cytoskeletal 16 OS=Homo sapiens OX=9606 GN=KRT16 PE=1 SV=4 - [K1C16_HUMAN]	6.53	3	0	5	13	2.87	3	5	6.53	5	8	628	64.3776	6.48096
Q76N57	40S ribosomal protein S26 (Fragment) OS=Homo sapiens OX=9606 PE=3 SV=1 - [Q76N57_HUMAN]	6.51	3	1	1	1	6.51	1	1				169	17.2129	7.72314
A8K492	cDNA FLJ76789, highly similar to Homo sapiens methionine-tRNA synthetase (MARS), mRNA OS=Homo sapiens OX=9606 PE=2 SV=1 - [A8K492_HUMAN]	6.51	4	1	1	1				6.51	1	1	215	22.3077	5.74463
A0A5C2G3I6	IGL c3722_light_IGKV2-30_IGKJ2 (Fragment) OS=Homo sapiens OX=9606 PE=2 SV=1 - [A0A5C2G3I6_HUMAN]	6.47	9	1	1	1				6.47	1	1	201	22.288	4.85596
Q86V81	THO complex subunit 4 OS=Homo sapiens OX=9606 GN=ALYREF PE=1 SV=3 - [THOC4_HUMAN]	6.42	2	1	1	1				6.42	1	1	109	11.95	8.93896
A0A494C1A5	U5 small nuclear ribonucleoprotein 200 kDa helicase (Fragment) OS=Homo sapiens OX=9606 GN=SNRNP200 PE=1 SV=1 - [A0A494C1A5_HUMAN]	6.42	194	2	2	2	6.42	1	1	6.42	1	1	109	12.1757	5.36377
E9PLA9	Caprin-1 (Fragment) OS=Homo sapiens OX=9606 GN=CAPRIN1 PE=1 SV=1 - [E9PLA9_HUMAN]	6.41	1	1	1	1				6.41	1	1	515	56.0474	5.07178
A0A494C001	RNA-binding protein 15 OS=Homo sapiens OX=9606 GN=RBM15 PE=1 SV=2 - [A0A494C001_HUMAN]	6.39	7	2	2	2	3.19	1	1	3.19	1	1	313	33.702	5.41455
Q59H57	Fusion (Involved in t(12;16) in malignant liposarcoma) isoform a variant (Fragment) OS=Homo sapiens OX=9606 PE=2 SV=1 - [Q59H57_HUMAN]	6.38	21	2	2	3	3.19	1	1	6.38	2	2	345	37.5343	6.39209
A0A5C2G1W6	IGL c2446_light_IGKV2-30_IGKJ2 (Fragment) OS=Homo sapiens OX=9606 PE=2 SV=1 - [A0A5C2G1W6_HUMAN]	6.35	3	3	3	4	2.78	1	1	6.35	3	3	504	55.1463	6.60986
A0A2R8Y640	Parafibromin OS=Homo sapiens OX=9606 GN=CDC73 PE=1 SV=1 - [A0A2R8Y640_HUMAN]	6.34	12	5	5	5	0.87	1	1	5.47	4	4	1152	131.68	6.11279
B3GQS7	Mitochondrial heat shock 60kD protein 1 variant 1 OS=Homo sapiens OX=9606 GN=HSPD1 PE=2 SV=1 - [B3GQS7_HUMAN]	6.29	4	1	1	1	6.29	1	1				143	16.5696	9.5542
J3QLI9	Small nuclear ribonucleoprotein Sm D1 OS=Homo sapiens OX=9606 GN=SNRPD1 PE=1 SV=1 - [J3QLI9_HUMAN]	6.25	12	2	3	3				6.25	3	3	480	55.0105	6.94678
B4E3P1	cDNA FLJ57036, highly similar to Homo sapiens tropomyosin 2 (beta) (TPM2), transcript variant 2, mRNA OS=Homo sapiens OX=9606 PE=2 SV=1 - [B4E3P1_HUMAN]	6.25	2	1	1	1				6.25	1	1	160	17.5437	8.60205
P36578	60S ribosomal protein L4 OS=Homo sapiens OX=9606 GN=RPL4 PE=1 SV=5 - [RL4_HUMAN]	6.25	1	1	1	2	6.25	1	1	6.25	1	1	112	12.4012	7.98682
P38919	Eukaryotic initiation factor 4A-III OS=Homo sapiens OX=9606 GN=EIF4A3 PE=1 SV=4 - [IF4A3_HUMAN]	6.25	7	1	1	1				6.25	1	1	128	14.5377	10.0376
Q75MS0	ELL_HUMAN (Fragment) OS=Homo sapiens OX=9606 GN=ELL PE=4 SV=1 - [Q75MS0_HUMAN]	6.23	2	1	1	1				6.23	1	1	273	29.9009	8.35303
A0A5C2FYL5	IGL c1320_light_IGKV1-9_IGKJ4 (Fragment) OS=Homo sapiens OX=9606 PE=2 SV=1 - [A0A5C2FYL5_HUMAN]	6.21	5	1	1	1	6.21	1	1				145	15.7249	8.44092
J3KMX5	40S ribosomal protein S13 OS=Homo sapiens OX=9606 GN=RPS13 PE=1 SV=1 - [J3KMX5_HUMAN]	6.2	4	2	2	2				6.2	2	2	274	29.6334	8.32373
A0A0C4DG68	Pumilio homolog 2 (Fragment) OS=Homo sapiens OX=9606 GN=PUM2 PE=1 SV=1 - [A0A0C4DG68_HUMAN]	6.2	1	1	1	1	6.2	1	1				129	14.6152	7.92822
Q02413	Desmoglein-1 OS=Homo sapiens OX=9606 GN=DSG1 PE=1 SV=2 - [DSG1_HUMAN]	6.15	4	1	1	1				6.15	1	1	195	22.2608	9.26123
Q7Z4B1	HCG27698, isoform CRA_e OS=Homo sapiens OX=9606 GN=MST162 PE=2 SV=1 - [Q7Z4B1_HUMAN]	6.13	4	2	2	2				6.13	2	2	359	39.208	6.65381
E9PP11	Puromycin-sensitive aminopeptidase (Fragment) OS=Homo sapiens OX=9606 GN=NPEPPS PE=1 SV=1 - [E9PP11_HUMAN]	6.1	5	1	1	1				6.1	1	1	213	22.8567	6.91748
P07195	L-lactate dehydrogenase B chain OS=Homo sapiens OX=9606 GN=LDHB PE=1 SV=2 - [LDHB_HUMAN]	6.07	10	4	4	5	1.92	1	1	6.07	4	4	676	75.7396	6.46826
B4DWS6	cDNA FLJ61181, highly similar to Homo sapiens hydroxysteroid (17-beta) dehydrogenase 12 (HSD17B12), mRNA OS=Homo sapiens OX=9606 PE=2 SV=1 - [B4DWS6_HUMAN]	6.04	6	4	4	4	1.43	1	1	4.62	3	3	910	103.462	10.1694
A0A075B7D0	Immunoglobulin heavy variable 1/OR15-1 (non-functional) (Fragment) OS=Homo sapiens OX=9606 GN=IGHV1OR15-1 PE=1 SV=1 - [A0A075B7D0_HUMAN]	6.04	1	2	2	2	2.75	1	1	3.3	1	1	364	36.8744	8.11865
B5BU01	Eukaryotic translation initiation factor 2 beta OS=Homo sapiens OX=9606 GN=EIF2S2 PE=2 SV=1 - [B5BU01_HUMAN]	5.93	8	4	4	4	5.93	4	4				675	80.6087	5.32568
Q53GA7	Tubulin alpha chain (Fragment) OS=Homo sapiens OX=9606 PE=2 SV=1 - [Q53GA7_HUMAN]	5.91	2	1	1	1	5.91	1	1				237	26.3151	9.59814
G3V1B3	60S ribosomal protein L21 OS=Homo sapiens OX=9606 GN=RPL21 PE=1 SV=1 - [G3V1B3_HUMAN]	5.88	1	1	1	1				5.88	1	1	272	28.2177	6.27783
Q15293	Reticulocalbin-1 OS=Homo sapiens OX=9606 GN=RCN1 PE=1 SV=1 - [RCN1_HUMAN]	5.88	2	1	1	1				5.88	1	1	221	24.1165	9.42236
A0A5C2GVY2	IG c1002_light_IGKV2-28_IGKJ1 (Fragment) OS=Homo sapiens OX=9606 PE=2 SV=1 - [A0A5C2GVY2_HUMAN]	5.82	3	1	1	1				5.82	1	1	189	21.1911	10.0815
B3KNN7	cDNA FLJ30049 fis, clone ADRGL1000033, highly similar to 26S proteasome non-ATPase regulatory subunit 3 OS=Homo sapiens OX=9606 PE=2 SV=1 - [B3KNN7_HUMAN]	5.81	3	1	1	1				5.81	1	1	172	18.9056	7.60596
A0A125QYY8	IBM-B1 light chain variable region (Fragment) OS=Homo sapiens OX=9606 PE=2 SV=1 - [A0A125QYY8_HUMAN]	5.75	4	6	6	7	3.15	3	3	3.62	4	4	1270	140.869	6.84424
Q05CK9	SYNCRIP protein (Fragment) OS=Homo sapiens OX=9606 GN=SYNCRIP PE=2 SV=1 - [Q05CK9_HUMAN]	5.71	3	3	3	5	2.12	1	1	5.71	3	4	613	66.8589	8.95361
B3KRG0	cDNA FLJ34160 fis, clone FCBBF3013800, highly similar to Dedicator of cytokinesis protein 7 OS=Homo sapiens OX=9606 PE=2 SV=1 - [B3KRG0_HUMAN]	5.71	1	1	1	1				5.71	1	1	315	35.872	9.56885
Q16643	Drebrin OS=Homo sapiens OX=9606 GN=DBN1 PE=1 SV=4 - [DREB_HUMAN]	5.69	1	1	1	1	5.69	1	1				123	13.4985	7.95752
A0A5C2GBU1	IGH + IGL c108_light_IGKV2-28_IGKJ2 (Fragment) OS=Homo sapiens OX=9606 PE=2 SV=1 - [A0A5C2GBU1_HUMAN]	5.68	1	2	2	2				5.68	2	2	440	48.0913	5.08447
M0QYL7	Heterogeneous nuclear ribonucleoprotein L (Fragment) OS=Homo sapiens OX=9606 GN=HNRNPL PE=1 SV=1 - [M0QYL7_HUMAN]	5.64	4	2	2	2				5.64	2	2	408	45.8897	10.0815
F5GZQ4	L-lactate dehydrogenase A chain (Fragment) OS=Homo sapiens OX=9606 GN=LDHA PE=1 SV=1 - [F5GZQ4_HUMAN]	5.59	9	1	1	1				5.59	1	1	143	16.2542	5.78271
Q9H9B4	Sideroflexin-1 OS=Homo sapiens OX=9606 GN=SFXN1 PE=1 SV=4 - [SFXN1_HUMAN]	5.56	3	1	1	1				5.56	1	1	180	20.275	5.09717
B4DHK9	Actin-related protein 2 OS=Homo sapiens OX=9606 PE=2 SV=1 - [B4DHK9_HUMAN]	5.56	20	1	1	1	5.56	1	1				180	20.2417	4.70361
A0A1U9X7W4	HSPA1A OS=Homo sapiens OX=9606 PE=3 SV=1 - [A0A1U9X7W4_HUMAN]	5.52	2	1	1	1				5.52	1	1	163	18.4894	7.62061
Q53GB0	Mitochondrial import receptor Tom22 variant (Fragment) OS=Homo sapiens OX=9606 PE=2 SV=1 - [Q53GB0_HUMAN]	5.49	3	2	2	2				5.49	2	2	437	51.4649	10.0083
G3V279	Enhancer of rudimentary homolog OS=Homo sapiens OX=9606 GN=ERH PE=1 SV=1 - [G3V279_HUMAN]	5.43	13	1	1	2	5.43	1	1	5.43	1	1	129	14.076	8.47021
A0A087X122	RNA-binding protein 39 (Fragment) OS=Homo sapiens OX=9606 GN=RBM39 PE=1 SV=1 - [A0A087X122_HUMAN]	5.41	4	1	1	1				5.41	1	1	222	23.852	9.75928
B4DIW2	cDNA FLJ54035, highly similar to Neutral alpha-glucosidase AB OS=Homo sapiens OX=9606 PE=2 SV=1 - [B4DIW2_HUMAN]	5.39	3	1	1	1	5.39	1	1				167	19.0121	9.80322
A0A5C2GD37	IGH + IGL c608_light_IGKV3-15_IGKJ4 (Fragment) OS=Homo sapiens OX=9606 PE=2 SV=1 - [A0A5C2GD37_HUMAN]	5.38	9	2	2	2				5.38	2	2	372	40.3882	9.78857
B4DY59	cDNA FLJ56267, highly similar to Transducin beta-like 2 protein OS=Homo sapiens OX=9606 PE=2 SV=1 - [B4DY59_HUMAN]	5.38	16	4	4	4				5.38	4	4	1152	120.93	5.42725
Q96C98	FHL3 protein OS=Homo sapiens OX=9606 GN=FHL3 PE=1 SV=1 - [Q96C98_HUMAN]	5.35	5	2	2	3	2.68	1	1	5.35	2	2	411	46.8967	9.53955
Q6ZP53	cDNA FLJ26493 fis, clone KDN06317, highly similar to Ras-GTPase-activating protein binding protein 1 OS=Homo sapiens OX=9606 PE=2 SV=1 - [Q6ZP53_HUMAN]	5.29	6	2	2	2				5.29	2	2	454	50.6395	9.37842
A2N0U5	VH6DJ protein (Fragment) OS=Homo sapiens OX=9606 GN=VH6DJ PE=2 SV=1 - [A2N0U5_HUMAN]	5.29	7	1	1	1	5.29	1	1				189	21.7245	8.51416
A0A087WYE8	Immunoglobulin heavy variable 1/OR21-1 (non-functional) (Fragment) OS=Homo sapiens OX=9606 GN=IGHV1OR21-1 PE=1 SV=1 - [A0A087WYE8_HUMAN]	5.28	1	1	1	1				5.28	1	1	379	43.5879	9.53955
A0A5C2G2A7	IGL c473_light_IGLV3-21_IGLJ3 (Fragment) OS=Homo sapiens OX=9606 PE=2 SV=1 - [A0A5C2G2A7_HUMAN]	5.12	20	1	2	3	2.45	1	1	5.12	2	2	449	50.7861	5.37646
Q53HV2	T-complex protein 1 subunit eta (Fragment) OS=Homo sapiens OX=9606 PE=2 SV=1 - [Q53HV2_HUMAN]	5.11	7	1	1	1				5.11	1	1	176	19.8975	8.14795
Q53QE8	Uncharacterized protein NDUFA10 (Fragment) OS=Homo sapiens OX=9606 GN=NDUFA10 PE=4 SV=1 - [Q53QE8_HUMAN]	5.1	2	2	2	3	1.94	1	1	5.1	2	2	412	45.7166	6.48096
E4W6B6	RPL27/NME2 fusion protein (Fragment) OS=Homo sapiens OX=9606 GN=RPL27 PE=2 SV=1 - [E4W6B6_HUMAN]	5.08	3	1	1	1				5.08	1	1	453	49.5521	9.34912
A0A5C2G561	IGL c3566_light_IGKV4-1_IGKJ2 (Fragment) OS=Homo sapiens OX=9606 PE=2 SV=1 - [A0A5C2G561_HUMAN]	5.08	6	1	1	1				5.08	1	1	197	22.512	8.38232
A9UFC0	Caspase 14 OS=Homo sapiens OX=9606 GN=CASP14 PE=2 SV=1 - [A9UFC0_HUMAN]	5.08	3	1	1	1				5.08	1	1	315	32.5593	6.771
Q96IF9	VCP protein (Fragment) OS=Homo sapiens OX=9606 GN=VCP PE=2 SV=2 - [Q96IF9_HUMAN]	5.05	8	1	1	1				5.05	1	1	198	21.9881	6.771
A0A5C2GSL0	IG c505_light_IGLV1-40_IGLJ2 (Fragment) OS=Homo sapiens OX=9606 PE=2 SV=1 - [A0A5C2GSL0_HUMAN]	5.03	5	3	3	4	1.44	1	1	5.03	3	3	835	88.5034	5.77002
O00483	Cytochrome c oxidase subunit NDUFA4 OS=Homo sapiens OX=9606 GN=NDUFA4 PE=1 SV=1 - [NDUA4_HUMAN]	4.94	2	1	1	1				4.94	1	1	263	29.6524	9.39307
B9EG90	DNA topoisomerase I OS=Homo sapiens OX=9606 GN=TOP1 PE=2 SV=1 - [B9EG90_HUMAN]	4.88	7	3	3	3				4.88	3	3	717	78.2653	8.92432
A0A087WXM6	60S ribosomal protein L17 (Fragment) OS=Homo sapiens OX=9606 GN=RPL17 PE=1 SV=1 - [A0A087WXM6_HUMAN]	4.85	1	1	1	1				4.85	1	1	330	37.382	10.0083
A0A5C2G7Q6	IGL c3737_light_IGKV2D-28_IGKJ1 (Fragment) OS=Homo sapiens OX=9606 PE=2 SV=1 - [A0A5C2G7Q6_HUMAN]	4.84	4	1	1	1	4.84	1	1				186	20.2324	8.85107
B2R8R5	cDNA, FLJ94025, highly similar to Homo sapiens tripartite motif-containing 28 (TRIM28), mRNA OS=Homo sapiens OX=9606 PE=2 SV=1 - [B2R8R5_HUMAN]	4.74	3	1	1	1				4.74	1	1	211	23.6972	6.69775
A0A2R8Y5G6	ATP-dependent RNA helicase DDX3X OS=Homo sapiens OX=9606 GN=DDX3X PE=1 SV=1 - [A0A2R8Y5G6_HUMAN]	4.72	5	1	1	1				4.72	1	1	233	27.076	9.11475
Q5JR95	40S ribosomal protein S8 OS=Homo sapiens OX=9606 GN=RPS8 PE=1 SV=1 - [Q5JR95_HUMAN]	4.69	3	2	2	3	4.69	2	2	1.71	1	1	469	51.242	7.89893
B4DRR0	cDNA FLJ53910, highly similar to Keratin, type II cytoskeletal 6A OS=Homo sapiens OX=9606 PE=2 SV=1 - [B4DRR0_HUMAN]	4.64	2	1	1	1				4.64	1	1	237	25.6446	8.32373
A0A5C2FX35	IGL c145_light_IGKV4-1_IGKJ1 (Fragment) OS=Homo sapiens OX=9606 PE=2 SV=1 - [A0A5C2FX35_HUMAN]	4.56	6	2	2	2				4.56	2	2	351	39.2191	7.69385
H0YH33	Serine-threonine kinase receptor-associated protein (Fragment) OS=Homo sapiens OX=9606 GN=STRAP PE=1 SV=1 - [H0YH33_HUMAN]	4.49	2	2	3	4	1.73	1	1	4.49	3	3	579	63.6656	8.86572
Q86W20	Protease serine 1 (Fragment) OS=Homo sapiens OX=9606 GN=PRSS1 PE=4 SV=1 - [Q86W20_HUMAN]	4.46	1	1	1	1				4.46	1	1	381	41.9189	5.65576
B4DJK0	Serine/arginine-rich-splicing factor 5 OS=Homo sapiens OX=9606 GN=SRSF5 PE=1 SV=1 - [B4DJK0_HUMAN]	4.43	3	1	1	1	4.43	1	1				406	46.3666	7.34229
Q9ULE4	Protein FAM184B OS=Homo sapiens OX=9606 GN=FAM184B PE=2 SV=3 - [F184B_HUMAN]	4.43	3	1	1	1	4.43	1	1				203	22.7585	4.10693
H7C2J7	Serine/threonine-protein kinase 11-interacting protein (Fragment) OS=Homo sapiens OX=9606 GN=STK11IP PE=1 SV=1 - [H7C2J7_HUMAN]	4.41	1	1	1	1	4.41	1	1				227	25.6252	4.84326
Q08211	ATP-dependent RNA helicase A OS=Homo sapiens OX=9606 GN=DHX9 PE=1 SV=4 - [DHX9_HUMAN]	4.37	11	2	2	2				4.37	2	2	641	71.677	8.98291
Q9Y295	Developmentally-regulated GTP-binding protein 1 OS=Homo sapiens OX=9606 GN=DRG1 PE=1 SV=1 - [DRG1_HUMAN]	4.37	2	1	1	1				4.37	1	1	183	20.9026	5.87158
A0A5C2GCZ0	IGL c453_light_IGKV3-15_IGKJ5 (Fragment) OS=Homo sapiens OX=9606 PE=2 SV=1 - [A0A5C2GCZ0_HUMAN]	4.32	5	5	5	7	1.66	2	2	4.32	5	5	1087	123.168	5.5415
A0A024RBE8	Solute carrier family 25 (Mitochondrial carrier phosphate carrier), member 3, isoform CRA_a OS=Homo sapiens OX=9606 GN=SLC25A3 PE=2 SV=1 - [A0A024RBE8_HUMAN]	4.21	2	1	1	1				4.21	1	1	190	22.5876	9.61279
A0A5C2FVF5	IGL c50_light_IGKV1-5_IGKJ4 (Fragment) OS=Homo sapiens OX=9606 PE=2 SV=1 - [A0A5C2FVF5_HUMAN]	4.18	5	1	1	2				4.18	1	2	263	29.4587	5.05908
A0A5C2GC05	IGH + IGL c298_heavy_IGHV3-30_IGHD3-16_IGHJ3 (Fragment) OS=Homo sapiens OX=9606 PE=2 SV=1 - [A0A5C2GC05_HUMAN]	4.17	1	2	2	2				4.17	2	2	432	48.5205	6.0874
C9J931	GTP-binding protein Rheb OS=Homo sapiens OX=9606 GN=RHEB PE=1 SV=1 - [C9J931_HUMAN]	4.17	3	2	2	3	3.54	1	1	4.17	2	2	480	51.8027	8.49951
B1AK87	F-actin-capping protein subunit beta OS=Homo sapiens OX=9606 GN=CAPZB PE=1 SV=1 - [B1AK87_HUMAN]	4.15	1	1	1	2	4.15	1	1	4.15	1	1	217	22.3342	10.9165
P62805	Histone H4 OS=Homo sapiens OX=9606 GN=H4C1 PE=1 SV=2 - [H4_HUMAN]	4.13	2	1	1	2	4.13	1	1	4.13	1	1	315	34.4675	8.86572
E9PJT3	Splicing factor 3B subunit 2 (Fragment) OS=Homo sapiens OX=9606 GN=SF3B2 PE=1 SV=1 - [E9PJT3_HUMAN]	4.13	4	1	1	1				4.13	1	1	218	24.3623	9.0708
B3KM80	Nucleolin, isoform CRA_c OS=Homo sapiens OX=9606 GN=NCL PE=2 SV=1 - [B3KM80_HUMAN]	4.11	3	1	2	6	4.11	2	3	4.11	2	3	511	55.8424	6.88818
H7C5W9	Sarcoplasmic/endoplasmic reticulum calcium ATPase 2 (Fragment) OS=Homo sapiens OX=9606 GN=ATP2A2 PE=1 SV=1 - [H7C5W9_HUMAN]	4.1	1	3	3	3				4.1	3	3	1049	113.676	5.03369
P52597	Heterogeneous nuclear ribonucleoprotein F OS=Homo sapiens OX=9606 GN=HNRNPF PE=1 SV=3 - [HNRPF_HUMAN]	4.09	7	1	1	1				4.09	1	1	318	35.3569	8.95361
A0A384NL45	Epididymis secretory sperm binding protein OS=Homo sapiens OX=9606 PE=2 SV=1 - [A0A384NL45_HUMAN]	4.09	1	1	1	1				4.09	1	1	367	40.5168	8.89502
O75533	Splicing factor 3B subunit 1 OS=Homo sapiens OX=9606 GN=SF3B1 PE=1 SV=3 - [SF3B1_HUMAN]	4.04	3	1	1	1	4.04	1	1				272	30.9649	6.12549
A8K4Z4	60S acidic ribosomal protein P0 OS=Homo sapiens OX=9606 PE=2 SV=1 - [A8K4Z4_HUMAN]	3.93	2	1	1	1				3.93	1	1	178	19.9689	5.24951
A0A5C2GVL0	IG c1531_light_IGKV2D-29_IGKJ2 (Fragment) OS=Homo sapiens OX=9606 PE=2 SV=1 - [A0A5C2GVL0_HUMAN]	3.92	10	2	2	2				3.92	2	2	434	47.1393	7.38623
Q05CM9	PSIP1 protein (Fragment) OS=Homo sapiens OX=9606 GN=PSIP1 PE=2 SV=1 - [Q05CM9_HUMAN]	3.89	1	1	1	2	3.89	1	1	3.89	1	1	283	30.6393	8.66064
P62424	60S ribosomal protein L7a OS=Homo sapiens OX=9606 GN=RPL7A PE=1 SV=2 - [RL7A_HUMAN]	3.85	4	6	6	11	2.77	4	5	3.43	5	6	1663	187.03	6.40479
Q02978	Mitochondrial 2-oxoglutarate/malate carrier protein OS=Homo sapiens OX=9606 GN=SLC25A11 PE=1 SV=3 - [M2OM_HUMAN]	3.85	6	3	3	4	1.19	1	1	3.85	3	3	675	74.0696	8.38232
M0QZC5	40S ribosomal protein S11 OS=Homo sapiens OX=9606 GN=RPS11 PE=1 SV=1 - [M0QZC5_HUMAN]	3.82	1	1	1	1	3.82	1	1				340	36.5454	5.41455
P16402	Histone H1.3 OS=Homo sapiens OX=9606 GN=H1-3 PE=1 SV=2 - [H13_HUMAN]	3.76	1	1	1	1				3.76	1	1	266	29.7914	8.85107
A0A2U8J984	Ig heavy chain variable region (Fragment) OS=Homo sapiens OX=9606 GN=IgH PE=2 SV=1 - [A0A2U8J984_HUMAN]	3.76	6	1	1	1				3.76	1	1	266	31.1053	4.23389
P42766	60S ribosomal protein L35 OS=Homo sapiens OX=9606 GN=RPL35 PE=1 SV=2 - [RL35_HUMAN]	3.75	2	1	1	1	3.75	1	1				347	38.2623	7.63525
J3QT28	Mitotic checkpoint protein BUB3 (Fragment) OS=Homo sapiens OX=9606 GN=BUB3 PE=1 SV=1 - [J3QT28_HUMAN]	3.74	14	1	1	3	3.74	1	1	3.74	1	2	214	23.0486	8.83643
A0A0F7G8J1	Plasminogen OS=Homo sapiens OX=9606 GN=PLG PE=2 SV=1 - [A0A0F7G8J1_HUMAN]	3.69	4	2	2	2	1.77	1	1	1.93	1	1	623	71.2446	7.37158
H3BRG4	Cytochrome b-c1 complex subunit 2, mitochondrial OS=Homo sapiens OX=9606 GN=UQCRC2 PE=1 SV=1 - [H3BRG4_HUMAN]	3.62	2	1	1	1	3.62	1	1				359	41.4961	8.99756
B4E2M7	cDNA FLJ52835, highly similar to Tektin-1 OS=Homo sapiens OX=9606 PE=2 SV=1 - [B4E2M7_HUMAN]	3.56	3	2	2	2				3.56	2	2	478	54.827	6.40479
O95831	Apoptosis-inducing factor 1, mitochondrial OS=Homo sapiens OX=9606 GN=AIFM1 PE=1 SV=1 - [AIFM1_HUMAN]	3.55	18	3	3	4	1.25	1	1	3.55	3	3	957	107.902	7.94287
A0A5C2GCH9	IGL c431_light_IGKV1-6_IGKJ1 (Fragment) OS=Homo sapiens OX=9606 PE=2 SV=1 - [A0A5C2GCH9_HUMAN]	3.53	13	1	1	1				3.53	1	1	283	32.0308	8.49951
B3KQM9	cDNA FLJ90753 fis, clone PLACE3000213, moderately similar to Mus musculus sushi, von Willebrand factor type A, EGF and pentraxin domain containing 1, mRNA OS=Homo sapiens OX=9606 PE=2 SV=1 - [B3KQM9_HUMAN]	3.53	3	1	1	1	3.53	1	1				340	35.5274	8.1333
A0A5C2GRP9	IG c1563_heavy_IGHV3-73_IGHD2-15_IGHJ4 (Fragment) OS=Homo sapiens OX=9606 PE=2 SV=1 - [A0A5C2GRP9_HUMAN]	3.51	8	2	2	2				3.51	2	2	626	72.1548	7.13721
B2R4D5	Actin-related protein 2/3 complex subunit 3 OS=Homo sapiens OX=9606 PE=2 SV=1 - [B2R4D5_HUMAN]	3.47	4	2	2	2				3.47	2	2	721	81.9719	4.42432
Q0QEN7	ATP synthase subunit beta (Fragment) OS=Homo sapiens OX=9606 GN=ATP5B PE=2 SV=1 - [Q0QEN7_HUMAN]	3.46	1	2	2	5	2.69	1	2	3.46	2	3	1041	115.889	4.80518
Q562Z4	Actin-like protein (Fragment) OS=Homo sapiens OX=9606 GN=ACT PE=4 SV=1 - [Q562Z4_HUMAN]	3.44	5	4	4	4	1.19	1	1	2.25	3	3	1512	170.483	7.32764
P22626	Heterogeneous nuclear ribonucleoproteins A2/B1 OS=Homo sapiens OX=9606 GN=HNRNPA2B1 PE=1 SV=2 - [ROA2_HUMAN]	3.4	3	1	1	1				3.4	1	1	353	40.2523	5.8208
B4DUL5	cDNA FLJ51625, highly similar to Ubiquinol-cytochrome-c reductase complex coreprotein I, mitochondrial OS=Homo sapiens OX=9606 PE=2 SV=1 - [B4DUL5_HUMAN]	3.39	3	1	1	1				3.39	1	1	354	38.7312	7.97217
M0QY43	Myosin-14 (Fragment) OS=Homo sapiens OX=9606 GN=MYH14 PE=1 SV=8 - [M0QY43_HUMAN]	3.33	7	3	3	3				3.33	3	3	900	101.08	6.16357
Q86US8	Telomerase-binding protein EST1A OS=Homo sapiens OX=9606 GN=SMG6 PE=1 SV=2 - [EST1A_HUMAN]	3.32	1	1	1	1				3.32	1	1	331	38.8662	4.99561
B4DDF7	cDNA FLJ53296, highly similar to Serine/threonine-protein phosphatase 2A 65 kDa regulatory subunit A alpha isoform OS=Homo sapiens OX=9606 PE=2 SV=1 - [B4DDF7_HUMAN]	3.31	2	1	1	2	3.31	1	1	3.31	1	1	242	27.6489	5.33838
B1ALA9	Ribose-phosphate pyrophosphokinase 1 OS=Homo sapiens OX=9606 GN=PRPS1 PE=1 SV=2 - [B1ALA9_HUMAN]	3.3	5	1	1	1				3.3	1	1	273	29.1163	5.65576
O94906	Pre-mRNA-processing factor 6 OS=Homo sapiens OX=9606 GN=PRPF6 PE=1 SV=1 - [PRP6_HUMAN]	3.29	2	1	1	1	3.29	1	1				365	40.3471	5.88428
C9JAJ9	Histone-binding protein RBBP7 (Fragment) OS=Homo sapiens OX=9606 GN=RBBP7 PE=1 SV=1 - [C9JAJ9_HUMAN]	3.28	22	5	5	6	3.28	5	5	0.49	1	1	1828	212.067	8.63135
A0A5C2GUY0	IG c1241_light_IGKV2D-30_IGKJ2 (Fragment) OS=Homo sapiens OX=9606 PE=2 SV=1 - [A0A5C2GUY0_HUMAN]	3.25	2	11	11	12	1.48	6	6	1.96	6	6	4128	468.788	7.12256
B4DRH6	cDNA FLJ54509, highly similar to Trifunctional enzyme subunit alpha, mitochondrial OS=Homo sapiens OX=9606 PE=2 SV=1 - [B4DRH6_HUMAN]	3.23	3	1	1	1	3.23	1	1				434	49.3141	5.98584
P25705	ATP synthase subunit alpha, mitochondrial OS=Homo sapiens OX=9606 GN=ATP5F1A PE=1 SV=1 - [ATPA_HUMAN]	3.18	2	1	1	2	3.18	1	1	3.18	1	1	409	45.8027	6.1001
B4DE01	F-actin-capping protein subunit alpha OS=Homo sapiens OX=9606 PE=2 SV=1 - [B4DE01_HUMAN]	3.15	2	1	1	1				3.15	1	1	666	73.9536	8.6167
P63104	14-3-3 protein zeta/delta OS=Homo sapiens OX=9606 GN=YWHAZ PE=1 SV=1 - [1433Z_HUMAN]	3.13	8	1	1	1				3.13	1	1	447	50.2093	9.42236
Q5XTR9	Hemoglobin delta-beta fusion protein (Fragment) OS=Homo sapiens OX=9606 GN=HBD/HBB PE=3 SV=1 - [Q5XTR9_HUMAN]	3.09	3	1	1	1				3.09	1	1	421	47.9374	5.84619
A0A5C2GBT6	IGH + IGL c612_light_IGKV3-15_IGKJ1 (Fragment) OS=Homo sapiens OX=9606 PE=2 SV=1 - [A0A5C2GBT6_HUMAN]	3.08	434	1	1	2				3.08	1	2	227	25.5451	4.81787
P62266	40S ribosomal protein S23 OS=Homo sapiens OX=9606 GN=RPS23 PE=1 SV=3 - [RS23_HUMAN]	3.07	1	1	1	1				3.07	1	1	358	40.4886	6.17627
A0A5C2FWS8	IGL c365_light_IGKV1D-39_IGKJ2 (Fragment) OS=Homo sapiens OX=9606 PE=2 SV=1 - [A0A5C2FWS8_HUMAN]	3.06	2	2	2	2	1.53	1	1	1.53	1	1	784	89.4906	7.45947
P81605	Dermcidin OS=Homo sapiens OX=9606 GN=DCD PE=1 SV=2 - [DCD_HUMAN]	3.02	4	2	2	2				3.02	2	2	529	59.1591	8.25049
Q9UG16	Uncharacterized protein DKFZp564P0562 (Fragment) OS=Homo sapiens OX=9606 GN=DKFZp564P0562 PE=2 SV=1 - [Q9UG16_HUMAN]	3.02	7	1	1	2	3.02	1	1	3.02	1	1	265	29.5548	4.29736
Q5SQT6	Inorganic pyrophosphatase OS=Homo sapiens OX=9606 GN=PPA1 PE=1 SV=1 - [Q5SQT6_HUMAN]	3	5	1	1	1				3	1	1	400	45.222	8.22119
Q8NEJ9	Neuroguidin OS=Homo sapiens OX=9606 GN=NGDN PE=1 SV=1 - [NGDN_HUMAN]	2.97	1	1	1	1				2.97	1	1	538	60.6312	8.03076
H7BY36	RNA-binding protein EWS (Fragment) OS=Homo sapiens OX=9606 GN=EWSR1 PE=1 SV=1 - [H7BY36_HUMAN]	2.95	12	2	2	2				2.95	2	2	644	69.7705	8.27979
B4DE27	Amino acid transporter OS=Homo sapiens OX=9606 PE=2 SV=1 - [B4DE27_HUMAN]	2.95	3	1	1	2	2.95	1	1	2.95	1	1	271	30.1957	8.71924
A0A5C2GP59	IG c474_heavy_IGHV1-8_IGHD5-24_IGHJ3 (Fragment) OS=Homo sapiens OX=9606 PE=2 SV=1 - [A0A5C2GP59_HUMAN]	2.94	4	1	1	1				2.94	1	1	511	58.3698	6.43018
B4DPJ8	cDNA FLJ52344, highly similar to T-complex protein 1 subunit zeta OS=Homo sapiens OX=9606 PE=2 SV=1 - [B4DPJ8_HUMAN]	2.88	3	1	1	2	2.88	1	1	2.88	1	1	521	56.2782	9.08545
H0YIB4	Serine/arginine-rich-splicing factor 9 (Fragment) OS=Homo sapiens OX=9606 GN=SRSF9 PE=1 SV=8 - [H0YIB4_HUMAN]	2.88	4	1	1	2	2.88	1	1	2.88	1	1	347	38.6583	6.46826
Q13885	Tubulin beta-2A chain OS=Homo sapiens OX=9606 GN=TUBB2A PE=1 SV=1 - [TBB2A_HUMAN]	2.85	4	2	2	2	2.85	2	2				876	97.122	4.77979
C9J4Z3	60S ribosomal protein L37a OS=Homo sapiens OX=9606 GN=RPL37A PE=1 SV=1 - [C9J4Z3_HUMAN]	2.85	8	1	1	1				2.85	1	1	281	31.3879	8.29443
A0A087WY00	Unconventional myosin-Va OS=Homo sapiens OX=9606 GN=MYO5A PE=1 SV=1 - [A0A087WY00_HUMAN]	2.85	2	1	1	1				2.85	1	1	456	50.1843	6.41748
P40429	60S ribosomal protein L13a OS=Homo sapiens OX=9606 GN=RPL13A PE=1 SV=2 - [RL13A_HUMAN]	2.84	4	3	3	4				2.84	3	4	1375	157.555	5.84619
H3BRB0	Ataxin-2-like protein (Fragment) OS=Homo sapiens OX=9606 GN=ATXN2L PE=1 SV=2 - [H3BRB0_HUMAN]	2.81	8	1	1	1	2.81	1	1				498	57.1966	8.45557
Q7Z612	Acidic ribosomal phosphoprotein P1 OS=Homo sapiens OX=9606 PE=2 SV=1 - [Q7Z612_HUMAN]	2.8	5	2	2	2	1.55	1	1	1.24	1	1	644	71.0211	5.05908
F2Z3P2	Uridine 5'-monophosphate synthase OS=Homo sapiens OX=9606 GN=UMPS PE=1 SV=1 - [F2Z3P2_HUMAN]	2.79	4	2	2	2	1.39	1	1	1.39	1	1	933	102.523	5.59229
H0YJF9	Dihydrolipoyllysine-residue succinyltransferase component of 2-oxoglutarate dehydrogenase complex, mitochondrial (Fragment) OS=Homo sapiens OX=9606 GN=DLST PE=1 SV=1 - [H0YJF9_HUMAN]	2.75	7	1	1	1				2.75	1	1	400	41.6944	8.82178
Q02952	A-kinase anchor protein 12 OS=Homo sapiens OX=9606 GN=AKAP12 PE=1 SV=4 - [AKA12_HUMAN]	2.75	1	1	1	1	2.75	1	1				1419	160.363	7.04932
A0A2R8Y5V9	Tropomyosin alpha-4 chain OS=Homo sapiens OX=9606 GN=TPM4 PE=1 SV=1 - [A0A2R8Y5V9_HUMAN]	2.72	2	3	3	3	2.72	3	3				1249	135.54	5.37646
A0A2U8J8W2	Ig heavy chain variable region (Fragment) OS=Homo sapiens OX=9606 GN=IgH PE=2 SV=1 - [A0A2U8J8W2_HUMAN]	2.71	3	1	1	1				2.71	1	1	554	62.345	9.26123
O95218	Zinc finger Ran-binding domain-containing protein 2 OS=Homo sapiens OX=9606 GN=ZRANB2 PE=1 SV=2 - [ZRAB2_HUMAN]	2.71	5	1	1	1				2.71	1	1	517	57.6462	9.0415
P46783	40S ribosomal protein S10 OS=Homo sapiens OX=9606 GN=RPS10 PE=1 SV=1 - [RS10_HUMAN]	2.64	12	1	1	1				2.64	1	1	531	59.1588	6.53662
P25398	40S ribosomal protein S12 OS=Homo sapiens OX=9606 GN=RPS12 PE=1 SV=3 - [RS12_HUMAN]	2.56	4	1	1	1	2.56	1	1				586	67.3159	8.95361
P62750	60S ribosomal protein L23a OS=Homo sapiens OX=9606 GN=RPL23A PE=1 SV=1 - [RL23A_HUMAN]	2.55	2	1	1	2	2.55	1	1	2.55	1	1	470	51.0352	8.17725
A0A5C2FZK6	IGL c1586_light_IGKV3-20_IGKJ4 (Fragment) OS=Homo sapiens OX=9606 PE=2 SV=1 - [A0A5C2FZK6_HUMAN]	2.54	3	1	1	1				2.54	1	1	865	98.4762	9.12939
P31689	DnaJ homolog subfamily A member 1 OS=Homo sapiens OX=9606 GN=DNAJA1 PE=1 SV=2 - [DNJA1_HUMAN]	2.54	11	1	1	2	2.54	1	1	2.54	1	1	354	38.1144	8.52881
A8K3A8	cDNA FLJ75085, highly similar to Homo sapiens glutaminyl-tRNA synthetase (QARS), mRNA OS=Homo sapiens OX=9606 PE=2 SV=1 - [A8K3A8_HUMAN]	2.54	2	1	1	1	2.54	1	1				472	53.1827	8.66064
A0A2R8Y8B3	Chromodomain-helicase-DNA-binding protein 4 OS=Homo sapiens OX=9606 GN=CHD4 PE=1 SV=1 - [A0A2R8Y8B3_HUMAN]	2.53	4	1	1	1				2.53	1	1	593	67.3809	7.7085
A0A2R8Y811	40S ribosomal protein S14 (Fragment) OS=Homo sapiens OX=9606 GN=RPS14 PE=1 SV=1 - [A0A2R8Y811_HUMAN]	2.45	18	1	1	1				2.45	1	1	693	78.0634	6.44287
P06733	Alpha-enolase OS=Homo sapiens OX=9606 GN=ENO1 PE=1 SV=2 - [ENOA_HUMAN]	2.4	3	2	2	2				2.4	2	2	1252	140.154	9.26123
A8K6Y1	cDNA FLJ75526, highly similar to Homo sapiens proliferation-associated 2G4, 38kDa (PA2G4), mRNA (Fragment) OS=Homo sapiens OX=9606 PE=2 SV=1 - [A8K6Y1_HUMAN]	2.3	3	1	1	1				2.3	1	1	435	49.6632	7.51807
P62851	40S ribosomal protein S25 OS=Homo sapiens OX=9606 GN=RPS25 PE=1 SV=1 - [RS25_HUMAN]	2.3	7	8	8	8	0.42	1	1	1.88	7	7	2871	331.569	6.81494
A0A024R609	Pyruvate kinase OS=Homo sapiens OX=9606 GN=PKM2 PE=3 SV=1 - [A0A024R609_HUMAN]	2.3	8	2	2	2	2.3	2	2				914	101.535	5.38916
A0A5C2GDI3	IG c661_heavy_IGHV1-69_IGHD5-12_IGHJ5 (Fragment) OS=Homo sapiens OX=9606 PE=2 SV=1 - [A0A5C2GDI3_HUMAN]	2.3	1	1	1	3	2.3	1	3				479	51.6065	5.77002
Q53QP3	Uncharacterized protein FHL2 (Fragment) OS=Homo sapiens OX=9606 GN=FHL2 PE=4 SV=1 - [Q53QP3_HUMAN]	2.27	3	1	1	1				2.27	1	1	616	70.144	6.04932
F5H726	T-complex protein 1 subunit alpha (Fragment) OS=Homo sapiens OX=9606 GN=TCP1 PE=1 SV=1 - [F5H726_HUMAN]	2.13	6	1	1	1				2.13	1	1	470	54.8908	5.0083
Q9BVA1	Tubulin beta-2B chain OS=Homo sapiens OX=9606 GN=TUBB2B PE=1 SV=1 - [TBB2B_HUMAN]	2.12	1	1	1	1				2.12	1	1	898	102.289	4.98291
P30050	60S ribosomal protein L12 OS=Homo sapiens OX=9606 GN=RPL12 PE=1 SV=1 - [RL12_HUMAN]	2.02	3	1	1	1	2.02	1	1				642	71.1962	7.15186
P78527	DNA-dependent protein kinase catalytic subunit OS=Homo sapiens OX=9606 GN=PRKDC PE=1 SV=3 - [PRKDC_HUMAN]	2.01	3	1	1	1	2.01	1	1				497	54.0717	5.31299
A0A5C2GMG8	IG c919_light_IGKV2-24_IGKJ2 (Fragment) OS=Homo sapiens OX=9606 PE=2 SV=1 - [A0A5C2GMG8_HUMAN]	1.99	6	1	1	1	1.99	1	1				602	70.3158	8.55811
Q27J81	Inverted formin-2 OS=Homo sapiens OX=9606 GN=INF2 PE=1 SV=2 - [INF2_HUMAN]	1.99	1	1	1	1	1.99	1	1				953	107.074	6.04932
A0A5C2GU97	IG c981_light_IGKV4-1_IGKJ2 (Fragment) OS=Homo sapiens OX=9606 PE=2 SV=1 - [A0A5C2GU97_HUMAN]	1.98	5	2	2	2	1.04	1	1	0.94	1	1	962	109.849	5.38916
B1AHC9	X-ray repair cross-complementing protein 6 OS=Homo sapiens OX=9606 GN=XRCC6 PE=1 SV=1 - [B1AHC9_HUMAN]	1.98	9	1	1	1	1.98	1	1				404	45.9114	4.81787
B4E2M0	cDNA FLJ55443, highly similar to Ras GTPase-activating-like protein IQGAP1 OS=Homo sapiens OX=9606 PE=2 SV=1 - [B4E2M0_HUMAN]	1.87	3	2	2	2	1.14	1	1	0.73	1	1	1230	136.231	5.8335
A0A384MDY8	Epididymis secretory sperm binding protein OS=Homo sapiens OX=9606 PE=2 SV=1 - [A0A384MDY8_HUMAN]	1.81	4	2	2	2				1.81	2	2	1217	135.493	5.21143
A8K525	cDNA FLJ76817, highly similar to Homo sapiens non-POU domain containing, octamer-binding (NONO), mRNA OS=Homo sapiens OX=9606 PE=2 SV=1 - [A8K525_HUMAN]	1.81	3	2	2	2	1.81	2	2				1049	119.138	6.29053
B4DFN6	cDNA FLJ59866, highly similar to 2',3'-cyclic-nucleotide 3'-phosphodiesterase OS=Homo sapiens OX=9606 PE=2 SV=1 - [B4DFN6_HUMAN]	1.79	2	1	1	1				1.79	1	1	840	93.776	5.52881
B4E112	cDNA FLJ51435, moderately similar to Cofilin-1 OS=Homo sapiens OX=9606 PE=2 SV=1 - [B4E112_HUMAN]	1.76	13	1	1	1				1.76	1	1	512	49.8655	8.1333
P18124	60S ribosomal protein L7 OS=Homo sapiens OX=9606 GN=RPL7 PE=1 SV=1 - [RL7_HUMAN]	1.73	4	1	1	1				1.73	1	1	463	51.0694	6.32861
P07951	Tropomyosin beta chain OS=Homo sapiens OX=9606 GN=TPM2 PE=1 SV=1 - [TPM2_HUMAN]	1.72	1	1	1	1				1.72	1	1	812	89.2471	9.23193
F8WBR5	Calmodulin-2 OS=Homo sapiens OX=9606 GN=CALM2 PE=1 SV=1 - [F8WBR5_HUMAN]	1.71	3	1	1	1	1.71	1	1				525	60.2524	8.54346
B3KMA6	cDNA FLJ10609 fis, clone NT2RP2005276, highly similar to Long-chain-fatty-acid--CoA ligase 3 OS=Homo sapiens OX=9606 PE=2 SV=1 - [B3KMA6_HUMAN]	1.66	7	1	1	1				1.66	1	1	542	55.6976	9.15869
M0QXC3	Mitochondrial import inner membrane translocase subunit TIM50 (Fragment) OS=Homo sapiens OX=9606 GN=TIMM50 PE=1 SV=1 - [M0QXC3_HUMAN]	1.65	3	1	1	1				1.65	1	1	606	68.6054	5.30029
P20700	Lamin-B1 OS=Homo sapiens OX=9606 GN=LMNB1 PE=1 SV=2 - [LMNB1_HUMAN]	1.59	2	1	1	1				1.59	1	1	693	76.5836	5.85889
Q5D862	Filaggrin-2 OS=Homo sapiens OX=9606 GN=FLG2 PE=1 SV=1 - [FILA2_HUMAN]	1.56	5	1	1	2				1.56	1	2	703	80.9057	6.82959
B4DLP4	Ribosomal protein L15 OS=Homo sapiens OX=9606 PE=2 SV=1 - [B4DLP4_HUMAN]	1.46	2	1	1	1				1.46	1	1	685	77.4813	6.23975
Q9Y277	Voltage-dependent anion-selective channel protein 3 OS=Homo sapiens OX=9606 GN=VDAC3 PE=1 SV=1 - [VDAC3_HUMAN]	1.45	1	1	1	1				1.45	1	1	968	106.743	5.52881
Q15084	Protein disulfide-isomerase A6 OS=Homo sapiens OX=9606 GN=PDIA6 PE=1 SV=1 - [PDIA6_HUMAN]	1.42	2	1	1	1				1.42	1	1	565	63.7305	8.27979
Q9UMS4	Pre-mRNA-processing factor 19 OS=Homo sapiens OX=9606 GN=PRPF19 PE=1 SV=1 - [PRP19_HUMAN]	1.4	3	2	2	3	0.58	1	1	1.4	2	2	2432	266.706	6.91748
A0A384MTJ7	Epididymis secretory sperm binding protein OS=Homo sapiens OX=9606 PE=2 SV=1 - [A0A384MTJ7_HUMAN]	1.39	3	2	2	3	1.39	2	2	1.04	1	1	2509	273.026	6.46826
Q9Y285	Phenylalanine--tRNA ligase alpha subunit OS=Homo sapiens OX=9606 GN=FARSA PE=1 SV=3 - [SYFA_HUMAN]	1.34	4	1	1	1				1.34	1	1	896	97.9552	10.0522
Q5TEE2	Histone deacetylase 1 (Fragment) OS=Homo sapiens OX=9606 GN=HDAC1 PE=1 SV=1 - [Q5TEE2_HUMAN]	1.26	12	1	1	1				1.26	1	1	876	94.0111	7.41553
A0A1X7SBZ2	Probable ATP-dependent RNA helicase DDX17 OS=Homo sapiens OX=9606 GN=DDX17 PE=1 SV=1 - [A0A1X7SBZ2_HUMAN]	1.2	5	1	1	1				1.2	1	1	751	86.0276	6.72705
Q71U36	Tubulin alpha-1A chain OS=Homo sapiens OX=9606 GN=TUBA1A PE=1 SV=1 - [TBA1A_HUMAN]	1.08	8	1	1	1	1.08	1	1				830	93.9327	5.87158
P13647	Keratin, type II cytoskeletal 5 OS=Homo sapiens OX=9606 GN=KRT5 PE=1 SV=3 - [K2C5_HUMAN]	1.05	2	1	1	1	1.05	1	1				765	90.6429	9.30518
A0A1S5UZ17	Leucine-rich repeat flightless-interacting protein 2 OS=Homo sapiens OX=9606 GN=LRRFIP2 PE=2 SV=1 - [A0A1S5UZ17_HUMAN]	1.04	1	1	2	2	1.04	1	1	0.94	1	1	1060	120.969	6.17627
A0A5C2G2A9	IGL c3411_light_IGKV2-28_IGKJ1 (Fragment) OS=Homo sapiens OX=9606 PE=2 SV=1 - [A0A5C2G2A9_HUMAN]	1	1	1	1	1				1	1	1	1304	145.738	7.09326
Q9NQ51	Putative ATPases OS=Homo sapiens OX=9606 GN=FTSH PE=3 SV=1 - [Q9NQ51_HUMAN]	0.99	3	1	1	1				0.99	1	1	809	90.5692	7.35693
A0A5C2GXD6	IG c1623_light_IGKV4-1_IGKJ1 (Fragment) OS=Homo sapiens OX=9606 PE=2 SV=1 - [A0A5C2GXD6_HUMAN]	0.85	1	1	1	1				0.85	1	1	941	106.858	8.25049
O95678	Keratin, type II cytoskeletal 75 OS=Homo sapiens OX=9606 GN=KRT75 PE=1 SV=2 - [K2C75_HUMAN]	0.83	6	1	1	1	0.83	1	1				1325	151.995	5.5415
E9PQ73	Protocadherin Fat 3 OS=Homo sapiens OX=9606 GN=FAT3 PE=4 SV=1 - [E9PQ73_HUMAN]	0.79	1	1	1	1				0.79	1	1	1782	191.367	4.41162
D6R9C3	Cytochrome c oxidase subunit 7A2, mitochondrial OS=Homo sapiens OX=9606 GN=COX7A2 PE=1 SV=1 - [D6R9C3_HUMAN]	0.7	21	1	1	1				0.7	1	1	1147	130.283	6.58057
A0A5C2GQI2	IG c864_light_IGKV3-20_IGKJ1 (Fragment) OS=Homo sapiens OX=9606 PE=2 SV=1 - [A0A5C2GQI2_HUMAN]	0.65	5	1	1	1				0.65	1	1	1085	124.546	8.47021
B3KM36	cDNA FLJ10153 fis, clone HEMBA1003417, highly similar to BAG family molecular chaperone regulator 2 OS=Homo sapiens OX=9606 PE=2 SV=1 - [B3KM36_HUMAN]	0.5	1	1	1	1	0.5	1	1				2391	247.928	8.30908
P49207	60S ribosomal protein L34 OS=Homo sapiens OX=9606 GN=RPL34 PE=1 SV=3 - [RL34_HUMAN]	0.25	2	1	1	1				0.25	1	1	4439	488.537	4.84326
